# Supplementary material for: Large-scale molecular phylogeny, morphology, divergence-time estimation, and the fossil record of advanced caenophidian snakes (Squamata: Serpentes)
Source: PLoS One. 2019 May 10;14(5):e0216148. doi: 10.1371/journal.pone.0216148 (PMC6512042; doi:10.1371/journal.pone.0216148)
Supplement: S1 Table — Number of Phylogenetic levels in each classification scheme are as follow: 1–3 = higher-levels, 4 = superfamily, 5 = family, 6 = subfamily; families are listed in bold. (XLSX) [file pone.0216148.s001.xlsx]

## Sheet: Sheet1
Studies	Lawson et al. [18]	Vidal et al. [19]	Zaher et al. [23,25]	Pyron et al. [26]	Uetz et al. [33]	Wallach et al. [34]	This study
	4. Colubroidea	4. Xenodermatoidea	1. Colubroides	4. Colubroidea	4. Colubroidea	4. Viperoidea	1. Colubroides
	5. Pareatidae	5. Xenodermatidae	5. Xenodermatidae	5. Xenodermatidae	5. Xenodermidae	5. Xenodermatidae	5. Xenodermidae
	5. Colubridae	4. Pareatoidea	2. Colubriformes	5. Pareatidae	5. Pareidae	5. Pareatidae	2. Colubriformes
	6. Calamariinae	5. Pareatidae	5. Pareatidae	5. Colubridae	5. Colubridae	5. Viperidae	5. Pareidae
	6. Colubrinae	4. Colubroidea	3. Endoglyptodonta	6. Calamariinae	6. Calamariinae	4. Homalopsoidea	5. Xylophiidae
	6. Natricinae	5. Colubridae	5. Viperidae	6. Colubrinae	6. Colubrinae	5. Homalopsidae	3. Endoglyptodonta
	6. Xenodontinae	6. Calamariinae	5. Homalopsidae	6. Natricinae	6. Grayiinae	4. Elapoidea	5. Viperidae
	6. Pseudoxenodontinae	6. Colubrinae	4. Colubroidea	6. Grayiinae	6. Sibynophiinae	5. Elapidae	6. Viperinae
	5. Elapidae	6. Grayiinae	5. Calamariidae	6. Dipsadinae	6. Dipsadinae	5. Lamprophiidae	6. Azemiopinae
	6. Boodontinae	6. Natricidae	5. Colubridae	6. Pseudoxenodontinae	5. Natricidae	5. Atractaspididae	6. Crotalinae
	6. Elapinae	5. Dipsadidae	5. Natricidae	6. Sibynophiinae	5. Pseudoxenodontidae	5. Prosymnidae	5. Homalopsidae
	6. Hydrophiinae	6. Xenodontinae	5. Dipsadidae	5. Elapidae	5. Elapidae	5. Psammophiidae	4. Colubroidea
	6. Pseudoxyrhophiinae	6. Dipsadinae	6. Xenodontinae	5. Lamprophiidae	6. Elapinae	5. Pseudaspididae	5. Calamariidae
	6. Atractaspidinae	6. Heterodontinae	6. Dipsadinae	6. Lamprophiinae	6. Hydrophiinae	5. Pseudoxyrhophiidae	5. Colubridae
	6. Psammophiinae	5. Pseudoxenodontidae	6. Carphophiinae	6. Pseudoxyrhophiinae	5. Lamprophiidae	4. Colubroidea	6. Ahaetullinae
	6. Xenodermatinae	4. Elapoidea	5. Pseudoxenodontidae	6. Atractaspidinae	6. Lamprophiinae	5. Pseudoxenodontidae	6. Colubrinae
	5. Homalopsidae	5. Elapidae	5. Sibynophiidae	6. Aparallactinae	6. Pseudoxyrhophiinae	5. Carphophiidae	5. Natricidae
	5. Viperidae	6. Elapinae	4. Elapoidea	6. Psammophiinae	6. Atractaspidinae	5. Dipsadidae	5. Dipsadidae
	6. Azemiopinae	6. Hydrophiinae	5. Elapidae	6. Pseudaspidinae	6. Aparallactinae	5. Xenodontidae	6. Xenodontinae
	6. Crotalinae	6. Lamprophiidae	5. Lamprophiidae	6. Prosymninae	6. Psammophiinae	5. Natricidae	6. Dipsadinae
	6. Viperinae	6. Lamprophiinae	6. Lamprophiinae	5. Homalopsidae	6. Pseudaspidinae	5. Sibynophiidae	6. Carphophiinae
		6. Pseudoxyrhophiinae	6. Pseudoxyrhophiinae	5. Viperidae	6. Prosymninae	5. Calamariidae	5. Pseudoxenodontidae
		6. Atractaspidinae	5. Atractaspididae	6. Azemiopinae	6. Cyclocorinae	5. Colubridae	5. Sibynophiidae
		6. Psammophiinae	5. Psammophiidae	6. Crotalinae	5. Homalopsidae		5. Grayiidae
		4. Homalopsoidea		6. Viperinae	5. Viperidae		4. Elapoidea
		4. Viperoidea			6. Azemiopinae		5. Elapidae
		5. Viperidae			6. Crotalinae		5. Lamprophiidae
		6. Azemiopinae			6. Viperinae		5. Pseudoxyrhophiidae
		6. Crotalinae					5. Atractaspididae
		6. Viperinae					5. Psammophiidae
		6. Causinae					5. Pseudaspididae
							5. Prosymnidae
							5. Cyclocoridae
Number of Taxa	21	31	24	24	27	23	33
Number of Phylogenetic levels	3 (4, 5, 6)	3 (4, 5, 6)	6 (1, 2, 3, 4, 5, 6)	3 (4, 5, 6)	3 (4, 5, 6)	2 (4, 5)	6 (1, 2, 3, 4, 5, 6)
