# Supplementary material for: Large-scale molecular phylogeny, morphology, divergence-time estimation, and the fossil record of advanced caenophidian snakes (Squamata: Serpentes)
Source: PLoS One. 2019 May 10;14(5):e0216148. doi: 10.1371/journal.pone.0216148 (PMC6512042; doi:10.1371/journal.pone.0216148)
Supplement: S2 Table — Graphic illustration for combined clade support values when comparing FBP, SHL, and TBE metrics, classified in seven categories, as follows: 1) Red, unambiguously supported; 2) Orange, robustly supported; 3) blue, strongly supported; 4) green, moderately supported; 5) dark grey, ambiguously supported; 6) dark grey, poorly supported; 7) light grey, unsupported (see text for discussion). (XLSX) [file pone.0216148.s002.xlsx]

## Sheet: Sheet1
	70	80	90	100			Support value 2
70	p	p	m	m		Support value 1		69	70	1	2	3	4	5	6	7	8	9	80	1	2	3	4	5	6	7	8	9	90	1	2	3	4	5	6	7	8	9	100
80	p	m	m	s			69	x	p	p	p	p	p	p	p	p	p	p	a	a	a	a	a	a	a	a	a	a	a	a	a	a	a	a	a	a	a	a	a
90	m	m	s	s			70	p	m	m	m	m	m	m	m	m	m	m	m	m	m	m	m	m	m	m	m	m	s	s	s	s	s	s	s	s	s	s	s
100	m	s	s	r			1	p	m	m	m	m	m	m	m	m	m	m	m	m	m	m	m	m	m	m	m	m	s	s	s	s	s	s	s	s	s	s	s
							2	p	m	m	m	m	m	m	m	m	m	m	m	m	m	m	m	m	m	m	m	m	s	s	s	s	s	s	s	s	s	s	s
							3	p	m	m	m	m	m	m	m	m	m	m	m	m	m	m	m	m	m	m	m	m	s	s	s	s	s	s	s	s	s	s	s
x	unsupported						4	p	m	m	m	m	m	m	m	m	m	m	m	m	m	m	m	m	m	m	m	m	s	s	s	s	s	s	s	s	s	s	s
p	poor						5	p	m	m	m	m	m	m	m	m	m	m	m	m	m	m	m	m	m	m	m	m	s	s	s	s	s	s	s	s	s	s	s
m	moderate						6	p	m	m	m	m	m	m	m	m	m	m	m	m	m	m	m	m	m	m	m	m	s	s	s	s	s	s	s	s	s	s	s
s	strong						7	p	m	m	m	m	m	m	m	m	m	m	m	m	m	m	m	m	m	m	m	m	s	s	s	s	s	s	s	s	s	s	s
r	robust						8	p	m	m	m	m	m	m	m	m	m	m	m	m	m	m	m	m	m	m	m	m	s	s	s	s	s	s	s	s	s	s	s		unsupported	<70 in both Support Values (SV)
u	unambiguous						9	p	m	m	m	m	m	m	m	m	m	m	m	m	m	m	m	m	m	m	m	m	s	s	s	s	s	s	s	s	s	s	s		poorly supported	<70 in one SV and ≥70, but <80 in the other SV
							80	a	m	m	m	m	m	m	m	m	m	m	s	s	s	s	s	s	s	s	s	s	s	s	s	s	s	s	s	s	s	s	r		ambiguously supported	<70 in one SV and ≥80 in the other SV
							1	a	m	m	m	m	m	m	m	m	m	m	s	s	s	s	s	s	s	s	s	s	s	s	s	s	s	s	s	s	s	s	r		moderately supported	≥70 in one SV and ≥80, but <90 in the other SV
							2	a	m	m	m	m	m	m	m	m	m	m	s	s	s	s	s	s	s	s	s	s	s	s	s	s	s	s	s	s	s	s	r		moderately supported	≥70 and <80 in both support values
							3	a	m	m	m	m	m	m	m	m	m	m	s	s	s	s	s	s	s	s	s	s	s	s	s	s	s	s	s	s	s	s	r		strongly supported	≥80 in one support value and ≥90 and <100 in the other support value
							4	a	m	m	m	m	m	m	m	m	m	m	s	s	s	s	s	s	s	s	s	s	s	s	s	s	s	s	s	s	s	s	r		strongly supported	≥90 in one support value and =100 in the other support value
							5	a	m	m	m	m	m	m	m	m	m	m	s	s	s	s	s	s	s	s	s	s	s	s	s	s	s	s	s	s	s	s	r		strongly supported	≥80 and <90 in both support values
							6	a	m	m	m	m	m	m	m	m	m	m	s	s	s	s	s	s	s	s	s	s	s	s	s	s	s	s	s	s	s	s	r		robustly supported	≥80 in one support value and =100 in the other support value
							7	a	m	m	m	m	m	m	m	m	m	m	s	s	s	s	s	s	s	s	s	s	s	s	s	s	s	s	s	s	s	s	r		robustly supported	≥90 and <100 in both support values
							8	a	m	m	m	m	m	m	m	m	m	m	s	s	s	s	s	s	s	s	s	s	s	s	s	s	s	s	s	s	s	s	r		unambiguous	=100 in both support values
							9	a	m	m	m	m	m	m	m	m	m	m	s	s	s	s	s	s	s	s	s	s	s	s	s	s	s	s	s	s	s	s	r
							90	a	s	s	s	s	s	s	s	s	s	s	s	s	s	s	s	s	s	s	s	s	r	r	r	r	r	r	r	r	r	r	r
							1	a	s	s	s	s	s	s	s	s	s	s	s	s	s	s	s	s	s	s	s	s	r	r	r	r	r	r	r	r	r	r	r
							2	a	s	s	s	s	s	s	s	s	s	s	s	s	s	s	s	s	s	s	s	s	r	r	r	r	r	r	r	r	r	r	r
							3	a	s	s	s	s	s	s	s	s	s	s	s	s	s	s	s	s	s	s	s	s	r	r	r	r	r	r	r	r	r	r	r
							4	a	s	s	s	s	s	s	s	s	s	s	s	s	s	s	s	s	s	s	s	s	r	r	r	r	r	r	r	r	r	r	r
							5	a	s	s	s	s	s	s	s	s	s	s	s	s	s	s	s	s	s	s	s	s	r	r	r	r	r	r	r	r	r	r	r
							6	a	s	s	s	s	s	s	s	s	s	s	s	s	s	s	s	s	s	s	s	s	r	r	r	r	r	r	r	r	r	r	r
							7	a	s	s	s	s	s	s	s	s	s	s	s	s	s	s	s	s	s	s	s	s	r	r	r	r	r	r	r	r	r	r	r
							8	a	s	s	s	s	s	s	s	s	s	s	s	s	s	s	s	s	s	s	s	s	r	r	r	r	r	r	r	r	r	r	r
							9	a	s	s	s	s	s	s	s	s	s	s	s	s	s	s	s	s	s	s	s	s	r	r	r	r	r	r	r	r	r	r	r
							100	a	s	s	s	s	s	s	s	s	s	s	r	r	r	r	r	r	r	r	r	r	r	r	r	r	r	r	r	r	r	r	u
	<70	70	80	90
<70	x	p	p	p
70	p	m	m	m
80	p	m	m	s
90	p	m	s	s
100	p	s	r	r

## Sheet: Sheet2
	<70	70	80	90	100
<70	x	p	a	a	a
70	p	m	m	m	s
80	a	m	s	s	r
90	a	m	s	r	r
100	a	s	r	r	u
