# Supplementary material for: Large-scale molecular phylogeny, morphology, divergence-time estimation, and the fossil record of advanced caenophidian snakes (Squamata: Serpentes)
Source: PLoS One. 2019 May 10;14(5):e0216148. doi: 10.1371/journal.pone.0216148 (PMC6512042; doi:10.1371/journal.pone.0216148)
Supplement: S3 Table — List of all the terminal taxa and sequences by gene used in the present study, including best partitions, accession numbers of sequences retrieved from GenBank and new sequences produced for this study. (XLSX) [file pone.0216148.s003.xlsx]

## Sheet: list of accession numbers
family	terminal	# of sampled genes	diff from UETZ	# of nuclear genes	# of mt genes	# of genes "by us"	% of genes "by us"	# of taxa with sequences concatenated from multiple individuals	12S	16S	coi	cytb	nd2	nd4	ame	bdnf	cmos	jun	hoxa13	nt3	r35	rag1	rag2
Calamariidae	Calamaria_pavimentata	12	N	9	3	10	83	1	YPX548	YPX548	#N/A	YPX548	#N/A	#N/A	YPX548	YPX548	YPX548	YPX548	YPX548	YPX548	EF144089	YPX548_EF144092	EF144116
Calamariidae	Calamaria_yunnanensis	10	N	7	3	10	100	0	YPX503	YPX503	#N/A	YPX840	#N/A	#N/A	YPX503	YPX840	YPX840	YPX503	YPX840	YPX840	#N/A	YPX503	#N/A
Calamariidae	Pseudorabdion_oxycephalum	2	N	1	1	0	0	0	#N/A	#N/A	#N/A	AF471073	#N/A	#N/A	#N/A	#N/A	DQ112083	#N/A	#N/A	#N/A	#N/A	#N/A	#N/A
Colubridae	Coluber_constrictor	13	N	7	6	7	54	1	U96794_AY122819_YPX528	YPX528	AY122735	EU180486	AY487002	AF138746	#N/A	YPX528	YPX528	YPX528	YPX528	YPX528	JN703078	YPX528	#N/A
Colubridae	Lampropeltis_getula	13	N	8	5	7	54	2	AY122821_YPX511	YPX511	AY122738	FJ997820	#N/A	AF138759	YPX511	YPX511	YPX511	YPX511	YPX511	YPX511	HQ876362	EU402848_YPX511	#N/A
Colubridae	Arizona_elegans	12	N	6	6	8	67	0	YPX510	YPX510	AY122727	AF337157	DQ902204	DQ902279	#N/A	YPX510	YPX510	YPX510	YPX510	YPX510	#N/A	YPX510	#N/A
Colubridae	Gonyosoma_oxycephalum	12	N	6	6	7	58	1	AY122678_YPX558	YPX558	AY122660	AF471084	DQ902241	DQ902309	#N/A	YPX558	YPX558	YPX558	YPX558	YPX558	#N/A	YPX558	#N/A
Colubridae	Hapsidophrys_smaragdina	12	N	9	3	5	42	0	AF158435	YPX072	#N/A	YPX072	#N/A	#N/A	EF144015	YPX072	AF544691	EF144062	YPX072	YPX072	EF144087	AY487381	EF144114
Colubridae	Pantherophis_guttatus	12	N	6	6	5	42	1	AY122814	AM236349_YPX071	AY122730	AM236349	DQ902218	AM236349	YPX071	YPX071	YPX071	YPX071	YPX071	#N/A	AJ293982	#N/A	#N/A
Colubridae	Phyllorhynchus_decurtatus	12	N	9	3	5	42	2	AF544783	YPX509	#N/A	AF471083	#N/A	#N/A	EF144016	YPX509	AF471098_AF544728_YPX509	YPX509	YPX509	YPX509	EF144088	AY487385_YPX509	EF144115
Colubridae	Pituophis_deppei	12	N	6	6	8	67	0	YPX515	YPX515	AY122741	FJ627818	FJ627848	AF138765	#N/A	YPX515	YPX515	YPX515	YPX515	YPX515	#N/A	YPX515	#N/A
Colubridae	Rhinocheilus_lecontei	12	N	6	6	6	50	1	AY122850_YPX078	YPX078	AY122766	AF337109	FJ627838	AF138774	#N/A	YPX078	FJ627788	YPX078	YPX078	YPX078	#N/A	YPX078	#N/A
Colubridae	Spalerosophis_diadema	12	N	6	6	7	58	1	AY039148_YPX526	YPX526	AY039186	AY486926	AY487020	AY487059	#N/A	YPX526	YPX526	YPX526	YPX526	YPX526	#N/A	YPX526	#N/A
Colubridae	Cemophora_coccinea	11	N	5	6	5	45	0	FJ623960	YPX061	FJ627812	AF337113	DQ902249	AF138754	#N/A	YPX061	AF471132	YPX061	YPX061	YPX061	#N/A	#N/A	#N/A
Colubridae	Coronella_austriaca	11	N	5	6	5	45	1	AY122836_YPX537	YPX537	AY122752	AY486930	AY487026	AY487065	#N/A	YPX537	AY486954	#N/A	YPX537	YPX537	#N/A	YPX537	#N/A
Colubridae	Dolichophis_schmidti	11	N	5	6	6	55	1	AY039159_YPX569	YPX569	AY039197	AY486923	AY487015	AY487054	#N/A	YPX569	YPX569	#N/A	YPX569	YPX569	#N/A	YPX569	#N/A
Colubridae	Salvadora_hexalepis	11	N	7	4	10	91	0	YPX507	YPX507	#N/A	YPX507	#N/A	AF138748	YPX507	YPX507	YPX507	YPX507	YPX507	YPX507	#N/A	YPX507	#N/A
Colubridae	Chrysopelea_ornata	10	N	6	4	8	80	0	YPX063	YPX063	#N/A	YPX063	#N/A	KC347496	#N/A	YPX063	KC347393	YPX063	YPX063	YPX063	#N/A	YPX063	#N/A
Colubridae	Coluber_flagellum	10	N	5	5	5	50	0	AY122823	#N/A	AY122739	AY486927	AY487021	AF138747	#N/A	YPX524	YPX524	YPX524	YPX524	#N/A	#N/A	YPX524	#N/A
Colubridae	Dispholidus_typus	10	N	6	4	7	70	0	YPX067	YPX067	#N/A	AY188012	#N/A	U49302	#N/A	YPX067	AY187973	YPX067	YPX067	YPX067	#N/A	YPX067	#N/A
Colubridae	Drymarchon_corais	10	N	5	5	5	50	0	JKlacsko	YPX068	#N/A	AF471064	DQ902207	DQ902314	#N/A	YPX068	AF471137	YPX068	#N/A	YPX068	#N/A	YPX068	#N/A
Colubridae	Eirenis_modestus	10	N	4	6	6	60	0	AY039143	YPX533	AY039181	YPX533	AY487033	AY487072	#N/A	YPX533	YPX533	#N/A	#N/A	YPX533	#N/A	YPX533	#N/A
Colubridae	Euprepiophis_mandarinus	10	N	4	6	5	50	0	AF236670	YPX561	AY122701	DQ902115	DQ902222	DQ902294	#N/A	YPX561	YPX561	#N/A	YPX561	YPX561	#N/A	#N/A	#N/A
Colubridae	Hemorrhois_nummifer	10	N	4	6	6	60	0	AY039163	YPX534	AY039201	YPX534	AY487010	AY487049	YPX534	#N/A	YPX534	YPX534	#N/A	YPX534	#N/A	#N/A	#N/A
Colubridae	Ptyas_korros	10	N	4	6	5	50	1	AF236680_YPX542	YPX542	AY122652	AY486929	AY487023	AY487062	#N/A	YPX542	YPX542	YPX542	#N/A	YPX542	#N/A	#N/A	#N/A
Colubridae	Boiga_irregularis	9	N	6	3	7	78	0	#N/A	YPX531	FJ952184	FJ710794	#N/A	#N/A	#N/A	YPX531	YPX531	YPX531	YPX531	YPX531	#N/A	YPX531	#N/A
Colubridae	Sonora_stramineus	9	Y	7	2	8	89	0	#N/A	#N/A	#N/A	YPX508	#N/A	U49305	YPX508	YPX508	YPX508	YPX508	YPX508	YPX508	#N/A	YPX508	#N/A
Colubridae	Cyclophiops_major	9	N	6	3	6	67	0	#N/A	#N/A	HQ650555	KC347482	KC347452	#N/A	#N/A	YPX549	YPX549	YPX549	YPX549	YPX549	#N/A	YPX549	#N/A
Colubridae	Dendrelaphis_pictus	9	N	5	4	7	78	0	YPX554	YPX554	#N/A	JX678838	#N/A	U49304	#N/A	YPX554	YPX554	YPX554	YPX554	YPX554	#N/A	#N/A	#N/A
Colubridae	Dendrophidion_dendrophis	9	N	6	3	8	89	0	YPX066	YPX066	#N/A	YPX066	#N/A	#N/A	#N/A	YPX066	GQ895809	YPX066	YPX066	YPX066	#N/A	YPX066	#N/A
Colubridae	Drymoluber_brazili	9	N	6	3	8	89	0	YPX070	YPX070	#N/A	YPX070	#N/A	#N/A	#N/A	YPX070	JKlacsko	YPX070	YPX070	YPX070	#N/A	YPX070	#N/A
Colubridae	Dryocalamus_davidsonii	9	N	6	3	9	100	0	YPX557	YPX557	#N/A	YPX557	#N/A	#N/A	#N/A	YPX557	YPX557	YPX557	YPX557	YPX557	#N/A	YPX557	#N/A
Colubridae	Leptophis_ahaetulla	9	N	6	3	7	78	0	YPX128	YPX128	#N/A	GQ927321	#N/A	#N/A	YPX128	#N/A	GQ927316	YPX128	YPX128	YPX128	#N/A	YPX128	#N/A
Colubridae	Palusophis_bifossatus	9	Y	6	3	7	78	0	JKlacsko	YPX074	#N/A	YPX074	#N/A	#N/A	#N/A	YPX074	JKlacsko	YPX074	YPX074	YPX074	#N/A	YPX074	#N/A
Colubridae	Oligodon_cyclurus	9	N	6	3	9	100	0	YPX555	YPX555	#N/A	YPX555	#N/A	#N/A	#N/A	YPX555	YPX555	YPX555	YPX555	YPX555	#N/A	YPX555	#N/A
Colubridae	Philothamnus_heterodermus	9	N	6	3	9	100	0	YPX519	YPX519	#N/A	YPX519	#N/A	#N/A	#N/A	YPX519	YPX519	YPX519	YPX519	YPX519	#N/A	YPX519	#N/A
Colubridae	Rhynchophis_boulengeri	9	N	6	3	8	89	1	YPX079	YPX506	#N/A	AF471053	#N/A	#N/A	#N/A	YPX506	YPX506	YPX506	YPX079	YPX506	#N/A	YPX079_YPX506	#N/A
Colubridae	Spilotes_pullatus	9	N	6	3	7	78	0	YPX082	YPX082	#N/A	AF471041	#N/A	#N/A	#N/A	YPX082	AF471110	YPX082	YPX082	YPX082	#N/A	YPX082	#N/A
Colubridae	Spilotes_sulphureus	9	N	6	3	8	89	0	YPX076	YPX076	#N/A	YPX076	#N/A	#N/A	#N/A	YPX076	JKlacsko	YPX076	YPX076	YPX076	#N/A	YPX076	#N/A
Colubridae	Stenorrhina_freminvillei	9	N	6	3	7	78	0	HM565769	YPX083	#N/A	YPX083	#N/A	#N/A	#N/A	YPX083	GQ895830	YPX083	YPX083	YPX083	#N/A	YPX083	#N/A
Colubridae	Trimorphodon_biscutatus	9	N	5	4	2	22	0	YPX512	YPX512	#N/A	GQ927324	#N/A	DQ497493	#N/A	EU402662	GQ927319	#N/A	#N/A	EU390937	JN703072	EU402864	#N/A
Colubridae	Crotaphopeltis_hotamboeia	8	N	5	3	8	100	0	YPX064	YPX064	#N/A	YPX064	#N/A	#N/A	#N/A	YPX064	#N/A	YPX064	YPX064	YPX064	#N/A	YPX064	#N/A
Colubridae	Dinodon_rufozonatum	8	N	3	5	3	38	0	AF233939	YPX540	JN833598	AF471063	#N/A	JF827649	#N/A	YPX540	YPX540	#N/A	#N/A	#N/A	#N/A	AY662611	#N/A
Colubridae	Dipsadoboa_unicolor	8	N	5	3	7	88	0	YPX521	YPX521	#N/A	AF471062	#N/A	#N/A	#N/A	#N/A	YPX521	YPX521	YPX521	YPX521	#N/A	YPX521	#N/A
Colubridae	Ficimia_quadrangularis	8	N	5	3	8	100	0	YPX841	YPX841	#N/A	YPX841	#N/A	#N/A	#N/A	YPX841	YPX841	#N/A	YPX841	YPX841	#N/A	YPX841	#N/A
Colubridae	Oxybelis_fulgidus	8	N	5	3	8	100	0	YPX075	YPX075	#N/A	YPX075	#N/A	#N/A	#N/A	YPX075	#N/A	YPX075	YPX075	YPX075	#N/A	YPX075	#N/A
Colubridae	Ptyas_mucosus	8	N	2	6	1	13	0	AY122828	FJ907950	GQ225662	AF471054	AY487024	AY487063	#N/A	#N/A	AF471151	#N/A	YPX501	#N/A	#N/A	#N/A	#N/A
Colubridae	Scotophis_obsoletus	8	N	2	6	0	0	1	AY122843	Z46493	AY122759	AF283635	DQ902224	AF138757	#N/A	#N/A	AF471140_FJ627805	#N/A	EF456659	#N/A	#N/A	#N/A	#N/A
Colubridae	Sonora_semiannulata	8	N	7	1	5	63	1	#N/A	#N/A	#N/A	AF471048	#N/A	#N/A	#N/A	YPX505	YPX505	YPX505	YPX505	YPX505	JN703058	EU402861_YPX505	#N/A
Colubridae	Tantilla_melanocephala	8	N	5	3	8	100	0	YPX084	YPX084	#N/A	YPX084	#N/A	#N/A	#N/A	YPX084	#N/A	YPX084	YPX084	YPX084	#N/A	YPX084	#N/A
Colubridae	Telescopus_fallax	8	N	5	3	7	88	0	YPX532	YPX532	#N/A	AF471043	#N/A	#N/A	#N/A	YPX532	YPX532	YPX532	YPX532	YPX532	#N/A	#N/A	#N/A
Colubridae	Thelotornis_mossambicanus	8	N	5	3	8	100	0	YPX085	YPX085	#N/A	YPX085	#N/A	#N/A	#N/A	YPX085	#N/A	YPX085	YPX085	YPX085	#N/A	YPX085	#N/A
Colubridae	Ahaetulla_prasina	7	N	4	3	6	86	0	YPX543	YPX543	#N/A	KC010338	#N/A	#N/A	#N/A	YPX543	YPX543	YPX543	#N/A	YPX543	#N/A	#N/A	#N/A
Colubridae	Coronella_girondica	7	N	1	6	0	0	0	AY122835	EU022641	AY122751	AF471088	AY487027	AY487066	#N/A	#N/A	AF471113	#N/A	#N/A	#N/A	#N/A	#N/A	#N/A
Colubridae	Dolichophis_caspius	7	N	1	6	0	0	0	AY039135	AY376768	AY039164	AY376739	AY487000	AY487039	#N/A	#N/A	AY376797	#N/A	#N/A	#N/A	#N/A	#N/A	#N/A
Colubridae	Dolichophis_jugularis	7	N	1	6	0	0	0	AY039150	AY376769	AY039190	AY376740	AY487007	AY487046	#N/A	#N/A	AY376798	#N/A	#N/A	#N/A	#N/A	#N/A	#N/A
Colubridae	Elaphe_carinata	7	N	1	6	0	0	0	AF236674	HM439986	AY122754	DQ902133	DQ902211	DQ902284	#N/A	#N/A	DQ902063	#N/A	#N/A	#N/A	#N/A	#N/A	#N/A
Colubridae	Elaphe_quatuorlineata	7	N	1	6	0	0	0	AY122796	AF215267	AY122712	AY486931	AY487028	AY487067	#N/A	#N/A	AY486955	#N/A	#N/A	#N/A	#N/A	#N/A	#N/A
Colubridae	Hemerophis_socotrae	7	N	1	6	0	0	0	AY039132	AY188083	AY039178	AY188042	AY487016	AY487055	#N/A	#N/A	AY188003	#N/A	#N/A	#N/A	#N/A	#N/A	#N/A
Colubridae	Hemorrhois_algirus	7	N	1	6	0	0	0	AY039149	AY643349	AY039187	AY486911	AY486998	AY487037	#N/A	#N/A	AY486935	#N/A	#N/A	#N/A	#N/A	#N/A	#N/A
Colubridae	Hemorrhois_hippocrepis	7	N	1	6	0	0	0	AY039156	AY643350	AY039177	AY486916	AY487006	AY487045	#N/A	#N/A	AY486940	#N/A	#N/A	#N/A	#N/A	#N/A	#N/A
Colubridae	Hemorrhois_ravergieri	7	N	2	5	1	14	0	AY039131	#N/A	AY039193	AY486920	AY487011	AY487050	#N/A	#N/A	AY486944	#N/A	YPX534	#N/A	#N/A	#N/A	#N/A
Colubridae	Hierophis_gemonensis	7	N	1	6	0	0	0	AY039145	AY376770	AY039183	AY376741	AY487005	AY487044	#N/A	#N/A	AY376799	#N/A	#N/A	#N/A	#N/A	#N/A	#N/A
Colubridae	Hierophis_spinalis	7	N	1	6	0	0	0	AY541509	AY376773	AY541512	AY486924	AY487017	AY487056	#N/A	#N/A	AY486948	#N/A	#N/A	#N/A	#N/A	#N/A	#N/A
Colubridae	Hierophis_viridiflavus	7	N	1	6	0	0	0	AY541505	AY376774	AY039180	AY376745	AY487018	FJ430647	#N/A	#N/A	AY376803	#N/A	#N/A	#N/A	#N/A	#N/A	#N/A
Colubridae	Oocatochus_rufodorsatus	7	N	1	6	0	0	2	AF236675_AY122800	KC990020	AY122715	DQ902123	DQ902232	DQ902301	#N/A	#N/A	DQ902081_AF435015	#N/A	#N/A	#N/A	#N/A	#N/A	#N/A
Colubridae	Oreocryptophis_porphyraceus	7	N	1	6	0	0	0	NC012770	NC12770	NC12770	DQ902118	GQ181130	NC12770	#N/A	#N/A	DQ902076	#N/A	#N/A	#N/A	#N/A	#N/A	#N/A
Colubridae	Orthriophis_taeniurus	7	N	1	6	0	0	1	AF233940_AY122809	HM439976	AY122725	EF076709	DQ902231	EF076708	#N/A	#N/A	EF076705	#N/A	#N/A	#N/A	#N/A	#N/A	#N/A
Colubridae	Pantherophis_slowinskii	7	N	1	6	0	0	0	NC009769	DQ523162	NC9769	NC9769	DQ523162	NC9769	#N/A	#N/A	FJ627792	#N/A	#N/A	#N/A	#N/A	#N/A	#N/A
Colubridae	Ptyas_carinata	7	N	4	3	7	100	0	YPX565	YPX565	#N/A	YPX565	#N/A	#N/A	#N/A	YPX565	YPX565	#N/A	YPX565	YPX565	#N/A	#N/A	#N/A
Colubridae	Ahaetulla_pulverulenta	6	N	2	4	0	0	0	KC347304	KC347339	#N/A	KC347454	#N/A	KC347512	#N/A	#N/A	KC347378	#N/A	#N/A	#N/A	#N/A	KC347416	#N/A
Colubridae	Bogertophis_rosaliae	6	N	1	5	0	0	0	AY122815	#N/A	AY122731	DQ902102	DQ902205	DQ902280	#N/A	#N/A	DQ902059	#N/A	#N/A	#N/A	#N/A	#N/A	#N/A
Colubridae	Bogertophis_subocularis	6	N	1	5	0	0	0	AY122845	#N/A	AY122762	DQ902103	DQ902206	DQ902281	#N/A	#N/A	DQ902060	#N/A	#N/A	#N/A	#N/A	#N/A	#N/A
Colubridae	Boiga_barnesii	6	N	2	4	0	0	0	KC347311	KC347345	#N/A	KC347469	#N/A	KC347499	#N/A	#N/A	KC347385	#N/A	#N/A	#N/A	#N/A	KC347423	#N/A
Colubridae	Boiga_beddomei	6	N	2	4	0	0	0	KC347312	KC347346	#N/A	KC347466	#N/A	KC347495	#N/A	#N/A	KC347386	#N/A	#N/A	#N/A	#N/A	KC347424	#N/A
Colubridae	Boiga_ceylonensis	6	N	2	4	0	0	0	KC347313	KC347347	#N/A	KC347467	#N/A	KC347500	#N/A	#N/A	KC347387	#N/A	#N/A	#N/A	#N/A	KC347425	#N/A
Colubridae	Boiga_forsteni	6	N	2	4	0	0	0	KC347314	KC347348	#N/A	KC347468	#N/A	KC347506	#N/A	#N/A	KC347388	#N/A	#N/A	#N/A	#N/A	KC347426	#N/A
Colubridae	Boiga_trigonata	6	N	2	4	0	0	0	KC347315	KC347349	#N/A	KC347475	#N/A	KC347515	#N/A	#N/A	KC347389	#N/A	#N/A	#N/A	#N/A	KC347427	#N/A
Colubridae	Chrysopelea_taprobanica	6	N	2	4	0	0	0	KC347319	KC347354	#N/A	KC347459	#N/A	KC347508	#N/A	#N/A	KC347394	#N/A	#N/A	#N/A	#N/A	KC347432	#N/A
Colubridae	Coelognathus_erythrurus	6	N	1	5	0	0	0	AY122776	#N/A	AY122692	DQ902108	DQ902215	DQ902288	#N/A	#N/A	DQ902067	#N/A	#N/A	#N/A	#N/A	#N/A	#N/A
Colubridae	Coelognathus_flavolineatus	6	N	1	5	0	0	0	AY039162	#N/A	AY122648	DQ902128	DQ902240	U49301	#N/A	#N/A	DQ902090	#N/A	#N/A	#N/A	#N/A	#N/A	#N/A
Colubridae	Coelognathus_helena	6	N	1	5	0	0	0	AY122675	#N/A	AY122656	DQ902112	DQ902219	DQ902292	#N/A	#N/A	DQ902071	#N/A	#N/A	#N/A	#N/A	#N/A	#N/A
Colubridae	Coelognathus_radiatus	6	N	1	5	0	0	0	AY122677	#N/A	AY122659	DQ902121	DQ902229	DQ902317	#N/A	#N/A	DQ902079	#N/A	#N/A	#N/A	#N/A	#N/A	#N/A
Colubridae	Coelognathus_subradiatus	6	N	1	5	0	0	0	AY122673	#N/A	AY122654	DQ902126	DQ902235	DQ902304	#N/A	#N/A	DQ902084	#N/A	#N/A	#N/A	#N/A	#N/A	#N/A
Colubridae	Dasypeltis_gansi	6	N	4	2	6	100	0	#N/A	YPX065	#N/A	YPX065	#N/A	#N/A	#N/A	YPX065	#N/A	YPX065	#N/A	YPX065	#N/A	YPX065	#N/A
Colubridae	Dendrelaphis_bifrenalis	6	N	2	4	0	0	0	KC347321	KC347356	#N/A	KC347470	#N/A	KC347509	#N/A	#N/A	KC347396	#N/A	#N/A	#N/A	#N/A	KC347434	#N/A
Colubridae	Dendrelaphis_tristis	6	N	2	4	0	0	0	KC347322	KC347359	#N/A	KC347462	#N/A	KC347493	#N/A	#N/A	KC347398	#N/A	#N/A	#N/A	#N/A	KC347436	#N/A
Colubridae	Dinodon_semicarinatus	6	N	0	6	0	0	0	AB008539	NC1945	NC1945	AB008539	NC1945	NC1945	#N/A	#N/A	#N/A	#N/A	#N/A	#N/A	#N/A	#N/A	#N/A
Colubridae	Drymobius_margaritiferus	6	N	4	2	6	100	0	#N/A	YPX069	#N/A	YPX069	#N/A	#N/A	#N/A	YPX069	#N/A	#N/A	YPX069	YPX069	#N/A	YPX069	#N/A
Colubridae	Dryocalamus_nympha	6	N	2	4	0	0	0	KC347323	KC347360	#N/A	KC347476	#N/A	KC347498	#N/A	#N/A	KC347399	#N/A	#N/A	#N/A	#N/A	KC347437	#N/A
Colubridae	Eirenis_punctatolineatus	6	N	1	5	0	0	0	AY647227	AY376781	#N/A	AY376755	AY487034	AY487073	#N/A	#N/A	AY376810	#N/A	#N/A	#N/A	#N/A	#N/A	#N/A
Colubridae	Elaphe_bimaculata	6	N	1	5	0	0	0	AF236671	#N/A	AY122683	DQ902104	DQ902210	DQ902283	#N/A	#N/A	DQ902062	#N/A	#N/A	#N/A	#N/A	#N/A	#N/A
Colubridae	Elaphe_climacophora	6	N	1	5	0	0	0	AY122771	#N/A	AY122687	DQ902105	DQ902212	DQ902285	#N/A	#N/A	DQ902064	#N/A	#N/A	#N/A	#N/A	#N/A	#N/A
Colubridae	Elaphe_dione	6	N	1	5	0	0	0	AF236673	#N/A	AY122745	DQ902107	DQ902214	DQ902287	#N/A	#N/A	DQ902066	#N/A	#N/A	#N/A	#N/A	#N/A	#N/A
Colubridae	Elaphe_quadrivirgata	6	N	1	5	0	0	0	AY122793	#N/A	AY122710	DQ902120	DQ902228	DQ902300	#N/A	#N/A	DQ902078	#N/A	#N/A	#N/A	#N/A	#N/A	#N/A
Colubridae	Elaphe_schrenckii	6	N	1	5	0	0	0	AF236672	#N/A	AY122720	DQ902124	DQ902233	DQ902302	#N/A	#N/A	DQ902082	#N/A	#N/A	#N/A	#N/A	#N/A	#N/A
Colubridae	Euprepiophis_conspicillatus	6	N	1	5	0	0	0	AY122773	#N/A	AY122690	DQ902106	DQ902213	DQ902286	#N/A	#N/A	DQ902065	#N/A	#N/A	#N/A	#N/A	#N/A	#N/A
Colubridae	Gonyosoma_jansenii	6	N	1	5	0	0	0	AY122671	#N/A	AY122653	DQ902113	DQ902220	DQ902313	#N/A	#N/A	DQ902100	#N/A	#N/A	#N/A	#N/A	#N/A	#N/A
Colubridae	Hapsidophrys_lineatus	6	N	4	2	6	100	0	#N/A	YPX073	#N/A	YPX073	#N/A	#N/A	#N/A	YPX073	#N/A	#N/A	YPX073	YPX073	#N/A	YPX073	#N/A
Colubridae	Lampropeltis_extenuatum	6	N	1	5	0	0	0	FJ623964	#N/A	FJ627809	AF337107	DQ902245	AF138776	#N/A	#N/A	DQ902093	#N/A	#N/A	#N/A	#N/A	#N/A	#N/A
Colubridae	Lampropeltis_mexicana	6	N	1	5	0	0	0	FJ623962	#N/A	FJ627814	AF337145	FJ627836	AF138760	#N/A	#N/A	FJ627800	#N/A	#N/A	#N/A	#N/A	#N/A	#N/A
Colubridae	Lampropeltis_pyromelana	6	N	1	5	0	0	0	FJ623961	#N/A	FJ627810	AF337151	FJ627845	AF138761	#N/A	#N/A	FJ627794	#N/A	#N/A	#N/A	#N/A	#N/A	#N/A
Colubridae	Lampropeltis_ruthveni	6	N	1	5	0	0	0	AY122820	#N/A	AY122736	AF337065	FJ627847	AY739642	#N/A	#N/A	FJ627803	#N/A	#N/A	#N/A	#N/A	#N/A	#N/A
Colubridae	Lampropeltis_triangulum	6	N	1	5	0	0	0	FJ623963	#N/A	FJ627811	AF337085	FJ627837	AY739638	#N/A	#N/A	FJ627798	#N/A	#N/A	#N/A	#N/A	#N/A	#N/A
Colubridae	Macroprotodon_cucullatus	6	N	1	5	0	0	0	AY643304	AY188065	#N/A	AF471087	AY487025	AY487064	#N/A	#N/A	AY187987	#N/A	#N/A	#N/A	#N/A	#N/A	#N/A
Colubridae	Minthonius_vulpinus	6	N	1	5	0	0	0	AY122818	#N/A	AY122734	AF283638	DQ902238	AF138758	#N/A	#N/A	DQ902089	#N/A	#N/A	#N/A	#N/A	#N/A	#N/A
Colubridae	Oligodon_arnensis	6	N	2	4	0	0	0	KC347327	KC347365	#N/A	KC347464	#N/A	KC347504	#N/A	#N/A	KC347404	#N/A	#N/A	#N/A	#N/A	KC347442	#N/A
Colubridae	Oligodon_calamarius	6	N	2	4	0	0	0	KC347328	KC347366	#N/A	KC347478	#N/A	KC347511	#N/A	#N/A	KC347405	#N/A	#N/A	#N/A	#N/A	KC347443	#N/A
Colubridae	Oligodon_sublineatus	6	N	2	4	0	0	0	KC347329	KC347367	#N/A	KC347465	#N/A	KC347521	#N/A	#N/A	KC347406	#N/A	#N/A	#N/A	#N/A	KC347444	#N/A
Colubridae	Oligodon_taeniolatus	6	N	2	4	0	0	0	KC347330	KC347368	#N/A	KC347483	#N/A	KC347505	#N/A	#N/A	KC347407	#N/A	#N/A	#N/A	#N/A	KC347445	#N/A
Colubridae	Orthriophis_cantoris	6	N	1	5	0	0	0	AY122769	#N/A	AY122685	DQ902135	DQ902246	DQ902315	#N/A	#N/A	DQ902095	#N/A	#N/A	#N/A	#N/A	#N/A	#N/A
Colubridae	Orthriophis_hodgsonii	6	N	1	5	0	0	0	AY122778	#N/A	AY122694	DQ902136	DQ902247	DQ902318	#N/A	#N/A	DQ902096	#N/A	#N/A	#N/A	#N/A	#N/A	#N/A
Colubridae	Orthriophis_moellendorffi	6	N	1	5	0	0	0	AY122786	#N/A	AY122702	DQ902116	DQ902223	DQ902295	#N/A	#N/A	DQ902074	#N/A	#N/A	#N/A	#N/A	#N/A	#N/A
Colubridae	Pituophis_catenifer	6	N	1	5	0	0	0	FJ623965	#N/A	FJ627817	FJ627819	FJ627842	EU272833	#N/A	#N/A	FJ627790	#N/A	#N/A	#N/A	#N/A	#N/A	#N/A
Colubridae	Pituophis_lineaticollis	6	N	1	5	0	0	0	AF512746	AF512746	FJ627816	#N/A	FJ627841	AF138768	#N/A	#N/A	FJ627804	#N/A	#N/A	#N/A	#N/A	#N/A	#N/A
Colubridae	Pituophis_melanoleucus	6	N	1	5	0	0	0	AY122826	#N/A	AY122740	DQ902130	DQ902244	EU272828	#N/A	#N/A	FJ627797	#N/A	#N/A	#N/A	#N/A	#N/A	#N/A
Colubridae	Platyceps_florulentus	6	N	1	5	0	0	0	AY039161	#N/A	AY039199	AY486915	AY487004	AY487043	#N/A	#N/A	AY486939	#N/A	#N/A	#N/A	#N/A	#N/A	#N/A
Colubridae	Platyceps_najadum	6	N	1	5	0	0	0	AY647233	#N/A	AY897214	AY486919	AY487009	AY487048	#N/A	#N/A	AY486943	#N/A	#N/A	#N/A	#N/A	#N/A	#N/A
Colubridae	Platyceps_rhodorachis	6	N	1	5	0	0	0	AY039154	#N/A	AY039176	AY486921	AY487012	AY487051	#N/A	#N/A	AY486945	#N/A	#N/A	#N/A	#N/A	#N/A	#N/A
Colubridae	Pseudelaphe_flavirufa	6	N	1	5	0	0	0	AY122841	#N/A	AY122757	DQ902109	DQ902216	DQ902289	#N/A	#N/A	DQ902068	#N/A	#N/A	#N/A	#N/A	#N/A	#N/A
Colubridae	Rhadinophis_frenatus	6	N	1	5	0	0	0	AY122777	#N/A	AY122693	DQ902110	DQ902217	DQ902290	#N/A	#N/A	DQ902069	#N/A	#N/A	#N/A	#N/A	#N/A	#N/A
Colubridae	Rhadinophis_prasinus	6	N	1	5	0	0	0	AY122792	#N/A	AY122708	DQ902119	DQ902227	DQ902299	#N/A	#N/A	DQ902077	#N/A	#N/A	#N/A	#N/A	#N/A	#N/A
Colubridae	Rhinechis_scalaris	6	N	1	5	0	0	0	AY122802	#N/A	AY122718	AY486932	AY487029	AY487068	#N/A	#N/A	AY486956	#N/A	#N/A	#N/A	#N/A	#N/A	#N/A
Colubridae	Scotophis_bairdi	6	N	1	5	0	0	0	AY122812	#N/A	AY122729	AF283598	DQ902209	AF138755	#N/A	#N/A	DQ902061	#N/A	#N/A	#N/A	#N/A	#N/A	#N/A
Colubridae	Senticolis_triaspis	6	N	1	5	0	0	0	AY122816	#N/A	AY122732	DQ902127	DQ902237	AF138775	#N/A	#N/A	DQ902086	#N/A	#N/A	#N/A	#N/A	#N/A	#N/A
Colubridae	Thelotornis_capensis	6	N	3	3	4	67	0	YPX086	YPX086	#N/A	AF471042	#N/A	#N/A	#N/A	YPX086	AF471109	#N/A	#N/A	#N/A	#N/A	YPX086	#N/A
Colubridae	Zamenis_hohenackeri	6	N	1	5	0	0	0	AY122849	#N/A	AY122765	AJ277670	DQ902250	DQ902320	#N/A	#N/A	DQ902098	#N/A	#N/A	#N/A	#N/A	#N/A	#N/A
Colubridae	Zamenis_lineatus	6	N	1	5	0	0	0	AY122782	#N/A	HQ392546	AJ277674	DQ902251	DQ902319	#N/A	#N/A	DQ902099	#N/A	#N/A	#N/A	#N/A	#N/A	#N/A
Colubridae	Zamenis_persicus	6	N	1	5	0	0	0	AY122789	#N/A	HQ392547	DQ902117	DQ902225	DQ902297	#N/A	#N/A	DQ902075	#N/A	#N/A	#N/A	#N/A	#N/A	#N/A
Colubridae	Zamenis_situla	6	N	1	5	0	0	1	AY122805	#N/A	AY122721	DQ902125_AJ277682	DQ902234	DQ902303	#N/A	#N/A	DQ902083	#N/A	#N/A	#N/A	#N/A	#N/A	#N/A
Colubridae	Ahaetulla_nasuta	5	N	2	3	0	0	0	RAP0517	#N/A	#N/A	KC347453	#N/A	KC347526	#N/A	#N/A	KC347377	#N/A	#N/A	#N/A	#N/A	KC347415	#N/A
Colubridae	Bamanophis_dorri	5	N	1	4	0	0	0	#N/A	AY188081	#N/A	AY188040	AY487003	AY487042	#N/A	#N/A	AY188001	#N/A	#N/A	#N/A	#N/A	#N/A	#N/A
Colubridae	Chironius_bicarinatus	5	N	3	2	2	40	0	JKlacsko	HM582206	#N/A	#N/A	#N/A	#N/A	#N/A	YPX062	JKlacsko	YPX062	#N/A	#N/A	#N/A	#N/A	#N/A
Colubridae	Coluber_zebrinus	5	N	1	4	0	0	0	#N/A	AY188084	#N/A	AY188043	AY487019	AY487058	#N/A	#N/A	AY188004	#N/A	#N/A	#N/A	#N/A	#N/A	#N/A
Colubridae	Dendrelaphis_schokari	5	N	2	3	0	0	0	#N/A	KC347358	#N/A	KC347461	#N/A	KC347497	#N/A	#N/A	KC347397	#N/A	#N/A	#N/A	#N/A	KC347435	#N/A
Colubridae	Eirenis_aurolineatus	5	N	1	4	0	0	0	#N/A	AY376778	#N/A	AY376749	AY487031	AY487070	#N/A	#N/A	AY376807	#N/A	#N/A	#N/A	#N/A	#N/A	#N/A
Colubridae	Eirenis_eiselti	5	N	1	4	0	0	0	#N/A	AY376776	#N/A	AY376747	AY487030	AY487069	#N/A	#N/A	AY376805	#N/A	#N/A	#N/A	#N/A	#N/A	#N/A
Colubridae	Eirenis_levantinus	5	N	1	4	0	0	0	#N/A	AY376794	#N/A	AY376765	AY487032	AY487071	#N/A	#N/A	AY376808	#N/A	#N/A	#N/A	#N/A	#N/A	#N/A
Colubridae	Lampropeltis_alterna	5	N	1	4	0	0	0	#N/A	#N/A	FJ627813	AF337130	FJ627846	AY739634	#N/A	#N/A	FJ627799	#N/A	#N/A	#N/A	#N/A	#N/A	#N/A
Colubridae	Lampropeltis_calligaster	5	N	1	4	0	0	0	#N/A	#N/A	FJ627807	AF337108	DQ902243	DQ902311	#N/A	#N/A	DQ902091	#N/A	#N/A	#N/A	#N/A	#N/A	#N/A
Colubridae	Macroprotodon_brevis	5	N	0	5	0	0	0	AY643280	AY643334	#N/A	DQ907242	DQ902270	DQ902333	#N/A	#N/A	#N/A	#N/A	#N/A	#N/A	#N/A	#N/A	#N/A
Colubridae	Pituophis_ruthveni	5	N	1	4	0	0	0	FJ623966	#N/A	FJ627815	AF337111	#N/A	AF138771	#N/A	#N/A	DQ902092	#N/A	#N/A	#N/A	#N/A	#N/A	#N/A
Colubridae	Platyceps_collaris	5	N	1	4	0	0	0	AY039133	#N/A	AY039171	AY486922	#N/A	AY487053	#N/A	#N/A	AY486946	#N/A	#N/A	#N/A	#N/A	#N/A	#N/A
Colubridae	Platyceps_karelini	5	N	1	4	0	0	0	AY647232	#N/A	#N/A	AY486918	AY487008	AY487047	#N/A	#N/A	AY486942	#N/A	#N/A	#N/A	#N/A	#N/A	#N/A
Colubridae	Scolecophis_atrocinctus	5	N	3	2	5	100	0	YPX081	YPX081	#N/A	#N/A	#N/A	#N/A	#N/A	YPX081	#N/A	YPX081	#N/A	YPX081	#N/A	#N/A	#N/A
Colubridae	Archelaphe_bella	4	N	1	3	0	0	0	#N/A	#N/A	#N/A	DQ902134	DQ902248	DQ902316	#N/A	#N/A	DQ902097	#N/A	#N/A	#N/A	#N/A	#N/A	#N/A
Colubridae	Boiga_cynodon	4	N	1	3	0	0	0	Z46468	AF139566	#N/A	KC010340	#N/A	#N/A	#N/A	#N/A	KC010301	#N/A	#N/A	#N/A	#N/A	#N/A	#N/A
Colubridae	Sonora_occipitalis	4	Y	1	3	2	50	0	YPX513	YPX513	#N/A	GQ895857	#N/A	#N/A	#N/A	#N/A	GQ895801	#N/A	#N/A	#N/A	#N/A	#N/A	#N/A
Colubridae	Chironius_carinatus	4	N	1	3	0	0	0	Z46463	HM582207	#N/A	HQ529280	#N/A	#N/A	#N/A	#N/A	HQ529281	#N/A	#N/A	#N/A	#N/A	#N/A	#N/A
Colubridae	Dendrelaphis_caudolineatus	4	N	1	3	0	0	0	AF544782	AF544811	#N/A	GQ895864	#N/A	#N/A	#N/A	#N/A	GQ895808	#N/A	#N/A	#N/A	#N/A	#N/A	#N/A
Colubridae	Drymobius_rhombifer	4	N	1	3	0	0	0	JKlacsko	HM582220	#N/A	GQ927320	#N/A	#N/A	#N/A	#N/A	GQ927313	#N/A	#N/A	#N/A	#N/A	#N/A	#N/A
Colubridae	Drymoluber_dichrous	4	N	1	3	0	0	0	JKlacsko	HM582221	#N/A	GQ895869	#N/A	#N/A	#N/A	#N/A	GQ895812	#N/A	#N/A	#N/A	#N/A	#N/A	#N/A
Colubridae	Eirenis_collaris	4	N	2	2	1	25	0	#N/A	AY376795	#N/A	AY376766	#N/A	#N/A	#N/A	#N/A	AY376824	#N/A	YPX533	#N/A	#N/A	#N/A	#N/A
Colubridae	Eirenis_medus	4	N	1	3	0	0	0	AY647226	AY376796	#N/A	AY376767	#N/A	#N/A	#N/A	#N/A	AY376825	#N/A	#N/A	#N/A	#N/A	#N/A	#N/A
Colubridae	Lycodon_carinatus	4	N	2	2	0	0	0	#N/A	KC347352	#N/A	KC347486	#N/A	#N/A	#N/A	#N/A	KC347392	#N/A	#N/A	#N/A	#N/A	KC347430	#N/A
Colubridae	Lycodon_laoensis	4	N	1	3	0	0	0	Z46455	Z46485	#N/A	KC010368	#N/A	#N/A	#N/A	#N/A	KC010323	#N/A	#N/A	#N/A	#N/A	#N/A	#N/A
Colubridae	Lycodon_osmanhilli	4	N	2	2	0	0	0	#N/A	KC347364	#N/A	#N/A	#N/A	KC347524	#N/A	#N/A	KC347403	#N/A	#N/A	#N/A	#N/A	KC347441	#N/A
Colubridae	Lytorhynchus_diadema	4	N	1	3	0	0	0	AY647229	AY188064	#N/A	DQ112076	#N/A	#N/A	#N/A	#N/A	DQ112079	#N/A	#N/A	#N/A	#N/A	#N/A	#N/A
Colubridae	Mastigodryas_boddaerti	4	N	1	3	0	0	0	AF158431	AF158496	#N/A	GQ895867	#N/A	#N/A	#N/A	#N/A	GQ895811	#N/A	#N/A	#N/A	#N/A	#N/A	#N/A
Colubridae	Oligodon_cinereus	4	N	1	3	0	0	0	HM591504	HM591501	#N/A	AF471033	#N/A	#N/A	#N/A	#N/A	AF471101	#N/A	#N/A	#N/A	#N/A	#N/A	#N/A
Colubridae	Oligodon_maculatus	4	N	1	3	0	0	0	HM591511	HM591511	#N/A	KC010387	#N/A	#N/A	#N/A	#N/A	KC010337	#N/A	#N/A	#N/A	#N/A	#N/A	#N/A
Colubridae	Oxybelis_aeneus	4	N	1	3	0	0	0	AF158416	AF158498	#N/A	AF471056	#N/A	#N/A	#N/A	#N/A	AF471148	#N/A	#N/A	#N/A	#N/A	#N/A	#N/A
Colubridae	Pituophis_vertebralis	4	N	1	3	0	0	0	#N/A	#N/A	#N/A	FJ627819	FJ627840	AF141128	#N/A	#N/A	FJ627789	#N/A	#N/A	#N/A	#N/A	#N/A	#N/A
Colubridae	Ptyas_dhumnades	4	N	0	4	0	0	0	AF236676	HM439990	JF700187	DQ272474	#N/A	#N/A	#N/A	#N/A	#N/A	#N/A	#N/A	#N/A	#N/A	#N/A	#N/A
Colubridae	Salvadora_mexicana	4	N	1	3	0	0	0	#N/A	#N/A	#N/A	AY486934	AY487036	AY487075	#N/A	#N/A	AY486958	#N/A	#N/A	#N/A	#N/A	#N/A	#N/A
Colubridae	Scotophis_spiloides	4	N	0	4	0	0	0	#N/A	#N/A	FJ627806	AF283643	FJ627835	FJ627849	#N/A	#N/A	#N/A	#N/A	#N/A	#N/A	#N/A	#N/A	#N/A
Colubridae	Boiga_dendrophila	3	N	1	2	0	0	0	#N/A	#N/A	#N/A	AF471089	#N/A	U49303	#N/A	#N/A	AF471128	#N/A	#N/A	#N/A	#N/A	#N/A	#N/A
Colubridae	Chironius_exoletus	3	N	1	2	0	0	0	JKlacsko	HM582208	#N/A	#N/A	#N/A	#N/A	#N/A	#N/A	JKlacsko	#N/A	#N/A	#N/A	#N/A	#N/A	#N/A
Colubridae	Chironius_flavolineatus	3	N	1	2	0	0	0	JKlacsko	HM582209	#N/A	#N/A	#N/A	#N/A	#N/A	#N/A	JKlacsko	#N/A	#N/A	#N/A	#N/A	#N/A	#N/A
Colubridae	Chironius_foveatus	3	N	1	2	0	0	0	JKlacsko	HM582210	#N/A	#N/A	#N/A	#N/A	#N/A	#N/A	JKlacsko	#N/A	#N/A	#N/A	#N/A	#N/A	#N/A
Colubridae	Chironius_fuscus	3	N	1	2	0	0	0	JKlacsko	HM582211	#N/A	#N/A	#N/A	#N/A	#N/A	#N/A	JKlacsko	#N/A	#N/A	#N/A	#N/A	#N/A	#N/A
Colubridae	Chironius_grandisquamis	3	N	1	2	0	0	0	JKlacsko	HM582212	#N/A	#N/A	#N/A	#N/A	#N/A	#N/A	JKlacsko	#N/A	#N/A	#N/A	#N/A	#N/A	#N/A
Colubridae	Chironius_laevicollis	3	N	1	2	0	0	0	JKlacsko	HM582213	#N/A	#N/A	#N/A	#N/A	#N/A	#N/A	JKlacsko	#N/A	#N/A	#N/A	#N/A	#N/A	#N/A
Colubridae	Chironius_laurenti	3	N	1	2	0	0	0	JKlacsko	JKlacsko	#N/A	#N/A	#N/A	#N/A	#N/A	#N/A	JKlacsko	#N/A	#N/A	#N/A	#N/A	#N/A	#N/A
Colubridae	Chironius_monticola	3	N	1	2	0	0	0	JKlacsko	HM582214	#N/A	#N/A	#N/A	#N/A	#N/A	#N/A	HQ157819	#N/A	#N/A	#N/A	#N/A	#N/A	#N/A
Colubridae	Chironius_quadricarinatus	3	N	1	2	0	0	0	JKlacsko	HM582215	#N/A	#N/A	#N/A	#N/A	#N/A	#N/A	JKlacsko	#N/A	#N/A	#N/A	#N/A	#N/A	#N/A
Colubridae	Chironius_scurrulus	3	N	1	2	0	0	0	JKlacsko	HM582216	#N/A	#N/A	#N/A	#N/A	#N/A	#N/A	JKlacsko	#N/A	#N/A	#N/A	#N/A	#N/A	#N/A
Colubridae	Dasypeltis_scabra	3	N	1	2	1	33	0	#N/A	JQ801323	#N/A	AY235729	#N/A	#N/A	#N/A	#N/A	#N/A	#N/A	YPX065	#N/A	#N/A	#N/A	#N/A
Colubridae	Dendrelaphis_caudolineolatus	3	N	0	3	0	0	0	#N/A	KC347357	#N/A	KC347484	#N/A	KC347518	#N/A	#N/A	#N/A	#N/A	#N/A	#N/A	#N/A	#N/A	#N/A
Colubridae	Dendrophidion_percarinatus	3	N	1	2	0	0	0	HM565757	HM582217	#N/A	#N/A	#N/A	#N/A	#N/A	#N/A	HQ157822	#N/A	#N/A	#N/A	#N/A	#N/A	#N/A
Colubridae	Eirenis_barani	3	N	1	2	0	0	0	#N/A	AY376775	#N/A	AY376756	#N/A	#N/A	#N/A	#N/A	AY376822	#N/A	#N/A	#N/A	#N/A	#N/A	#N/A
Colubridae	Eirenis_coronelloides	3	N	1	2	0	0	0	#N/A	AY376787	#N/A	AY376758	#N/A	#N/A	#N/A	#N/A	AY376816	#N/A	#N/A	#N/A	#N/A	#N/A	#N/A
Colubridae	Eirenis_decemlineata	3	N	1	2	0	0	0	#N/A	AY376789	#N/A	AY376760	#N/A	#N/A	#N/A	#N/A	AY376818	#N/A	#N/A	#N/A	#N/A	#N/A	#N/A
Colubridae	Eirenis_lineomaculata	3	N	1	2	0	0	0	#N/A	AY376791	#N/A	AY376762	#N/A	#N/A	#N/A	#N/A	AY376820	#N/A	#N/A	#N/A	#N/A	#N/A	#N/A
Colubridae	Eirenis_persicus	3	N	1	2	0	0	0	#N/A	AY376786	#N/A	AY376757	#N/A	#N/A	#N/A	#N/A	AY376815	#N/A	#N/A	#N/A	#N/A	#N/A	#N/A
Colubridae	Eirenis_rothii	3	N	1	2	0	0	0	#N/A	AY376788	#N/A	AY376759	#N/A	#N/A	#N/A	#N/A	AY376817	#N/A	#N/A	#N/A	#N/A	#N/A	#N/A
Colubridae	Eirenis_thospitis	3	N	1	2	0	0	0	#N/A	AY376783	#N/A	AY376761	#N/A	#N/A	#N/A	#N/A	AY376819	#N/A	#N/A	#N/A	#N/A	#N/A	#N/A
Colubridae	Hierophis_cypriensis	3	N	0	3	0	0	0	AY541502	#N/A	AY541510	JX315475	#N/A	#N/A	#N/A	#N/A	#N/A	#N/A	#N/A	#N/A	#N/A	#N/A	#N/A
Colubridae	Lampropeltis_nigra	3	N	1	2	0	0	0	#N/A	#N/A	#N/A	DQ360350	#N/A	DQ360483	#N/A	#N/A	FJ627796	#N/A	#N/A	#N/A	#N/A	#N/A	#N/A
Colubridae	Lampropeltis_zonata	3	N	1	2	0	0	0	#N/A	#N/A	#N/A	AF337138	#N/A	AF136212	#N/A	#N/A	FJ627802	#N/A	#N/A	#N/A	#N/A	#N/A	#N/A
Colubridae	Lycodon_capucinus	3	N	1	2	0	0	0	#N/A	#N/A	#N/A	KC010355	#N/A	U49317	#N/A	#N/A	KC010313	#N/A	#N/A	#N/A	#N/A	#N/A	#N/A
Colubridae	Lycodon_fasciatus	3	N	0	3	1	33	0	YPX544	EU999214	#N/A	KC010365	#N/A	#N/A	#N/A	#N/A	#N/A	#N/A	#N/A	#N/A	#N/A	#N/A	#N/A
Colubridae	Macroprotodon_abubakeri	3	N	0	3	0	0	0	AY643297	AY643339	#N/A	AY643382	#N/A	#N/A	#N/A	#N/A	#N/A	#N/A	#N/A	#N/A	#N/A	#N/A	#N/A
Colubridae	Macroprotodon_mauritanicus	3	N	0	3	0	0	0	AY643303	AY643346	#N/A	AY643388	#N/A	#N/A	#N/A	#N/A	#N/A	#N/A	#N/A	#N/A	#N/A	#N/A	#N/A
Colubridae	Opheodrys_vernalis	3	N	2	1	1	33	0	#N/A	#N/A	#N/A	GQ927322	#N/A	#N/A	#N/A	#N/A	GQ927317	#N/A	YPX529	#N/A	#N/A	#N/A	#N/A
Colubridae	Pantherophis_emoryi	3	N	1	2	0	0	0	#N/A	#N/A	#N/A	AF337173	FJ627839	#N/A	#N/A	#N/A	FJ627791	#N/A	#N/A	#N/A	#N/A	#N/A	#N/A
Colubridae	Rhinobothryum_lentiginosum	3	N	1	2	0	0	0	AF158465	AF158535	#N/A	#N/A	#N/A	#N/A	#N/A	#N/A	AF544693	#N/A	#N/A	#N/A	#N/A	#N/A	#N/A
Colubridae	Scaphiophis_albopunctatus	3	N	1	2	0	0	0	#N/A	#N/A	#N/A	DQ486345	#N/A	DQ486321	#N/A	#N/A	DQ486169	#N/A	#N/A	#N/A	#N/A	#N/A	#N/A
Colubridae	Zamenis_longissimus	3	N	0	3	0	0	0	AY122783	#N/A	HQ392534	HQ392566	#N/A	#N/A	#N/A	#N/A	#N/A	#N/A	#N/A	#N/A	#N/A	#N/A	#N/A
Colubridae	Ahaetulla_fronticincta	2	N	1	1	0	0	0	#N/A	#N/A	#N/A	AF471072	#N/A	#N/A	#N/A	#N/A	AF471161	#N/A	#N/A	#N/A	#N/A	#N/A	#N/A
Colubridae	Boiga_kraepelini	2	N	1	1	0	0	0	#N/A	#N/A	#N/A	FJ710796	#N/A	#N/A	#N/A	#N/A	FJ710795	#N/A	#N/A	#N/A	#N/A	#N/A	#N/A
Colubridae	Boiga_multomaculata	2	N	1	1	0	0	0	#N/A	#N/A	#N/A	FJ710798	#N/A	#N/A	#N/A	#N/A	FJ710797	#N/A	#N/A	#N/A	#N/A	#N/A	#N/A
Colubridae	Chrysopelea_paradisi	2	N	1	1	0	0	0	#N/A	#N/A	#N/A	GQ895858	#N/A	#N/A	#N/A	#N/A	GQ895802	#N/A	#N/A	#N/A	#N/A	#N/A	#N/A
Colubridae	Coluber_taeniatus	2	N	0	2	0	0	0	AY122669	#N/A	AY122651	#N/A	#N/A	#N/A	#N/A	#N/A	#N/A	#N/A	#N/A	#N/A	#N/A	#N/A	#N/A
Colubridae	Conopsis_biserialis	2	N	1	1	0	0	0	#N/A	#N/A	#N/A	GQ895860	#N/A	#N/A	#N/A	#N/A	GQ895804	#N/A	#N/A	#N/A	#N/A	#N/A	#N/A
Colubridae	Crotaphopeltis_tornieri	2	N	1	1	0	0	0	#N/A	#N/A	#N/A	AF428026	#N/A	#N/A	#N/A	#N/A	AF471112	#N/A	#N/A	#N/A	#N/A	#N/A	#N/A
Colubridae	Dasypeltis_atra	2	N	1	1	0	0	0	#N/A	#N/A	#N/A	AF471065	#N/A	#N/A	#N/A	#N/A	AF471136	#N/A	#N/A	#N/A	#N/A	#N/A	#N/A
Colubridae	Elaphe_anomala	2	N	0	2	0	0	0	AY122803	#N/A	AY122719	#N/A	#N/A	#N/A	#N/A	#N/A	#N/A	#N/A	#N/A	#N/A	#N/A	#N/A	#N/A
Colubridae	Elaphe_davidi	2	N	0	2	0	0	0	AY122775	#N/A	AY122691	#N/A	#N/A	#N/A	#N/A	#N/A	#N/A	#N/A	#N/A	#N/A	#N/A	#N/A	#N/A
Colubridae	Elaphe_sauromates	2	N	0	2	0	0	0	AY122797	#N/A	AY122713	#N/A	#N/A	#N/A	#N/A	#N/A	#N/A	#N/A	#N/A	#N/A	#N/A	#N/A	#N/A
Colubridae	Hapsidophrys_principis	2	N	0	2	0	0	0	#N/A	FJ913481	#N/A	FJ913492	#N/A	#N/A	#N/A	#N/A	#N/A	#N/A	#N/A	#N/A	#N/A	#N/A	#N/A
Colubridae	Lampropeltis_californiae	2	N	1	1	0	0	0	#N/A	#N/A	#N/A	FJ997662	#N/A	#N/A	#N/A	#N/A	#N/A	#N/A	#N/A	#N/A	#N/A	EU402848	#N/A
Colubridae	Lampropeltis_elapsoides	2	N	1	1	0	0	0	#N/A	#N/A	#N/A	AF337095	#N/A	#N/A	#N/A	#N/A	FJ627795	#N/A	#N/A	#N/A	#N/A	#N/A	#N/A
Colubridae	Lampropeltis_webbi	2	N	0	2	0	0	0	#N/A	#N/A	#N/A	JX648605	#N/A	AY497308	#N/A	#N/A	#N/A	#N/A	#N/A	#N/A	#N/A	#N/A	#N/A
Colubridae	Lycodon_alcalai	2	N	1	1	0	0	0	#N/A	#N/A	#N/A	KC010344	#N/A	#N/A	#N/A	#N/A	KC010303	#N/A	#N/A	#N/A	#N/A	#N/A	#N/A
Colubridae	Lycodon_aulicus	2	N	1	1	0	0	0	#N/A	#N/A	#N/A	HQ735416	#N/A	#N/A	#N/A	#N/A	HQ735418	#N/A	#N/A	#N/A	#N/A	#N/A	#N/A
Colubridae	Lycodon_bibonius	2	N	1	1	0	0	0	#N/A	#N/A	#N/A	KC010351	#N/A	#N/A	#N/A	#N/A	KC010309	#N/A	#N/A	#N/A	#N/A	#N/A	#N/A
Colubridae	Lycodon_butleri	2	N	1	1	0	0	0	#N/A	#N/A	#N/A	KC010352	#N/A	#N/A	#N/A	#N/A	KC010310	#N/A	#N/A	#N/A	#N/A	#N/A	#N/A
Colubridae	Lycodon_chrysoprateros	2	N	1	1	0	0	0	#N/A	#N/A	#N/A	KC010360	#N/A	#N/A	#N/A	#N/A	KC010318	#N/A	#N/A	#N/A	#N/A	#N/A	#N/A
Colubridae	Lycodon_dumerilii	2	N	1	1	0	0	0	#N/A	#N/A	#N/A	KC010361	#N/A	#N/A	#N/A	#N/A	KC010319	#N/A	#N/A	#N/A	#N/A	#N/A	#N/A
Colubridae	Lycodon_effraenis	2	N	1	1	0	0	0	#N/A	#N/A	#N/A	KC010364	#N/A	#N/A	#N/A	#N/A	KC010321	#N/A	#N/A	#N/A	#N/A	#N/A	#N/A
Colubridae	Lycodon_jara	2	N	1	1	0	0	0	#N/A	#N/A	#N/A	KC010367	#N/A	#N/A	#N/A	#N/A	KC010322	#N/A	#N/A	#N/A	#N/A	#N/A	#N/A
Colubridae	Lycodon_muelleri	2	N	1	1	0	0	0	#N/A	#N/A	#N/A	KC010372	#N/A	#N/A	#N/A	#N/A	KC010326	#N/A	#N/A	#N/A	#N/A	#N/A	#N/A
Colubridae	Lycodon_ruhstrati	2	N	0	2	0	0	0	#N/A	EU999207	JX233634	#N/A	#N/A	#N/A	#N/A	#N/A	#N/A	#N/A	#N/A	#N/A	#N/A	#N/A	#N/A
Colubridae	Lycodon_stormi	2	N	1	1	0	0	0	#N/A	#N/A	#N/A	KC010380	#N/A	#N/A	#N/A	#N/A	KC010331	#N/A	#N/A	#N/A	#N/A	#N/A	#N/A
Colubridae	Lycodon_subcinctus	2	N	1	1	0	0	0	#N/A	#N/A	#N/A	KC010381	#N/A	#N/A	#N/A	#N/A	KC010332	#N/A	#N/A	#N/A	#N/A	#N/A	#N/A
Colubridae	Lycodon_zawi	2	N	1	1	0	0	0	#N/A	#N/A	#N/A	AF471040	#N/A	#N/A	#N/A	#N/A	AF471111	#N/A	#N/A	#N/A	#N/A	#N/A	#N/A
Colubridae	Oligodon_barroni	2	N	0	2	0	0	0	HM591523	HM591523	#N/A	#N/A	#N/A	#N/A	#N/A	#N/A	#N/A	#N/A	#N/A	#N/A	#N/A	#N/A	#N/A
Colubridae	Oligodon_chinensis	2	N	0	2	0	0	0	HM591524	HM591527	#N/A	#N/A	#N/A	#N/A	#N/A	#N/A	#N/A	#N/A	#N/A	#N/A	#N/A	#N/A	#N/A
Colubridae	Oligodon_cruentatus	2	N	0	2	0	0	0	HM591517	HM591517	#N/A	#N/A	#N/A	#N/A	#N/A	#N/A	#N/A	#N/A	#N/A	#N/A	#N/A	#N/A	#N/A
Colubridae	Oligodon_formosanus	2	N	0	2	0	0	0	HM591532	HM591533	#N/A	#N/A	#N/A	#N/A	#N/A	#N/A	#N/A	#N/A	#N/A	#N/A	#N/A	#N/A	#N/A
Colubridae	Oligodon_ocellatus	2	N	0	2	0	0	0	HM591534	HM591534	#N/A	#N/A	#N/A	#N/A	#N/A	#N/A	#N/A	#N/A	#N/A	#N/A	#N/A	#N/A	#N/A
Colubridae	Oligodon_octolineatus	2	N	0	2	0	0	0	HM591519	HM591519	#N/A	#N/A	#N/A	#N/A	#N/A	#N/A	#N/A	#N/A	#N/A	#N/A	#N/A	#N/A	#N/A
Colubridae	Oligodon_planiceps	2	N	0	2	0	0	0	HM591514	HM591514	#N/A	#N/A	#N/A	#N/A	#N/A	#N/A	#N/A	#N/A	#N/A	#N/A	#N/A	#N/A	#N/A
Colubridae	Oligodon_splendidus	2	N	0	2	0	0	0	HM591510	HM591510	#N/A	#N/A	#N/A	#N/A	#N/A	#N/A	#N/A	#N/A	#N/A	#N/A	#N/A	#N/A	#N/A
Colubridae	Oligodon_taeniatus	2	N	0	2	0	0	0	HM591520	HM591522	#N/A	#N/A	#N/A	#N/A	#N/A	#N/A	#N/A	#N/A	#N/A	#N/A	#N/A	#N/A	#N/A
Colubridae	Oligodon_theobaldi	2	N	0	2	0	0	0	HM591516	HM591516	#N/A	#N/A	#N/A	#N/A	#N/A	#N/A	#N/A	#N/A	#N/A	#N/A	#N/A	#N/A	#N/A
Colubridae	Oligodon_torquatus	2	N	0	2	0	0	0	HM591513	HM591513	#N/A	#N/A	#N/A	#N/A	#N/A	#N/A	#N/A	#N/A	#N/A	#N/A	#N/A	#N/A	#N/A
Colubridae	Opheodrys_aestivus	2	N	1	1	0	0	0	#N/A	#N/A	#N/A	AF471057	#N/A	#N/A	#N/A	#N/A	AF471147	#N/A	#N/A	#N/A	#N/A	#N/A	#N/A
Colubridae	Philothamnus_angolensis	2	N	0	2	0	0	0	#N/A	AY611886	#N/A	AY612068	#N/A	#N/A	#N/A	#N/A	#N/A	#N/A	#N/A	#N/A	#N/A	#N/A	#N/A
Colubridae	Philothamnus_carinatus	2	N	0	2	0	0	0	#N/A	FJ913483	#N/A	FJ913498	#N/A	#N/A	#N/A	#N/A	#N/A	#N/A	#N/A	#N/A	#N/A	#N/A	#N/A
Colubridae	Philothamnus_girardi	2	N	0	2	0	0	0	#N/A	FJ913475	#N/A	FJ913495	#N/A	#N/A	#N/A	#N/A	#N/A	#N/A	#N/A	#N/A	#N/A	#N/A	#N/A
Colubridae	Philothamnus_hoplogaster	2	N	0	2	0	0	0	#N/A	FJ913484	#N/A	FJ913496	#N/A	#N/A	#N/A	#N/A	#N/A	#N/A	#N/A	#N/A	#N/A	#N/A	#N/A
Colubridae	Philothamnus_natalensis	2	N	0	2	0	0	0	#N/A	AY611887	#N/A	AY612069	#N/A	#N/A	#N/A	#N/A	#N/A	#N/A	#N/A	#N/A	#N/A	#N/A	#N/A
Colubridae	Philothamnus_nitidus	2	N	0	2	0	0	0	#N/A	AY611871	#N/A	AY612053	#N/A	#N/A	#N/A	#N/A	#N/A	#N/A	#N/A	#N/A	#N/A	#N/A	#N/A
Colubridae	Philothamnus_semivariegatus	2	N	0	2	0	0	0	#N/A	FJ913485	#N/A	FJ913497	#N/A	#N/A	#N/A	#N/A	#N/A	#N/A	#N/A	#N/A	#N/A	#N/A	#N/A
Colubridae	Philothamnus_thomensis	2	N	0	2	0	0	0	#N/A	FJ913478	#N/A	FJ913490	#N/A	#N/A	#N/A	#N/A	#N/A	#N/A	#N/A	#N/A	#N/A	#N/A	#N/A
Colubridae	Platyceps_elegantissimus	2	N	0	2	0	0	0	AY039146	#N/A	AY039184	#N/A	#N/A	#N/A	#N/A	#N/A	#N/A	#N/A	#N/A	#N/A	#N/A	#N/A	#N/A
Colubridae	Platyceps_ventromaculatus	2	N	0	2	0	0	0	AY039134	#N/A	AY039174	#N/A	#N/A	#N/A	#N/A	#N/A	#N/A	#N/A	#N/A	#N/A	#N/A	#N/A	#N/A
Colubridae	Pseudoficimia_frontalis	2	N	1	1	0	0	0	#N/A	#N/A	#N/A	GQ895886	#N/A	#N/A	#N/A	#N/A	GQ895827	#N/A	#N/A	#N/A	#N/A	#N/A	#N/A
Colubridae	Pseustes_poecilonotus	2	N	1	1	0	0	0	JKlacsko	#N/A	#N/A	#N/A	#N/A	#N/A	#N/A	#N/A	JKlacsko	#N/A	#N/A	#N/A	#N/A	#N/A	#N/A
Colubridae	Salvadora_grahamiae	2	N	0	2	0	0	0	AY122680	#N/A	AY122662	#N/A	#N/A	#N/A	#N/A	#N/A	#N/A	#N/A	#N/A	#N/A	#N/A	#N/A	#N/A
Colubridae	Scotophis_alleghaniensis	2	N	1	1	0	0	0	#N/A	#N/A	#N/A	AF283644	#N/A	#N/A	#N/A	#N/A	FJ627793	#N/A	#N/A	#N/A	#N/A	#N/A	#N/A
Colubridae	Sympholis_lippiens	2	N	1	1	0	0	0	#N/A	#N/A	#N/A	GQ895890	#N/A	#N/A	#N/A	#N/A	GQ895831	#N/A	#N/A	#N/A	#N/A	#N/A	#N/A
Colubridae	Tantilla_relicta	2	N	1	1	0	0	0	#N/A	#N/A	#N/A	AF471045	#N/A	#N/A	#N/A	#N/A	AF471107	#N/A	#N/A	#N/A	#N/A	#N/A	#N/A
Colubridae	Thrasops_jacksoni	2	N	1	1	0	0	0	#N/A	#N/A	#N/A	AF471044	#N/A	#N/A	#N/A	#N/A	DQ112084	#N/A	#N/A	#N/A	#N/A	#N/A	#N/A
Colubridae	Toxicodryas_pulverulenta	2	N	1	1	0	0	0	#N/A	#N/A	#N/A	AF471047	#N/A	#N/A	#N/A	#N/A	AF471118	#N/A	#N/A	#N/A	#N/A	#N/A	#N/A
Colubridae	Chironius_multiventris	1	N	0	1	0	0	0	JKlacsko	#N/A	#N/A	#N/A	#N/A	#N/A	#N/A	#N/A	#N/A	#N/A	#N/A	#N/A	#N/A	#N/A	#N/A
Colubridae	Dasypeltis_confusa	1	N	0	1	0	0	0	#N/A	JQ801313	#N/A	#N/A	#N/A	#N/A	#N/A	#N/A	#N/A	#N/A	#N/A	#N/A	#N/A	#N/A	#N/A
Colubridae	Dasypeltis_fasciata	1	N	0	1	0	0	0	#N/A	JQ801311	#N/A	#N/A	#N/A	#N/A	#N/A	#N/A	#N/A	#N/A	#N/A	#N/A	#N/A	#N/A	#N/A
Colubridae	Dasypeltis_latericia	1	N	0	1	0	0	0	#N/A	JQ801325	#N/A	#N/A	#N/A	#N/A	#N/A	#N/A	#N/A	#N/A	#N/A	#N/A	#N/A	#N/A	#N/A
Colubridae	Dasypeltis_sahelensis	1	N	0	1	0	0	0	#N/A	JQ801309	#N/A	#N/A	#N/A	#N/A	#N/A	#N/A	#N/A	#N/A	#N/A	#N/A	#N/A	#N/A	#N/A
Colubridae	Dipsadoboa_shrevei	1	N	0	1	0	0	0	#N/A	#N/A	#N/A	AF428038	#N/A	#N/A	#N/A	#N/A	#N/A	#N/A	#N/A	#N/A	#N/A	#N/A	#N/A
Colubridae	Euprepiophis_perlacea	1	N	0	1	0	0	0	#N/A	#N/A	#N/A	KF669240	#N/A	#N/A	#N/A	#N/A	#N/A	#N/A	#N/A	#N/A	#N/A	#N/A	#N/A
Colubridae	Ficimia_streckeri	1	N	1	0	0	0	0	#N/A	#N/A	#N/A	#N/A	#N/A	#N/A	#N/A	#N/A	GQ927314	#N/A	#N/A	#N/A	#N/A	#N/A	#N/A
Colubridae	Gyalopion_canum	1	N	1	0	0	0	0	#N/A	#N/A	#N/A	#N/A	#N/A	#N/A	#N/A	#N/A	GQ927315	#N/A	#N/A	#N/A	#N/A	#N/A	#N/A
Colubridae	Lampropeltis_holbrooki	1	N	0	1	0	0	0	#N/A	#N/A	#N/A	FJ997653	#N/A	#N/A	#N/A	#N/A	#N/A	#N/A	#N/A	#N/A	#N/A	#N/A	#N/A
Colubridae	Lampropeltis_splendida	1	N	0	1	0	0	0	#N/A	#N/A	#N/A	FJ997776	#N/A	#N/A	#N/A	#N/A	#N/A	#N/A	#N/A	#N/A	#N/A	#N/A	#N/A
Colubridae	Lycodon_paucifasciatus	1	N	0	1	0	0	0	#N/A	EU999213	#N/A	#N/A	#N/A	#N/A	#N/A	#N/A	#N/A	#N/A	#N/A	#N/A	#N/A	#N/A	#N/A
Colubridae	Mastigodryas_melanolomus	1	N	0	1	0	0	0	#N/A	#N/A	#N/A	GQ895868	#N/A	#N/A	#N/A	#N/A	#N/A	#N/A	#N/A	#N/A	#N/A	#N/A	#N/A
Colubridae	Platyceps_variabilis	1	N	0	1	0	0	0	AY647234	#N/A	#N/A	#N/A	#N/A	#N/A	#N/A	#N/A	#N/A	#N/A	#N/A	#N/A	#N/A	#N/A	#N/A
Colubridae	Ptyas_luzonensis	1	N	0	1	0	0	0	#N/A	#N/A	#N/A	KC010342	#N/A	#N/A	#N/A	#N/A	#N/A	#N/A	#N/A	#N/A	#N/A	#N/A	#N/A
Colubridae	Spalerosophis_microlepis	1	N	0	1	0	0	0	AY647230	#N/A	#N/A	#N/A	#N/A	#N/A	#N/A	#N/A	#N/A	#N/A	#N/A	#N/A	#N/A	#N/A	#N/A
Colubridae	Stegonotus_batjanensis	1	N	0	1	0	0	0	#N/A	#N/A	FJ952361	#N/A	#N/A	#N/A	#N/A	#N/A	#N/A	#N/A	#N/A	#N/A	#N/A	#N/A	#N/A
Colubridae	Telescopus_tripolitanus	1	N	0	1	0	0	0	#N/A	#N/A	#N/A	JX315531	#N/A	#N/A	#N/A	#N/A	#N/A	#N/A	#N/A	#N/A	#N/A	#N/A	#N/A
Grayiidae	Grayia_ornata	13	N	9	4	6	46	0	AF158434	AF158503	#N/A	YPX055	#N/A	AF544663	YPX055	YPX055	YPX055	EF144061	YPX055	YPX055	EF144086	EF144091	EF144113
Grayiidae	Grayia_tholloni	3	N	1	2	0	0	0	#N/A	#N/A	#N/A	DQ486351	#N/A	DQ486326	#N/A	#N/A	DQ486175	#N/A	#N/A	#N/A	#N/A	#N/A	#N/A
Grayiidae	Grayia_smythii	2	N	1	1	0	0	0	#N/A	#N/A	#N/A	DQ112077	#N/A	#N/A	#N/A	#N/A	DQ112080	#N/A	#N/A	#N/A	#N/A	#N/A	#N/A
Colubridae: IS	Cyclocorus_lineatus	7	N	5	2	7	100	0	YPX516	YPX516	#N/A	#N/A	#N/A	#N/A	#N/A	YPX516	YPX516	YPX516	#N/A	YPX516	#N/A	YPX516	#N/A
Colubridae: IS	Oreocalamus_hanitschi	1	N	0	1	0	0	0	#N/A	#N/A	#N/A	#N/A	#N/A	U49306	#N/A	#N/A	#N/A	#N/A	#N/A	#N/A	#N/A	#N/A	#N/A
Sibynophiidae: Scaphiodontophiinae	Scaphiodontophis_annulatus	6	N	5	1	4	67	0	#N/A	#N/A	#N/A	GQ927323	#N/A	#N/A	#N/A	YPX080	GQ927318	YPX080	#N/A	YPX080	#N/A	YPX080	#N/A
Sibynophiidae: Sibynophiinae	Sibynophis_collaris	10	N	5	5	7	70	0	YPX535	YPX535	#N/A	KC000121	KC000133	JN211315	#N/A	YPX535	YPX535	YPX535	YPX535	#N/A	#N/A	YPX535	#N/A
Sibynophiidae: Sibynophiinae	Sibynophis_chinensis	7	N	2	5	0	0	0	KF360246	KF360246	#N/A	KC000124	KC000131	KF360246	#N/A	#N/A	KC000113	#N/A	#N/A	#N/A	#N/A	KC000103	#N/A
Sibynophiidae: Sibynophiinae	Sibynophis_subpunctatus	6	N	2	4	0	0	0	KC347335	KC347373	#N/A	KC347471	#N/A	KC347516	#N/A	#N/A	KC347411	#N/A	#N/A	#N/A	#N/A	KC347449	#N/A
Sibynophiidae: Sibynophiinae	Sibynophis_bistrigatus	4	N	2	2	0	0	0	#N/A	#N/A	#N/A	KC000127	KC000130	#N/A	#N/A	#N/A	KC000112	#N/A	#N/A	#N/A	#N/A	KC000105	#N/A
Sibynophiidae: Sibynophiinae	Sibynophis_triangularis	4	N	2	2	0	0	0	#N/A	#N/A	#N/A	KC000123	KC000132	#N/A	#N/A	#N/A	KC000116	#N/A	#N/A	#N/A	#N/A	KC000106	#N/A
Dipsadidae: Dipsadinae	Leptodeira_annulata	14	N	9	5	0	0	1	GQ457806	GQ457746	#N/A	EF078516	FJ416749	FJ416787	EF144011	FJ433998	AF544690_GQ457866	EF144056	EF144033	FJ434099	EF144081	AY487375	EF144108
Dipsadidae: Xenodontinae	Cubophis_cantherigerus	13	N	8	5	0	0	0	AF158405	AF158475	#N/A	AF544669	FJ416782	FJ416818	#N/A	FJ433999	AF544694	EF144057	EF144034	FJ434100	EF144082	AY487376	EF144109
Dipsadidae: Carphophiinae	Diadophis_punctatus	13	N	9	4	5	38	2	AY577015	YPX089	#N/A	EU193843	#N/A	EU194025	YPX089	EU402637_89	AF471122_AF544705_YPX089	YPX089	YPX089	YPX089	EF144083	AY487403	EF144110
Dipsadidae: IS	Heterodon_platirhinos	12	N	7	5	6	50	0	AY577019	YPX568	#N/A	YPX568	FJ416750	AF402659	#N/A	YPX568	YPX568	#N/A	YPX568	GU353271	JN703080	YPX568	FJ416823
Dipsadidae: Dipsadinae	Imantodes_cenchoa	12	N	6	6	4	33	2	EU728586_YPX127	EU728586_YPX127	NC13988	EU728586	NC13988	NC13988	YPX127	YPX127	GQ457865	#N/A	#N/A	YPX127	JN703067	YPX127	#N/A
Dipsadidae: Dipsadinae	Antillophis_parvifrons	11	N	6	5	7	64	0	YPX108	YPX108	#N/A	FJ416740	FJ416778	FJ416814	#N/A	YPX108	#N/A	YPX108	YPX108	YPX108	#N/A	YPX108	FJ416851
Dipsadidae: Dipsadinae	Dipsas_catesbyi	11	N	7	4	8	73	0	Z46459	YPX119	#N/A	EF078537	#N/A	EF078585	YPX119	YPX119	DICA001-ZZ	YPX119	YPX119	YPX119	#N/A	YPX119	#N/A
Dipsadidae: Dipsadinae	Ninia_atrata	11	N	7	4	8	73	0	GQ457814	YPx131	#N/A	YPX131	#N/A	GQ334659	YPX131	YPX131	GQ457874	YPX131	YPX131	YPX131	#N/A	YPX131	#N/A
Dipsadidae: Dipsadinae	Sibynomorphus_mikanii	11	N	7	4	7	64	0	GQ457832	GQ457771	JQ627383	YPX141	#N/A	#N/A	YPX141	YPX141	GQ457892	YPX141	YPX141	YPX141	#N/A	YPX141	#N/A
Dipsadidae: Dipsadinae	Atractus_trihedrurus	10	N	7	3	7	70	0	GQ457784	GQ457727	#N/A	YPX112	#N/A	#N/A	YPX112	YPX112	GQ457846	YPX112	YPX112	YPX112	#N/A	YPX112	#N/A
Dipsadidae: Xenodontinae	Erythrolamprus_miliaris	10	N	7	3	9	90	1	AF158409_YPX129	YPX129	#N/A	YPX129	#N/A	#N/A	YPX129	YPX129	LIMI001-ZZ	YPX129	YPX129	YPX129	#N/A	YPX129	#N/A
Dipsadidae: Xenodontinae	Tomodon_dorsatus	10	N	7	3	7	70	0	GQ457838	GQ457777	#N/A	YPX148	#N/A	#N/A	YPX148	YPX148	GQ457897	YPX148	YPX148	YPX148	#N/A	YPX148	#N/A
Dipsadidae: Xenodontinae	Boiruna_maculata	9	N	6	3	7	78	0	GQ457785	YPX113	#N/A	YPX113	#N/A	#N/A	YPX113	YPX113	GQ457847	#N/A	YPX113	YPX113	#N/A	YPX113	#N/A
Dipsadidae: Xenodontinae	Hydrodynastes_bicinctus	9	N	6	3	6	67	0	GQ457802	GQ457742	#N/A	YPX125	#N/A	#N/A	YPX125	YPX125	GQ457862	#N/A	YPX125	YPX125	#N/A	YPX125	#N/A
Dipsadidae: Dipsadinae	Hypsiglena_torquata	9	N	3	6	1	11	0	EU728591	EU728591	NC13992	EU728591	EU728591	NC13992	#N/A	#N/A	AF471159	#N/A	YPX514	FJ455192	#N/A	#N/A	#N/A
Dipsadidae: Xenodontinae	Pseudoboa_nigra	9	N	6	3	7	78	1	YPX136	GQ457764	#N/A	YPX136	#N/A	#N/A	YPX136	YPX136	GQ457885_AF544729	YPX136	YPX136	YPX136	#N/A	#N/A	#N/A
Dipsadidae: Xenodontinae	Psomophis_joberti	9	N	6	3	6	67	0	GQ457829	GQ457768	#N/A	YPX137	#N/A	#N/A	#N/A	YPX137	GQ457889	YPX137	YPX137	YPX137	#N/A	YPX137	#N/A
Dipsadidae: Xenodontinae	Rhachidelus_brazili	9	N	6	3	9	100	0	RHBRA001-ZZ	RHBRA001-ZZ	#N/A	YPX139	#N/A	#N/A	YPX139	YPX139	#N/A	YPX139	YPX139	YPX139	#N/A	YPX139	#N/A
Dipsadidae: Xenodontinae	Taeniophallus_nicagus	9	N	6	3	8	89	0	YPX146	YPx146	#N/A	YPX146	#N/A	#N/A	YPX146	YPX146	CTMZ0483	#N/A	YPX146	YPX146	#N/A	YPX146	#N/A
Dipsadidae: Xenodontinae	Thamnodynastes_strigatus	9	N	6	3	9	100	0	YPX147	YPx147	#N/A	YPX147	#N/A	#N/A	YPX147	YPX147	#N/A	YPX147	YPX147	YPX147	#N/A	YPX147	#N/A
Dipsadidae: Xenodontinae	Borikenophis_portoricensis	8	N	3	5	0	0	0	FJ416696	FJ416707	#N/A	FJ416732	FJ416770	FJ416806	#N/A	CTMZ04118	AF471126	#N/A	#N/A	#N/A	#N/A	#N/A	FJ416843
Dipsadidae: Xenodontinae	Conophis_lineatus	8	N	5	3	5	63	0	GQ457788	YPX116	#N/A	JQ598924	#N/A	#N/A	YPX116	YPX116	CTMZ04125	#N/A	YPX116	#N/A	#N/A	YPX116	#N/A
Dipsadidae: Xenodontinae	Cubophis_vudii	8	N	3	5	1	13	0	AF158443	YPX839	#N/A	FJ416744	FJ416783	FJ416819	FJ434060	#N/A	CTMZ04066	#N/A	#N/A	#N/A	#N/A	#N/A	FJ416855
Dipsadidae: Dipsadinae	Dipsas_articulata	8	N	6	2	8	100	0	YPx118	YPX118	#N/A	#N/A	#N/A	#N/A	YPX118	YPX118	#N/A	YPX118	YPX118	YPX118	#N/A	YPX118	#N/A
Dipsadidae: IS	Farancia_erytrogramma	8	N	6	2	8	100	0	YPX122	YPX122	#N/A	#N/A	#N/A	#N/A	YPX122	YPX122	#N/A	YPX122	YPX122	YPX122	#N/A	YPX122	#N/A
Dipsadidae: Xenodontinae	Hydrops_triangularis	8	N	5	3	4	50	1	GQ457804	GQ457744	#N/A	AF471039	#N/A	#N/A	YPX126	YPX126	GQ457864_AF471158	#N/A	YPX126	YPX126	#N/A	#N/A	#N/A
Dipsadidae: Xenodontinae	Philodryas_olfersii	8	N	5	3	7	88	0	YPX134	YPX134	#N/A	JQ598945	#N/A	#N/A	YPX134	YPX134	YPx134	#N/A	#N/A	YPX134	#N/A	YPX134	#N/A
Dipsadidae: Xenodontinae	Pseudalsophis_biserialis	8	N	5	3	7	88	0	CTMZ4659-ZZ	YPX107	#N/A	YPX107	#N/A	#N/A	#N/A	#N/A	CTMZ4647	YPX107	YPX107	YPX107	#N/A	YPX107	#N/A
Dipsadidae: Dipsadinae	Sibon_nebulatus	8	N	2	6	0	0	0	EU728583	EU728583	NC13985	EU728583	NC13985	NC13985	#N/A	#N/A	AF544736	#N/A	#N/A	FJ455189	#N/A	#N/A	#N/A
Dipsadidae: Xenodontinae	Tachymenis_peruviana	8	N	6	2	5	63	0	GQ457835	GQ457774	#N/A	#N/A	#N/A	#N/A	YPX145	YPX145	GQ457895	YPX145	#N/A	YPX145	#N/A	YPX145	#N/A
Dipsadidae: Xenodontinae	Alsophis_antillensis	7	N	2	5	0	0	0	FJ416691	FJ416702	#N/A	FJ416726	FJ416764	FJ416800	#N/A	CTMZ04929	#N/A	#N/A	#N/A	#N/A	#N/A	#N/A	FJ416837
Dipsadidae: Xenodontinae	Echinanthera_melanostigma	7	N	4	3	7	100	0	YPX120	YPX120	#N/A	YPX120	#N/A	#N/A	YPX120	#N/A	#N/A	#N/A	YPX120	YPX120	#N/A	YPX120	#N/A
Dipsadidae: IS	Farancia_abacura	7	N	1	6	0	0	0	Z46467	Z46491	GQ278934	U69832	DQ902239	DQ902307	#N/A	#N/A	AF471141	#N/A	#N/A	#N/A	#N/A	#N/A	#N/A
Dipsadidae: Xenodontinae	Helicops_angulatus	7	N	3	4	0	0	0	GQ457797	GQ457738	#N/A	AF471037	FJ416751	#N/A	#N/A	CBGM0081	AF471160	#N/A	#N/A	#N/A	#N/A	#N/A	FJ416824
Dipsadidae: IS	Heterodon_simus	7	N	1	6	0	0	0	AY577020	AY577029	KC750811	AF217840	DQ902242	DQ902310	#N/A	#N/A	AF471142	#N/A	#N/A	#N/A	#N/A	#N/A	#N/A
Dipsadidae: Dipsadinae	Hypsiglena_chlorophaea	7	N	1	6	0	0	0	EU728577	EU728577	NC13977	EU728593	EU728585	NC13977	#N/A	#N/A	#N/A	#N/A	#N/A	FJ455197	#N/A	#N/A	#N/A
Dipsadidae: Dipsadinae	Hypsiglena_jani	7	N	1	6	0	0	0	EU728592	EU728592	NC13975	EU728592	NC13975	EF078551	#N/A	#N/A	#N/A	#N/A	#N/A	FJ455193	#N/A	#N/A	#N/A
Dipsadidae: Dipsadinae	Hypsiglena_ochrorhyncha	7	N	1	6	0	0	0	EU728578	EU728578	NC13980	EU728578	EU728578	EU728578	#N/A	#N/A	#N/A	#N/A	#N/A	FJ455199	#N/A	#N/A	#N/A
Dipsadidae: Dipsadinae	Hypsiglena_slevini	7	N	1	6	0	0	0	EU728584	EU728584	NC13987	EU728584	NC13987	EU728584	#N/A	#N/A	#N/A	#N/A	#N/A	FJ455191	#N/A	#N/A	#N/A
Dipsadidae: Dipsadinae	Hypsirhynchus_ferox	7	N	2	5	0	0	0	AF158447	AF158515	#N/A	FJ416742	FJ416780	FJ416816	#N/A	#N/A	GQ895818	#N/A	#N/A	#N/A	#N/A	#N/A	FJ416853
Dipsadidae: Dipsadinae	Leptodeira_septentrionalis	7	N	1	6	0	0	0	EU728590	EU728590	NC13990	EF078527	NC13990	GQ334636	#N/A	#N/A	#N/A	#N/A	#N/A	FJ455188	#N/A	#N/A	#N/A
Dipsadidae: Xenodontinae	Magliophis_exiguum	7	N	2	5	0	0	0	FJ416694	FJ416705	#N/A	FJ416724	FJ416762	FJ416798	#N/A	#N/A	AF471117	#N/A	#N/A	#N/A	#N/A	#N/A	FJ416835
Dipsadidae: Xenodontinae	Oxyrhopus_guibei	7	N	4	3	7	100	0	YPX132	YPx132	#N/A	YPX132	#N/A	#N/A	YPX132	YPX132	OXGU001-ZZ	#N/A	#N/A	YPX132	#N/A	#N/A	#N/A
Dipsadidae: Dipsadinae	Pseudoleptodeira_latifasciata	7	N	1	6	0	0	0	EU728579	EU728579	NC13981	EU728579	NC13981	NC13981	#N/A	#N/A	#N/A	#N/A	#N/A	FJ455190	#N/A	#N/A	#N/A
Dipsadidae: Xenodontinae	Ptychophis_flavovirgatus	7	N	5	2	4	57	0	GQ457830	GQ457769	#N/A	#N/A	#N/A	#N/A	YPX138	#N/A	GQ457890	YPX138	YPX138	YPX138	#N/A	#N/A	#N/A
Dipsadidae: Xenodontinae	Sordellina_punctata	7	N	4	3	5	71	0	SOPU001-ZZ	SOPU001-ZZ	#N/A	CTMZ04952	#N/A	#N/A	#N/A	YPX143	CTMZ04952	#N/A	YPX143	YPX143	#N/A	#N/A	#N/A
Dipsadidae: Dipsadinae	Synophis_bicolor	7	N	4	3	1	14	0	CTMZ0854	CTMZ0854	#N/A	CTMZ854	#N/A	#N/A	#N/A	CTMZ0854	CTMZ854	#N/A	YPX144	CTMZ0854	#N/A	#N/A	#N/A
Dipsadidae: IS	Thermophis_zhaoermii	7	N	1	6	0	0	0	NC012816	GQ166168	NC12816	GQ166168	NC012816	GQ166168	#N/A	#N/A	NC012816	#N/A	#N/A	#N/A	#N/A	#N/A	#N/A
Dipsadidae: Xenodontinae	Xenodon_histricus	7	N	4	3	5	71	0	GQ457813	GQ457753	#N/A	YPX130	#N/A	#N/A	YPX130	YPX130	#N/A	YPX130	#N/A	#N/A	#N/A	YPX130	#N/A
Dipsadidae: Xenodontinae	Xenodon_severus	7	N	4	3	7	100	0	XESE001-ZZ	YPX151	#N/A	YPX151	#N/A	#N/A	YPX151	YPX151	#N/A	#N/A	YPX151	YPX151	#N/A	#N/A	#N/A
Dipsadidae: Xenodontinae	Alsophis_manselli	6	N	1	5	0	0	0	AF158459	AF158528	#N/A	FJ416727	FJ416765	FJ416801	#N/A	#N/A	#N/A	#N/A	#N/A	#N/A	#N/A	#N/A	FJ416838
Dipsadidae: Xenodontinae	Alsophis_rijgersmaei	6	N	1	5	0	0	0	FJ416697	FJ416708	#N/A	FJ416729	FJ416767	FJ416803	#N/A	#N/A	#N/A	#N/A	#N/A	#N/A	#N/A	#N/A	FJ416840
Dipsadidae: Xenodontinae	Alsophis_rufiventris	6	N	1	5	0	0	0	FJ416698	FJ416709	#N/A	FJ416730	FJ416768	FJ416804	#N/A	#N/A	#N/A	#N/A	#N/A	#N/A	#N/A	#N/A	FJ416841
Dipsadidae: Xenodontinae	Alsophis_sajdaki	6	N	1	5	0	0	0	AF158455	AF158524	#N/A	FJ416731	FJ416769	FJ416805	#N/A	#N/A	#N/A	#N/A	#N/A	#N/A	#N/A	#N/A	FJ416842
Dipsadidae: Xenodontinae	Alsophis_sibonius	6	N	1	5	0	0	0	FJ416692	FJ416703	#N/A	FJ416728	FJ416766	FJ416802	#N/A	#N/A	#N/A	#N/A	#N/A	#N/A	#N/A	#N/A	FJ416839
Dipsadidae: Xenodontinae	Arrhyton_dolichura	6	N	1	5	0	0	0	AF158438	AF158507	#N/A	FJ416721	FJ416759	FJ416795	#N/A	#N/A	#N/A	#N/A	#N/A	#N/A	#N/A	#N/A	FJ416832
Dipsadidae: Xenodontinae	Arrhyton_landoi	6	N	1	5	0	0	0	AF158439	AF158508	#N/A	FJ416720	FJ416758	FJ416794	#N/A	#N/A	#N/A	#N/A	#N/A	#N/A	#N/A	#N/A	FJ416831
Dipsadidae: Xenodontinae	Arrhyton_procerum	6	N	1	5	0	0	0	AF158452	AF158521	#N/A	FJ416723	FJ416761	FJ416797	#N/A	#N/A	#N/A	#N/A	#N/A	#N/A	#N/A	#N/A	FJ416834
Dipsadidae: Xenodontinae	Arrhyton_supernum	6	N	1	5	0	0	0	AF158436	AF158505	#N/A	FJ416718	FJ416756	FJ416792	#N/A	#N/A	#N/A	#N/A	#N/A	#N/A	#N/A	#N/A	FJ416829
Dipsadidae: Xenodontinae	Arrhyton_taeniatum	6	N	1	5	0	0	0	AF158453	AF158522	#N/A	FJ416717	FJ416755	FJ416791	#N/A	#N/A	#N/A	#N/A	#N/A	#N/A	#N/A	#N/A	FJ416828
Dipsadidae: Xenodontinae	Arrhyton_tanyplectum	6	N	1	5	0	0	0	AF158446	AF158516	#N/A	FJ416722	FJ416760	FJ416796	#N/A	#N/A	#N/A	#N/A	#N/A	#N/A	#N/A	#N/A	FJ416833
Dipsadidae: Xenodontinae	Arrhyton_vittatum	6	N	1	5	0	0	0	AF158437	AF158506	#N/A	FJ416719	FJ416757	FJ416793	#N/A	#N/A	#N/A	#N/A	#N/A	#N/A	#N/A	#N/A	FJ416830
Dipsadidae: Dipsadinae	Atractus_albuquerquei	6	N	3	3	3	50	0	GQ457783	GQ457726	#N/A	YPX110	#N/A	#N/A	#N/A	YPX110	GQ457845	YPX110	#N/A	#N/A	#N/A	#N/A	#N/A
Dipsadidae: Xenodontinae	Borikenophis_variegatus	6	N	1	5	0	0	0	FJ416700	FJ416711	#N/A	FJ416734.	FJ416772	FJ416808	#N/A	#N/A	#N/A	#N/A	#N/A	#N/A	#N/A	#N/A	FJ416845
Dipsadidae: Xenodontinae	Caraiba_andreae	6	N	1	5	0	0	0	AF158442	AF158511	#N/A	FJ416743	FJ416781	FJ416817	#N/A	#N/A	#N/A	#N/A	#N/A	#N/A	#N/A	#N/A	FJ416854
Dipsadidae: Carphophiinae	Contia_tenuis	6	N	2	4	0	0	0	AY577021	AY577030	#N/A	AF471095	#N/A	AF402656	#N/A	GU112361	AF471134	#N/A	#N/A	#N/A	#N/A	#N/A	#N/A
Dipsadidae: Xenodontinae	Cubophis_caymanus	6	N	1	5	0	0	0	FJ416693	FJ416704	#N/A	FJ416745	FJ416784	FJ416820	#N/A	#N/A	#N/A	#N/A	#N/A	#N/A	#N/A	#N/A	FJ416856
Dipsadidae: Xenodontinae	Darlingtonia_haetiana	6	N	1	5	0	0	0	AF158458	AF158527	#N/A	FJ416736	FJ416774	FJ416810	#N/A	#N/A	#N/A	#N/A	#N/A	#N/A	#N/A	#N/A	FJ416847
Dipsadidae: Dipsadinae	Dipsas_albifrons	6	N	3	3	5	83	0	DIAL001-ZZ	YPX117	#N/A	JQ598925	#N/A	#N/A	#N/A	YPX117	#N/A	#N/A	YPX117	YPX117	#N/A	#N/A	#N/A
Dipsadidae: Xenodontinae	Erythrolamprus_cobella	6	N	3	3	0	0	0	CTMZ4184	CTMZ4184	#N/A	CTMZ4184	#N/A	#N/A	#N/A	CTMZ4184	CTMZ4184	#N/A	#N/A	CTMZ4184	#N/A	#N/A	#N/A
Dipsadidae: Dipsadinae	Geophis_godmani	6	N	3	3	6	100	0	YPX123	YPx123	#N/A	YPX123	#N/A	#N/A	#N/A	YPX123	#N/A	#N/A	YPX123	YPX123	#N/A	#N/A	#N/A
Dipsadidae: Dipsadinae	Hypsirhynchus_scalaris	6	N	1	5	0	0	0	AF158449	AF158518	#N/A	FJ416741	FJ416779	FJ416815	#N/A	#N/A	#N/A	#N/A	#N/A	#N/A	#N/A	#N/A	FJ416852
Dipsadidae: Xenodontinae	Ialtris_dorsalis	6	N	1	5	0	0	0	AF158456	AF158525	#N/A	FJ416735	FJ416773	FJ416809	#N/A	#N/A	#N/A	#N/A	#N/A	#N/A	#N/A	#N/A	FJ416846
Dipsadidae: Xenodontinae	Oxyrhopus_petola	6	N	2	4	2	33	0	OXPE001-ZZ	GU018162	#N/A	GQ334554	#N/A	GQ334660	#N/A	#N/A	OXPE001-ZZ	#N/A	#N/A	GQ334684	#N/A	#N/A	#N/A
Dipsadidae: Xenodontinae	Phalotris_lemniscatus	6	N	3	3	2	33	0	GQ457817	GQ457756	#N/A	CBGM0241	#N/A	#N/A	YPX133	YPX133	GQ457877	#N/A	#N/A	#N/A	#N/A	#N/A	#N/A
Dipsadidae: Dipsadinae	Schwartzophis_callilaemus	6	N	1	5	0	0	0	AF158440	AF158509	#N/A	FJ416737	FJ416775	FJ416811	#N/A	#N/A	#N/A	#N/A	#N/A	#N/A	#N/A	#N/A	FJ416848
Dipsadidae: Dipsadinae	Schwartzophis_funereum	6	N	1	5	0	0	0	AF158451	AF158520	#N/A	FJ416739	FJ416777	FJ416813	#N/A	#N/A	#N/A	#N/A	#N/A	#N/A	#N/A	#N/A	FJ416850
Dipsadidae: Dipsadinae	Schwartzophis_polylepis	6	N	1	5	0	0	0	AF158450	AF158519	#N/A	FJ416738	FJ416776	FJ416812	#N/A	#N/A	#N/A	#N/A	#N/A	#N/A	#N/A	#N/A	FJ416849
Dipsadidae: Xenodontinae	Siphlophis_pulcher	6	N	3	3	2	33	0	GQ457834	GQ457773	#N/A	YPX142	#N/A	#N/A	#N/A	CBGM0052	GQ457894	#N/A	YPX142	#N/A	#N/A	#N/A	#N/A
Dipsadidae: Xenodontinae	Tropidodryas_serra	6	N	3	3	4	67	0	JQ598848	YPx149	#N/A	AF236810	#N/A	#N/A	YPX149	#N/A	#N/A	#N/A	YPX149	#N/A	#N/A	YPX149	#N/A
Dipsadidae: Xenodontinae	Tropidodryas_striaticeps	6	N	3	3	4	67	0	GQ457839	GQ457778	#N/A	YPX149	#N/A	#N/A	#N/A	YPX149	#N/A	YPX149	#N/A	YPX149	#N/A	#N/A	#N/A
Dipsadidae: Xenodontinae	Uromacer_catesbyi	6	N	1	5	0	0	0	AF158454	AF158523	#N/A	FJ416714	FJ416752	FJ416788	#N/A	#N/A	#N/A	#N/A	#N/A	#N/A	#N/A	#N/A	FJ416825
Dipsadidae: Xenodontinae	Uromacer_frenatus	6	N	1	5	0	0	0	AF158444	AF158513	#N/A	FJ416715	FJ416753	FJ416789	#N/A	#N/A	#N/A	#N/A	#N/A	#N/A	#N/A	#N/A	FJ416826
Dipsadidae: Xenodontinae	Uromacer_oxyrhynchus	6	N	1	5	0	0	0	FJ416701	FJ416712	#N/A	FJ416716	FJ416754	FJ416790	#N/A	#N/A	#N/A	#N/A	#N/A	#N/A	#N/A	#N/A	FJ416827
Dipsadidae: Xenodontinae	Xenodon_merremii	6	N	3	3	6	100	0	YPX150	YPx150	#N/A	YPX150	#N/A	#N/A	#N/A	YPX150	#N/A	#N/A	YPX150	YPX150	#N/A	#N/A	#N/A
Dipsadidae: Xenodontinae	Apostolepis_assimilis	5	N	3	2	2	40	0	GQ457781	YPX109	#N/A	#N/A	#N/A	#N/A	#N/A	CTMZ0027	GQ457843	#N/A	YPX109	#N/A	#N/A	#N/A	#N/A
Dipsadidae: Xenodontinae	Apostolepis_dimidiata	5	N	2	3	0	0	0	GQ457782	GQ457725	#N/A	CBGM0042	#N/A	#N/A	#N/A	CBGM0042	GQ457844	#N/A	#N/A	#N/A	#N/A	#N/A	#N/A
Dipsadidae: Xenodontinae	Cubophis_fuscicauda	5	N	0	5	0	0	0	FJ416695	FJ416706	#N/A	FJ416747	FJ416786	FJ416822	#N/A	#N/A	#N/A	#N/A	#N/A	#N/A	#N/A	#N/A	#N/A
Dipsadidae: Xenodontinae	Cubophis_ruttyi	5	N	0	5	0	0	0	FJ416699	FJ416710	#N/A	FJ416746	FJ416785	FJ416821	#N/A	#N/A	#N/A	#N/A	#N/A	#N/A	#N/A	#N/A	#N/A
Dipsadidae: Xenodontinae	Echinanthera_undulata	5	N	2	3	3	60	0	EUN001-ZZ	EUN001-ZZ	#N/A	CBGM0292	#N/A	#N/A	#N/A	CBGM0292	EUN002-ZZ	#N/A	#N/A	#N/A	#N/A	#N/A	#N/A
Dipsadidae: Xenodontinae	Elapomorphus_quinquelineatus	5	N	2	3	1	20	0	GQ457794	GQ457735	#N/A	CBGM0070	#N/A	#N/A	#N/A	CBGM0070	ELQU001-ZZ	#N/A	#N/A	#N/A	#N/A	#N/A	#N/A
Dipsadidae: Xenodontinae	Erythrolamprus_aesculapii	5	N	2	3	1	20	0	GQ457795	GQ457736	#N/A	GQ895871	#N/A	#N/A	#N/A	CBGM0030	ERAE005-ZZ	#N/A	#N/A	#N/A	#N/A	#N/A	#N/A
Dipsadidae: Xenodontinae	Helicops_infrataeniatus	5	N	1	4	1	20	0	GQ457799	GQ457740	#N/A	YPX124	#N/A	U49310	#N/A	#N/A	GQ457859	#N/A	#N/A	#N/A	#N/A	#N/A	#N/A
Dipsadidae: Xenodontinae	Hydrodynastes_gigas	5	N	2	3	0	0	0	GQ457803	GQ457743	#N/A	GQ895873	#N/A	#N/A	#N/A	CBGM0098	GQ457863	#N/A	#N/A	#N/A	#N/A	#N/A	#N/A
Dipsadidae: Xenodontinae	Manolepis_putnami	5	N	2	3	0	0	0	CTMZ07419	CTMZ07419	#N/A	CTMZ07419	#N/A	#N/A	#N/A	CTMZ07419	CTMZ07419	#N/A	#N/A	#N/A	#N/A	#N/A	#N/A
Dipsadidae: Xenodontinae	Philodryas_argentea	5	N	2	3	0	0	0	GQ457842	GQ457780	#N/A	CBGM0039	#N/A	#N/A	#N/A	CBGM0039	GQ457899	#N/A	#N/A	#N/A	#N/A	#N/A	#N/A
Dipsadidae: Xenodontinae	Phimophis_guerini	5	N	3	2	2	40	0	GQ457822	GQ457761	#N/A	#N/A	#N/A	#N/A	YPX135	#N/A	GQ457882	YPX135	#N/A	#N/A	#N/A	#N/A	#N/A
Dipsadidae: Xenodontinae	Pseudalsophis_elegans	5	N	2	3	0	0	0	AF158401	AF158470	#N/A	CTMZ07428	#N/A	#N/A	#N/A	CTMZ07428	CTMZ07428	#N/A	#N/A	#N/A	#N/A	#N/A	#N/A
Dipsadidae: Xenodontinae	Taeniophallus_affinis	5	N	2	3	0	0	0	CBGM0427	CBGM0427	#N/A	CBGM00427	#N/A	#N/A	#N/A	CBGM0427	GQ457853	#N/A	#N/A	#N/A	#N/A	#N/A	#N/A
Dipsadidae: Xenodontinae	Taeniophallus_brevirostris	5	N	2	3	0	0	0	GQ457793	GQ457734	#N/A	CBGM0037	#N/A	#N/A	#N/A	CBGM0037	GQ457854	#N/A	#N/A	#N/A	#N/A	#N/A	#N/A
Dipsadidae: Dipsadinae	Amastridium_veliferum	4	N	2	2	0	0	0	#N/A	#N/A	#N/A	GQ334479	#N/A	GQ334580	#N/A	#N/A	GQ895797	#N/A	#N/A	GQ334663	#N/A	#N/A	#N/A
Dipsadidae: Xenodontinae	Apostolepis_flavotorquata	4	N	1	3	3	75	0	APFL001-ZZ	APFL001-ZZ	#N/A	GQ895854	#N/A	#N/A	#N/A	#N/A	APFL001-ZZ	#N/A	#N/A	#N/A	#N/A	#N/A	#N/A
Dipsadidae: Xenodontinae	Caaeteboia_amarali	4	N	1	3	0	0	0	GQ457807	GQ457747	#N/A	CBGM0239	#N/A	#N/A	#N/A	#N/A	GQ457867	#N/A	#N/A	#N/A	#N/A	#N/A	#N/A
Dipsadidae: Carphophiinae	Carphophis_amoenus	4	N	1	3	0	0	0	AY577013	AY577022	#N/A	AF471067	#N/A	#N/A	#N/A	#N/A	DQ112082	#N/A	#N/A	#N/A	#N/A	#N/A	#N/A
Dipsadidae: Dipsadinae	Cryophis_hallbergi	4	N	2	2	0	0	0	#N/A	#N/A	#N/A	EF078496	#N/A	GQ334582	#N/A	#N/A	GQ895807	#N/A	#N/A	GQ334666	#N/A	#N/A	#N/A
Dipsadidae: Xenodontinae	Drepanoides_anomalus	4	N	1	3	0	0	0	GQ457791	GQ457732	#N/A	GQ895866	#N/A	#N/A	#N/A	#N/A	GQ457852	#N/A	#N/A	#N/A	#N/A	#N/A	#N/A
Dipsadidae: Dipsadinae	Imantodes_lentiferus	4	N	0	4	0	0	0	AF158463	AF158532	#N/A	EF078514	#N/A	EF078561	#N/A	#N/A	#N/A	#N/A	#N/A	#N/A	#N/A	#N/A	#N/A
Dipsadidae: Xenodontinae	Lygophis_lineatus	4	N	4	0	0	0	0	#N/A	#N/A	#N/A	#N/A	#N/A	#N/A	#N/A	DQ469795	DQ469789	#N/A	#N/A	DQ469793	#N/A	DQ469791	#N/A
Dipsadidae: Xenodontinae	Magliophis_stahli	4	N	1	3	0	0	0	#N/A	#N/A	#N/A	FJ416725	FJ416763	FJ416799	#N/A	#N/A	#N/A	#N/A	#N/A	#N/A	#N/A	#N/A	FJ416836
Dipsadidae: Xenodontinae	Paraphimophis_rusticus	4	N	1	3	4	100	0	YPX114	YPX114	#N/A	YPX114	#N/A	#N/A	#N/A	#N/A	CLRU001-ZZ	#N/A	#N/A	#N/A	#N/A	#N/A	#N/A
Dipsadidae: Xenodontinae	Phalotris_nasutus	4	N	1	3	0	0	0	GQ457818	GQ457757	#N/A	GQ895880	#N/A	#N/A	#N/A	#N/A	GQ457878	#N/A	#N/A	#N/A	#N/A	#N/A	#N/A
Dipsadidae: Xenodontinae	Philodryas_agassizi	4	N	1	3	0	0	0	GQ457823	GQ457762	#N/A	GQ895883	#N/A	#N/A	#N/A	#N/A	GQ457883	#N/A	#N/A	#N/A	#N/A	#N/A	#N/A
Dipsadidae: Xenodontinae	Philodryas_nattereri	4	N	1	3	3	75	0	PHNAT006-ZZ	PHNAT006-ZZ	#N/A	AF236806	#N/A	#N/A	#N/A	#N/A	PHNAT006-ZZ	#N/A	#N/A	#N/A	#N/A	#N/A	#N/A
Dipsadidae: Xenodontinae	Philodryas_patagoniensis	4	N	1	3	0	0	0	GQ457821	GQ457760	#N/A	AF236808	#N/A	#N/A	#N/A	#N/A	GQ457881	#N/A	#N/A	#N/A	#N/A	#N/A	#N/A
Dipsadidae: Xenodontinae	Pseudalsophis_dorsalis	4	N	1	3	0	0	0	JQ598832	JQ598892	#N/A	CTMZ04647	#N/A	#N/A	#N/A	#N/A	JQ598994	#N/A	#N/A	#N/A	#N/A	#N/A	#N/A
Dipsadidae: Xenodontinae	Pseudoboa_neuwiedii	4	N	1	3	0	0	0	AF158423	AF158490	#N/A	GQ895884	#N/A	#N/A	#N/A	#N/A	GQ895825	#N/A	#N/A	#N/A	#N/A	#N/A	#N/A
Dipsadidae: Xenodontinae	Pseudoeryx_plicatilis	4	N	1	3	0	0	0	GQ457826	AF158500	#N/A	GQ895885	#N/A	#N/A	#N/A	#N/A	GQ457886	#N/A	#N/A	#N/A	#N/A	#N/A	#N/A
Dipsadidae: Xenodontinae	Rodriguesophis_iglesiasi	4	N	1	3	2	50	0	PHIG001-ZZ	PHIG001-ZZ	#N/A	GQ895881	#N/A	#N/A	#N/A	#N/A	GQ895823	#N/A	#N/A	#N/A	#N/A	#N/A	#N/A
Dipsadidae: Xenodontinae	Siphlophis_cervinus	4	N	1	3	0	0	0	AF158466	AF158536	#N/A	GQ895888	#N/A	#N/A	#N/A	#N/A	GQ895829	#N/A	#N/A	#N/A	#N/A	#N/A	#N/A
Dipsadidae: IS	Thermophis_baileyi	4	N	1	3	0	0	0	#N/A	#N/A	#N/A	EU864147	JN559857	EU864149	#N/A	#N/A	EU496922	#N/A	#N/A	#N/A	#N/A	#N/A	#N/A
Dipsadidae: Xenodontinae	Xenopholis_scalaris	4	N	1	3	3	75	0	XESC001-ZZ	XESC002-ZZ	#N/A	GQ895897	#N/A	#N/A	#N/A	#N/A	XESC001-ZZ	#N/A	#N/A	#N/A	#N/A	#N/A	#N/A
Dipsadidae: Xenodontinae	Apostolepis_albicollaris	3	N	1	2	2	67	0	APAL001-ZZ	APAL001-ZZ	#N/A	#N/A	#N/A	#N/A	#N/A	#N/A	JQ598965	#N/A	#N/A	#N/A	#N/A	#N/A	#N/A
Dipsadidae: Xenodontinae	Apostolepis_cearensis	3	N	1	2	3	100	0	ACE001-ZZ	APCE001-ZZ	#N/A	#N/A	#N/A	#N/A	#N/A	#N/A	APCE001-ZZ	#N/A	#N/A	#N/A	#N/A	#N/A	#N/A
Dipsadidae: Dipsadinae	Atractus_elaps	3	N	1	2	0	0	0	#N/A	#N/A	#N/A	EF078536	#N/A	EF078584	#N/A	#N/A	#N/A	#N/A	#N/A	GU353273	#N/A	#N/A	#N/A
Dipsadidae: Dipsadinae	Atractus_schach	3	N	1	2	1	33	0	AF158427	AF158486	#N/A	#N/A	#N/A	#N/A	#N/A	#N/A	ATSH001-ZZ	#N/A	#N/A	#N/A	#N/A	#N/A	#N/A
Dipsadidae: Dipsadinae	Atractus_wagleri	3	N	1	2	0	0	0	#N/A	#N/A	#N/A	GQ334480	#N/A	GQ334581	#N/A	#N/A	#N/A	#N/A	#N/A	GQ334664	#N/A	#N/A	#N/A
Dipsadidae: Dipsadinae	Atractus_zebrinus	3	N	1	2	3	100	0	ATZE001-ZZ	ATZE001-ZZ	#N/A	#N/A	#N/A	#N/A	#N/A	#N/A	ATZE002-ZZ	#N/A	#N/A	#N/A	#N/A	#N/A	#N/A
Dipsadidae: Xenodontinae	Calamodontophis_paucidens	3	N	1	2	0	0	0	GQ457786	GQ457728	#N/A	#N/A	#N/A	#N/A	#N/A	#N/A	GQ457848	#N/A	#N/A	#N/A	#N/A	#N/A	#N/A
Dipsadidae: Xenodontinae	Clelia_clelia	3	N	1	2	1	33	0	AF158403	AF158472	#N/A	#N/A	#N/A	#N/A	#N/A	#N/A	CLCL001-ZZ	#N/A	#N/A	#N/A	#N/A	#N/A	#N/A
Dipsadidae: Dipsadinae	Coniophanes_fissidens	3	N	1	2	0	0	0	#N/A	#N/A	#N/A	EF078538	#N/A	EF078586	#N/A	#N/A	#N/A	#N/A	#N/A	GU353274	#N/A	#N/A	#N/A
Dipsadidae: Carphophiinae	Contia_longicaudae	3	N	1	2	0	0	0	#N/A	#N/A	#N/A	GU112403	#N/A	GU112428	#N/A	GU112371	#N/A	#N/A	#N/A	#N/A	#N/A	#N/A	#N/A
Dipsadidae: Dipsadinae	Dipsas_indica	3	N	1	2	0	0	0	GQ457789	GQ457730	#N/A	#N/A	#N/A	#N/A	#N/A	#N/A	GQ457850	#N/A	#N/A	#N/A	#N/A	#N/A	#N/A
Dipsadidae: Dipsadinae	Dipsas_neivai	3	Y	1	2	0	0	0	GQ457790	GQ457731	#N/A	#N/A	#N/A	#N/A	#N/A	#N/A	GQ457851	#N/A	#N/A	#N/A	#N/A	#N/A	#N/A
Dipsadidae: Dipsadinae	Dipsas_pratti	3	N	1	2	0	0	0	#N/A	#N/A	#N/A	GQ334482	#N/A	GQ334583	#N/A	#N/A	#N/A	#N/A	#N/A	GQ334667	#N/A	#N/A	#N/A
Dipsadidae: Xenodontinae	Erythrolamprus_almadensis	3	N	1	2	0	0	0	JQ598808	JQ598871	#N/A	#N/A	#N/A	#N/A	#N/A	#N/A	JQ598979	#N/A	#N/A	#N/A	#N/A	#N/A	#N/A
Dipsadidae: Xenodontinae	Erythrolamprus_atraventer	3	N	1	2	3	100	0	LIAT001-ZZ	LIAT001-ZZ	#N/A	#N/A	#N/A	#N/A	#N/A	#N/A	LIAT001-ZZ	#N/A	#N/A	#N/A	#N/A	#N/A	#N/A
Dipsadidae: Xenodontinae	Erythrolamprus_ceii	3	N	1	2	3	100	0	LICE001-ZZ	LICE001-ZZ	#N/A	#N/A	#N/A	#N/A	#N/A	#N/A	LICE001-ZZ	#N/A	#N/A	#N/A	#N/A	#N/A	#N/A
Dipsadidae: Xenodontinae	Erythrolamprus_jaegeri	3	N	1	2	0	0	0	GQ457809	GQ457749	#N/A	#N/A	#N/A	#N/A	#N/A	#N/A	GQ457869	#N/A	#N/A	#N/A	#N/A	#N/A	#N/A
Dipsadidae: Xenodontinae	Erythrolamprus_reginae	3	N	1	2	1	33	0	AF158433	AF158501	#N/A	#N/A	#N/A	#N/A	#N/A	#N/A	LIRE003-ZZ	#N/A	#N/A	#N/A	#N/A	#N/A	#N/A
Dipsadidae: Xenodontinae	Erythrolamprus_typhlus	3	N	1	2	0	0	0	GQ457811	GQ457751	#N/A	#N/A	#N/A	#N/A	#N/A	#N/A	GQ457871	#N/A	#N/A	#N/A	#N/A	#N/A	#N/A
Dipsadidae: Xenodontinae	Helicops_gomesi	3	N	1	2	0	0	0	GQ457798	GQ457739	#N/A	#N/A	#N/A	#N/A	#N/A	#N/A	GQ457858	#N/A	#N/A	#N/A	#N/A	#N/A	#N/A
Dipsadidae: Xenodontinae	Helicops_hagmanni	3	N	1	2	3	100	0	HEHA001-ZZ	HEHA001-ZZ	#N/A	#N/A	#N/A	#N/A	#N/A	#N/A	HEHA001-ZZ	#N/A	#N/A	#N/A	#N/A	#N/A	#N/A
Dipsadidae: IS	Heterodon_nasicus	3	N	1	2	0	0	0	GQ457801	AY577027	#N/A	#N/A	#N/A	#N/A	#N/A	#N/A	GQ457861	#N/A	#N/A	#N/A	#N/A	#N/A	#N/A
Dipsadidae: Dipsadinae	Hypsiglena_affinis	3	N	1	2	0	0	0	#N/A	#N/A	#N/A	GU353241	#N/A	EU363055	#N/A	#N/A	#N/A	#N/A	#N/A	GU353278	#N/A	#N/A	#N/A
Dipsadidae: Dipsadinae	Imantodes_inornatus	3	N	1	2	0	0	0	#N/A	#N/A	#N/A	EF078511	#N/A	EF078559	#N/A	#N/A	#N/A	#N/A	#N/A	GU353279	#N/A	#N/A	#N/A
Dipsadidae: Dipsadinae	Leptodeira_bakeri	3	N	1	2	0	0	0	#N/A	#N/A	#N/A	GQ334518	#N/A	GQ334622	#N/A	#N/A	#N/A	#N/A	#N/A	GQ334673	#N/A	#N/A	#N/A
Dipsadidae: Dipsadinae	Leptodeira_frenata	3	N	1	2	0	0	0	#N/A	#N/A	#N/A	EF078532	#N/A	FJ810244	#N/A	#N/A	#N/A	#N/A	#N/A	FJ810242	#N/A	#N/A	#N/A
Dipsadidae: Dipsadinae	Leptodeira_maculata	3	N	1	2	0	0	0	#N/A	#N/A	#N/A	GQ334521	#N/A	GQ334626	#N/A	#N/A	#N/A	#N/A	#N/A	GQ334674	#N/A	#N/A	#N/A
Dipsadidae: Dipsadinae	Leptodeira_nigrofasciata	3	N	1	2	0	0	0	#N/A	#N/A	#N/A	EF078533	#N/A	GQ334629	#N/A	#N/A	#N/A	#N/A	#N/A	GQ334681	#N/A	#N/A	#N/A
Dipsadidae: Dipsadinae	Leptodeira_punctata	3	N	1	2	0	0	0	#N/A	#N/A	#N/A	EF078530	#N/A	EF078577	#N/A	#N/A	#N/A	#N/A	#N/A	GQ334682	#N/A	#N/A	#N/A
Dipsadidae: Dipsadinae	Leptodeira_splendida	3	N	1	2	0	0	0	#N/A	#N/A	#N/A	EF078521	#N/A	EF078569	#N/A	#N/A	#N/A	#N/A	#N/A	GQ334680	#N/A	#N/A	#N/A
Dipsadidae: Dipsadinae	Leptodeira_uribei	3	N	1	2	0	0	0	#N/A	#N/A	#N/A	FJ810235	#N/A	FJ810246	#N/A	#N/A	#N/A	#N/A	#N/A	FJ810243	#N/A	#N/A	#N/A
Dipsadidae: Xenodontinae	Lygophis_elegantissimus	3	N	1	2	0	0	0	GQ457808	GQ457748	#N/A	#N/A	#N/A	#N/A	#N/A	#N/A	GQ457868	#N/A	#N/A	#N/A	#N/A	#N/A	#N/A
Dipsadidae: Xenodontinae	Lygophis_meridionalis	3	N	1	2	0	0	0	GQ457810	GQ457750	#N/A	#N/A	#N/A	#N/A	#N/A	#N/A	GQ457870	#N/A	#N/A	#N/A	#N/A	#N/A	#N/A
Dipsadidae: Xenodontinae	Mussurana_bicolor	3	N	1	2	0	0	0	GQ457787	GQ457729	#N/A	#N/A	#N/A	#N/A	#N/A	#N/A	GQ457849	#N/A	#N/A	#N/A	#N/A	#N/A	#N/A
Dipsadidae: Xenodontinae	Oxyrhopus_clathratus	3	N	1	2	0	0	0	GQ457815	GQ457754	#N/A	#N/A	#N/A	#N/A	#N/A	#N/A	GQ457875	#N/A	#N/A	#N/A	#N/A	#N/A	#N/A
Dipsadidae: Xenodontinae	Oxyrhopus_melanogenys	3	N	1	2	1	33	0	AF158422	AF158489	#N/A	#N/A	#N/A	#N/A	#N/A	#N/A	OXME001-ZZ	#N/A	#N/A	#N/A	#N/A	#N/A	#N/A
Dipsadidae: Xenodontinae	Oxyrhopus_rhombifer	3	N	1	2	0	0	0	GQ457816	GQ457755	#N/A	#N/A	#N/A	#N/A	#N/A	#N/A	GQ457876	#N/A	#N/A	#N/A	#N/A	#N/A	#N/A
Dipsadidae: Xenodontinae	Oxyrhopus_trigeminus	3	N	0	3	2	67	0	OXTR001-ZZ	OXTR001-ZZ	#N/A	CBGM0102	#N/A	#N/A	#N/A	#N/A	#N/A	#N/A	#N/A	#N/A	#N/A	#N/A	#N/A
Dipsadidae: Xenodontinae	Phalotris_lativittatus	3	N	1	2	2	67	0	JQ598825	PHLA001-ZZ	#N/A	#N/A	#N/A	#N/A	#N/A	#N/A	PHLA001-ZZ	#N/A	#N/A	#N/A	#N/A	#N/A	#N/A
Dipsadidae: Xenodontinae	Phalotris_reticulatus	3	N	0	3	1	33	0	PHRE001-ZZ	CBGM0255	#N/A	CBGM0255	#N/A	#N/A	#N/A	#N/A	#N/A	#N/A	#N/A	#N/A	#N/A	#N/A	#N/A
Dipsadidae: Xenodontinae	Philodryas_aestiva	3	N	1	2	0	0	0	GQ457819	GQ457758	#N/A	#N/A	#N/A	#N/A	#N/A	#N/A	GQ457879	#N/A	#N/A	#N/A	#N/A	#N/A	#N/A
Dipsadidae: Xenodontinae	Philodryas_baroni	3	N	0	3	0	0	0	AF158469	AF158534	#N/A	AF236812	#N/A	#N/A	#N/A	#N/A	#N/A	#N/A	#N/A	#N/A	#N/A	#N/A	#N/A
Dipsadidae: Xenodontinae	Philodryas_mattogrossensis	3	N	1	2	0	0	0	GQ457820	GQ457759	#N/A	#N/A	#N/A	#N/A	#N/A	#N/A	GQ457880	#N/A	#N/A	#N/A	#N/A	#N/A	#N/A
Dipsadidae: Xenodontinae	Philodryas_trilineata	3	N	0	3	2	67	0	PHTR001err-ZZ	PHTRL001err-ZZ	#N/A	#N/A	#N/A	HM639963	#N/A	#N/A	#N/A	#N/A	#N/A	#N/A	#N/A	#N/A	#N/A
Dipsadidae: Xenodontinae	Philodryas_viridissima	3	N	0	3	0	0	0	AF158419	AF158474	#N/A	AF236807	#N/A	#N/A	#N/A	#N/A	#N/A	#N/A	#N/A	#N/A	#N/A	#N/A	#N/A
Dipsadidae: Xenodontinae	Pseudoboa_coronata	3	N	1	2	0	0	0	GQ457824	GQ457763	#N/A	#N/A	#N/A	#N/A	#N/A	#N/A	GQ457884	#N/A	#N/A	#N/A	#N/A	#N/A	#N/A
Dipsadidae: Xenodontinae	Pseudotomodon_trigonatus	3	N	1	2	0	0	0	GQ457827	GQ457766	#N/A	#N/A	#N/A	#N/A	#N/A	#N/A	GQ457887	#N/A	#N/A	#N/A	#N/A	#N/A	#N/A
Dipsadidae: Xenodontinae	Psomophis_genimaculatus	3	N	1	2	0	0	0	GQ457828	GQ457767	#N/A	#N/A	#N/A	#N/A	#N/A	#N/A	GQ457888	#N/A	#N/A	#N/A	#N/A	#N/A	#N/A
Dipsadidae: Dipsadinae	Rhadinaea_fulvivittis	3	N	1	2	0	0	0	#N/A	#N/A	#N/A	EF078539	#N/A	EF078587	#N/A	#N/A	#N/A	#N/A	#N/A	GU353275	#N/A	#N/A	#N/A
Dipsadidae: Dipsadinae	Sibynomorphus_ventrimaculatus	3	N	1	2	3	100	0	SIVE001-ZZ	SIVE001-ZZ	#N/A	#N/A	#N/A	#N/A	#N/A	#N/A	SIVE001-ZZ	#N/A	#N/A	#N/A	#N/A	#N/A	#N/A
Dipsadidae: Xenodontinae	Siphlophis_compressus	3	N	1	2	0	0	0	GQ457833	GQ457772	#N/A	#N/A	#N/A	#N/A	#N/A	#N/A	GQ457893	#N/A	#N/A	#N/A	#N/A	#N/A	#N/A
Dipsadidae: Xenodontinae	Siphlophis_longicaudatus	3	N	1	2	2	67	0	SILO003-ZZ	SILO001-ZZ	#N/A	#N/A	#N/A	#N/A	#N/A	#N/A	CTMZ0655	#N/A	#N/A	#N/A	#N/A	#N/A	#N/A
Dipsadidae: Xenodontinae	Taeniophallus_occipitalis	3	N	1	2	3	100	0	EOC001-ZZ	EOC003-ZZ	#N/A	#N/A	#N/A	#N/A	#N/A	#N/A	EOC011-ZZ	#N/A	#N/A	#N/A	#N/A	#N/A	#N/A
Dipsadidae: Dipsadinae	Tantalophis_discolor	3	N	1	2	0	0	0	#N/A	#N/A	#N/A	EF078541	#N/A	EF078589	#N/A	#N/A	#N/A	#N/A	#N/A	FJ810240	#N/A	#N/A	#N/A
Dipsadidae: Xenodontinae	Thamnodynastes_pallidus	3	N	1	2	0	0	0	AF158420	AF158492	#N/A	#N/A	#N/A	#N/A	#N/A	#N/A	GQ895832	#N/A	#N/A	#N/A	#N/A	#N/A	#N/A
Dipsadidae: Xenodontinae	Thamnodynastes_rutilus	3	N	1	2	0	0	0	GQ457837	GQ457776	#N/A	#N/A	#N/A	#N/A	#N/A	#N/A	GQ457896	#N/A	#N/A	#N/A	#N/A	#N/A	#N/A
Dipsadidae: Xenodontinae	Xenodon_neuwiedii	3	N	0	3	0	0	0	GQ457841	GQ457779	#N/A	AF236814	#N/A	#N/A	#N/A	#N/A	#N/A	#N/A	#N/A	#N/A	#N/A	#N/A	#N/A
Dipsadidae: Xenodontinae	Xenodon_semicinctus	3	N	0	3	0	0	0	GU018156	GU018173	#N/A	GQ895877	#N/A	#N/A	#N/A	#N/A	#N/A	#N/A	#N/A	#N/A	#N/A	#N/A	#N/A
Dipsadidae: Xenodontinae	Xenopholis_undulatus	3	N	1	2	3	100	0	XEUN001-ZZ	XEUN001-ZZ	#N/A	#N/A	#N/A	#N/A	#N/A	#N/A	XEUN001-ZZ	#N/A	#N/A	#N/A	#N/A	#N/A	#N/A
Dipsadidae: Dipsadinae	Adelphicos_quadrivirgatus	2	N	1	1	0	0	0	#N/A	#N/A	#N/A	GQ895853	#N/A	#N/A	#N/A	#N/A	GQ895796	#N/A	#N/A	#N/A	#N/A	#N/A	#N/A
Dipsadidae: Dipsadinae	Atractus_badius	2	N	0	2	0	0	0	AF158425	AF158485	#N/A	#N/A	#N/A	#N/A	#N/A	#N/A	#N/A	#N/A	#N/A	#N/A	#N/A	#N/A	#N/A
Dipsadidae: Dipsadinae	Atractus_flammigerus	2	N	0	2	0	0	0	AF158402	AF158471	#N/A	#N/A	#N/A	#N/A	#N/A	#N/A	#N/A	#N/A	#N/A	#N/A	#N/A	#N/A	#N/A
Dipsadidae: Dipsadinae	Atractus_reticulatus	2	N	1	1	2	100	0	ATRE001-ZZ	#N/A	#N/A	#N/A	#N/A	#N/A	#N/A	#N/A	ATRE001-ZZ	#N/A	#N/A	#N/A	#N/A	#N/A	#N/A
Dipsadidae: Dipsadinae	Atractus_zidocki	2	N	0	2	0	0	0	AF158426	AF158487	#N/A	#N/A	#N/A	#N/A	#N/A	#N/A	#N/A	#N/A	#N/A	#N/A	#N/A	#N/A	#N/A
Dipsadidae: Xenodontinae	Crisantophis_nevermanni	2	N	0	2	0	0	0	GU018152	GU018169	#N/A	#N/A	#N/A	#N/A	#N/A	#N/A	#N/A	#N/A	#N/A	#N/A	#N/A	#N/A	#N/A
Dipsadidae: Dipsadinae	Dipsas_variegata	2	N	0	2	0	0	0	AF158406	AF158476	#N/A	#N/A	#N/A	#N/A	#N/A	#N/A	#N/A	#N/A	#N/A	#N/A	#N/A	#N/A	#N/A
Dipsadidae: Xenodontinae	Erythrolamprus_breviceps	2	N	0	2	0	0	0	AF158464	AF158533	#N/A	#N/A	#N/A	#N/A	#N/A	#N/A	#N/A	#N/A	#N/A	#N/A	#N/A	#N/A	#N/A
Dipsadidae: Xenodontinae	Erythrolamprus_cursor	2	N	0	2	0	0	0	JX905307	JX905311	#N/A	#N/A	#N/A	#N/A	#N/A	#N/A	#N/A	#N/A	#N/A	#N/A	#N/A	#N/A	#N/A
Dipsadidae: Xenodontinae	Erythrolamprus_epinephelus	2	N	0	2	0	0	0	GU018158	GU018176	#N/A	#N/A	#N/A	#N/A	#N/A	#N/A	#N/A	#N/A	#N/A	#N/A	#N/A	#N/A	#N/A
Dipsadidae: Xenodontinae	Erythrolamprus_juliae	2	N	0	2	0	0	0	AF158445	AF158514	#N/A	#N/A	#N/A	#N/A	#N/A	#N/A	#N/A	#N/A	#N/A	#N/A	#N/A	#N/A	#N/A
Dipsadidae: Xenodontinae	Erythrolamprus_mimus	2	N	0	2	0	0	0	GU018157	GU018175	#N/A	#N/A	#N/A	#N/A	#N/A	#N/A	#N/A	#N/A	#N/A	#N/A	#N/A	#N/A	#N/A
Dipsadidae: Xenodontinae	Erythrolamprus_poecilogyrus	2	N	0	2	2	100	0	LIPO001-ZZ	LIPO002-ZZ	#N/A	#N/A	#N/A	#N/A	#N/A	#N/A	#N/A	#N/A	#N/A	#N/A	#N/A	#N/A	#N/A
Dipsadidae: Xenodontinae	Erythrolamprus_pygmaeus	2	N	0	2	0	0	0	GU018154	GU018172	#N/A	#N/A	#N/A	#N/A	#N/A	#N/A	#N/A	#N/A	#N/A	#N/A	#N/A	#N/A	#N/A
Dipsadidae: Dipsadinae	Geophis_carinosus	2	N	1	1	0	0	0	#N/A	#N/A	#N/A	GQ895872	#N/A	#N/A	#N/A	#N/A	GQ895815	#N/A	#N/A	#N/A	#N/A	#N/A	#N/A
Dipsadidae: Xenodontinae	Gomesophis_brasiliensis	2	N	0	2	0	0	0	GQ457796	GQ457737	#N/A	#N/A	#N/A	#N/A	#N/A	#N/A	#N/A	#N/A	#N/A	#N/A	#N/A	#N/A	#N/A
Dipsadidae: Xenodontinae	Haitiophis_anomalus	2	N	0	2	0	0	0	FJ666091	FJ666092	#N/A	#N/A	#N/A	#N/A	#N/A	#N/A	#N/A	#N/A	#N/A	#N/A	#N/A	#N/A	#N/A
Dipsadidae: Xenodontinae	Helicops_carinicaudus	2	N	1	1	2	100	0	HECA001-ZZ	#N/A	#N/A	#N/A	#N/A	#N/A	#N/A	#N/A	HECA001-ZZ	#N/A	#N/A	#N/A	#N/A	#N/A	#N/A
Dipsadidae: Dipsadinae	Hydromorphus_concolor	2	N	1	1	0	0	0	#N/A	#N/A	#N/A	GQ895874	#N/A	#N/A	#N/A	#N/A	GQ895817	#N/A	#N/A	#N/A	#N/A	#N/A	#N/A
Dipsadidae: Dipsadinae	Hypsiglena_tanzeri	2	N	0	2	0	0	0	#N/A	#N/A	#N/A	EU728588	#N/A	EU363044	#N/A	#N/A	#N/A	#N/A	#N/A	#N/A	#N/A	#N/A	#N/A
Dipsadidae: Dipsadinae	Imantodes_gemmistratus	2	N	0	2	0	0	0	#N/A	#N/A	#N/A	EF078509	#N/A	GQ334588	#N/A	#N/A	#N/A	#N/A	#N/A	#N/A	#N/A	#N/A	#N/A
Dipsadidae: Dipsadinae	Leptodeira_rubricata	2	N	0	2	0	0	0	#N/A	#N/A	#N/A	GQ334527	#N/A	GQ334631	#N/A	#N/A	#N/A	#N/A	#N/A	#N/A	#N/A	#N/A	#N/A
Dipsadidae: Xenodontinae	Lygophis_anomalus	2	N	0	2	2	100	0	LIAN001-ZZ	LIAN001-ZZ	#N/A	#N/A	#N/A	#N/A	#N/A	#N/A	#N/A	#N/A	#N/A	#N/A	#N/A	#N/A	#N/A
Dipsadidae: Xenodontinae	Lygophis_flavifrenatus	2	N	0	2	2	100	0	LIFL001-ZZ	LIFL001-ZZ	#N/A	#N/A	#N/A	#N/A	#N/A	#N/A	#N/A	#N/A	#N/A	#N/A	#N/A	#N/A	#N/A
Dipsadidae: Xenodontinae	Lygophis_paucidens	2	N	1	1	2	100	0	LIPA001-ZZ	#N/A	#N/A	#N/A	#N/A	#N/A	#N/A	#N/A	LIPA001-ZZ	#N/A	#N/A	#N/A	#N/A	#N/A	#N/A
Dipsadidae: Xenodontinae	Mussurana_quimi	2	N	0	2	2	100	0	CLQU001-ZZ	CLQU001-ZZ	#N/A	#N/A	#N/A	#N/A	#N/A	#N/A	#N/A	#N/A	#N/A	#N/A	#N/A	#N/A	#N/A
Dipsadidae: Dipsadinae	Nothopsis_rugosus	2	N	0	2	0	0	0	GU018159	GU018177	#N/A	#N/A	#N/A	#N/A	#N/A	#N/A	#N/A	#N/A	#N/A	#N/A	#N/A	#N/A	#N/A
Dipsadidae: Xenodontinae	Oxyrhopus_formosus	2	N	0	2	1	50	0	OXFO001-ZZ	AF158482	#N/A	#N/A	#N/A	#N/A	#N/A	#N/A	#N/A	#N/A	#N/A	#N/A	#N/A	#N/A	#N/A
Dipsadidae: Xenodontinae	Phalotris_mertensi	2	N	0	2	1	50	0	PHME001-ZZ	JQ598886	#N/A	#N/A	#N/A	#N/A	#N/A	#N/A	#N/A	#N/A	#N/A	#N/A	#N/A	#N/A	#N/A
Dipsadidae: Xenodontinae	Philodryas_georgeboulengeri	2	N	1	1	0	0	0	#N/A	#N/A	#N/A	GQ895898	#N/A	#N/A	#N/A	#N/A	GQ895838	#N/A	#N/A	#N/A	#N/A	#N/A	#N/A
Dipsadidae: Xenodontinae	Philodryas_psammophidea	2	N	0	2	2	100	0	PHPS001-ZZ	PHPS001-ZZ	#N/A	#N/A	#N/A	#N/A	#N/A	#N/A	#N/A	#N/A	#N/A	#N/A	#N/A	#N/A	#N/A
Dipsadidae: Xenodontinae	Philodryas_varia	2	N	0	2	2	100	0	PHVA001-ZZ	PHVA001-ZZ	#N/A	#N/A	#N/A	#N/A	#N/A	#N/A	#N/A	#N/A	#N/A	#N/A	#N/A	#N/A	#N/A
Dipsadidae: Xenodontinae	Psomophis_obtusus	2	N	0	2	1	50	0	JQ598836	POB001-ZZ	#N/A	#N/A	#N/A	#N/A	#N/A	#N/A	#N/A	#N/A	#N/A	#N/A	#N/A	#N/A	#N/A
Dipsadidae: Dipsadinae	Rhadinaea_flavilata	2	N	1	1	0	0	0	#N/A	#N/A	#N/A	AF471078	#N/A	#N/A	#N/A	#N/A	AF471152	#N/A	#N/A	#N/A	#N/A	#N/A	#N/A
Dipsadidae: Dipsadinae	Sibynomorphus_neuwiedi	2	N	0	2	2	100	0	SINE001-ZZ	SINE001-ZZ	#N/A	#N/A	#N/A	#N/A	#N/A	#N/A	#N/A	#N/A	#N/A	#N/A	#N/A	#N/A	#N/A
Dipsadidae: Dipsadinae	Sibynomorphus_turgidus	2	N	0	2	2	100	0	SITU001-ZZ	SITU001-ZZ	#N/A	#N/A	#N/A	#N/A	#N/A	#N/A	#N/A	#N/A	#N/A	#N/A	#N/A	#N/A	#N/A
Dipsadidae: Xenodontinae	Thamnodynastes_lanei	2	N	0	2	0	0	0	GQ457836	GQ457775	#N/A	#N/A	#N/A	#N/A	#N/A	#N/A	#N/A	#N/A	#N/A	#N/A	#N/A	#N/A	#N/A
Dipsadidae: Dipsadinae	Tretanorhinus_nigroluteus	2	N	1	1	0	0	0	#N/A	#N/A	#N/A	GQ895893	#N/A	#N/A	#N/A	#N/A	GQ895834	#N/A	#N/A	#N/A	#N/A	#N/A	#N/A
Dipsadidae: Dipsadinae	Tretanorhinus_variabilis	2	N	0	2	0	0	0	AF158460	AF158529	#N/A	#N/A	#N/A	#N/A	#N/A	#N/A	#N/A	#N/A	#N/A	#N/A	#N/A	#N/A	#N/A
Dipsadidae: Dipsadinae	Trimetopon_gracile	2	N	0	2	0	0	0	GU018160	GU018178	#N/A	#N/A	#N/A	#N/A	#N/A	#N/A	#N/A	#N/A	#N/A	#N/A	#N/A	#N/A	#N/A
Dipsadidae: Dipsadinae	Tropidodipsas_sartorii	2	N	0	2	0	0	0	#N/A	#N/A	#N/A	EF078540	#N/A	EF078588	#N/A	#N/A	#N/A	#N/A	#N/A	#N/A	#N/A	#N/A	#N/A
Dipsadidae: Xenodontinae	Xenodon_dorbignyi	2	N	0	2	0	0	0	GQ457812	GQ457752	#N/A	#N/A	#N/A	#N/A	#N/A	#N/A	#N/A	#N/A	#N/A	#N/A	#N/A	#N/A	#N/A
Dipsadidae: Xenodontinae	Xenodon_guentheri	2	N	0	2	2	100	0	XEGU001-ZZ	XEGU001-ZZ	#N/A	#N/A	#N/A	#N/A	#N/A	#N/A	#N/A	#N/A	#N/A	#N/A	#N/A	#N/A	#N/A
Dipsadidae: Xenodontinae	Xenodon_matogrossensis	2	N	0	2	2	100	0	LYMA001-ZZ	LYMA001-ZZ	#N/A	#N/A	#N/A	#N/A	#N/A	#N/A	#N/A	#N/A	#N/A	#N/A	#N/A	#N/A	#N/A
Dipsadidae: Xenodontinae	Xenodon_nattereri	2	N	0	2	2	100	0	LYNA001-ZZ	LYNA001-ZZ	#N/A	#N/A	#N/A	#N/A	#N/A	#N/A	#N/A	#N/A	#N/A	#N/A	#N/A	#N/A	#N/A
Dipsadidae: Xenodontinae	Xenodon_pulcher	2	N	0	2	2	100	0	LYPU001-ZZ	LYPU001-ZZ	#N/A	#N/A	#N/A	#N/A	#N/A	#N/A	#N/A	#N/A	#N/A	#N/A	#N/A	#N/A	#N/A
Dipsadidae: Dipsadinae	Geophis_dubius	1	N	0	1	0	0	0	#N/A	#N/A	#N/A	KC917319	#N/A	#N/A	#N/A	#N/A	#N/A	#N/A	#N/A	#N/A	#N/A	#N/A	#N/A
Dipsadidae: Dipsadinae	Geophis_juarezi	1	N	0	1	0	0	0	#N/A	#N/A	#N/A	KC917315	#N/A	#N/A	#N/A	#N/A	#N/A	#N/A	#N/A	#N/A	#N/A	#N/A	#N/A
Dipsadidae: Dipsadinae	Geophis_latifrontalis	1	N	0	1	0	0	0	#N/A	#N/A	#N/A	KC917322	#N/A	#N/A	#N/A	#N/A	#N/A	#N/A	#N/A	#N/A	#N/A	#N/A	#N/A
Dipsadidae: Dipsadinae	Geophis_occabus	1	N	0	1	0	0	0	#N/A	#N/A	#N/A	KC917323	#N/A	#N/A	#N/A	#N/A	#N/A	#N/A	#N/A	#N/A	#N/A	#N/A	#N/A
Dipsadidae: Dipsadinae	Geophis_turbidus	1	N	0	1	0	0	0	#N/A	#N/A	#N/A	KC917321	#N/A	#N/A	#N/A	#N/A	#N/A	#N/A	#N/A	#N/A	#N/A	#N/A	#N/A
Dipsadidae: Xenodontinae	Philodryas_livida	1	N	0	1	1	100	0	PHLI001-ZZ	#N/A	#N/A	#N/A	#N/A	#N/A	#N/A	#N/A	#N/A	#N/A	#N/A	#N/A	#N/A	#N/A	#N/A
Dipsadidae: Xenodontinae	Pseudalsophis_hoodensis	1	N	0	1	1	100	0	#N/A	CTMZ04657-ZZ	#N/A	#N/A	#N/A	#N/A	#N/A	#N/A	#N/A	#N/A	#N/A	#N/A	#N/A	#N/A	#N/A
Dipsadidae: Xenodontinae	Thamnodynastes_hypoconia	1	N	0	1	0	0	0	JQ598846	#N/A	#N/A	#N/A	#N/A	#N/A	#N/A	#N/A	#N/A	#N/A	#N/A	#N/A	#N/A	#N/A	#N/A
Elapidae	Bungarus_fasciatus	15	N	9	6	6	40	2	NC011393	NC11393	NC11393	EU579523	NC11393	EU579523	YPX591	YPX591	AF544732_AY058924_YPX591	YPX591	YPX591	YPX591	EF144073	YPX591_AY487389	EF144100
Elapidae	Laticauda_colubrina	14	N	9	5	0	0	2	U96799	EU547138	#N/A	EU547040	AY058993	AY058977	EF144004	EU402647	AY058932_EU366446	EF144050	EF144026	FJ434091	EF144074	AY487404_EU402850	EF144101
Elapidae	Dendroaspis_angusticeps	13	N	9	4	0	0	0	AF544764	FJ404194	#N/A	JF357936	#N/A	JF357927	EF144002	FJ433988	AF544735	EF144048	EF144024	FJ434089	EF144072	AY487395	EF144099
Elapidae	Elapsoidea_semiannulata	13	N	9	4	0	0	1	AF544745	JF357946	#N/A	AF039260_U80618	#N/A	JF357928	EF144001	FJ433987	AF544678	EF144047	EF144023	FJ434088	EF144071	AY487373	EF144098
Elapidae	Micrurus_surinamensis	13	N	9	4	0	0	1	AF544770	AF544799	#N/A	EF137415	#N/A	EF137407	EF144005	FJ433991	EF137422_AF544708	EF144051	EF144027	FJ434092	EF144075	AY487411	EF144102
Elapidae	Micrurus_fulvius	12	N	6	6	0	0	2	U96805	NC_013481	NC13481	AF217839	NC13481	GU045453	#N/A	EU402653	EF137421_AY058935	#N/A	EF456656	EU390929	HQ876363	EU402856	#N/A
Elapidae	Naja_atra	12	N	6	6	6	50	1	YPX829	EU913475_YPX829	NC11389	EU913475	EU921898	EU921898	#N/A	YPX829	YPX829	YPX829	YPX829	YPX829	#N/A	HQ902537	#N/A
Elapidae	Ophiophagus_hannah	12	N	6	6	6	50	2	EU921899_YPX830	EU921899_YPX830	NC11394	EU921899	NC11394	EU921899	#N/A	YPX830	YPX830	YPX830	YPX830	YPX830	#N/A	YPX830	#N/A
Elapidae	Naja_naja	11	N	5	6	3	27	3	DQ343648_YPX824	DQ343648_YPX824	NC10225	NC10225	DQ343648	DQ343648	#N/A	#N/A	AF435020_EU366445_YPX824	YPX824	YPX824	YPX824	#N/A	EU366432	#N/A
Elapidae	Sinomicrurus_macclellandi	11	N	7	4	10	91	0	YPX590	YPX590	#N/A	YPX590	#N/A	EF137410	YPX590	YPX590	YPX590	YPX590	YPX590	YPX590	#N/A	YPX590	#N/A
Elapidae	Aspidelaps_scutatus	10	N	6	4	8	80	0	YPX589	YPX589	#N/A	AY188007	#N/A	AY058969	#N/A	YPX589	YPX589	YPX589	YPX589	YPX589	#N/A	YPX589	#N/A
Elapidae	Brachyurophis_fasciolatus	10	N	7	3	9	90	0	YPX594	YPX594	#N/A	EU547057	#N/A	#N/A	YPX594	YPX594	YPX594	YPX594	YPX594	YPX594	#N/A	YPX594	#N/A
Elapidae	Hydrophis_curtus	10	N	6	4	7	70	1	EU547134_YPX593	YPX593	#N/A	EU547085	#N/A	FJ593232	#N/A	YPX593	YPX593	YPX593	YPX593	YPX593	#N/A	YPX593	#N/A
Elapidae	Naja_kaouthia	10	N	5	5	2	20	0	YPX826	YPX826	#N/A	AF217835	AY059008	EU624209	#N/A	EU402654	AY058938	#N/A	#N/A	EU390930	JN703083	EU402857	#N/A
Elapidae	Pseudechis_australis	10	N	6	4	6	60	2	EU547095_YPX582	YPX582	#N/A	EU547046	#N/A	DQ098433	#N/A	YPX582	YPX582	YPX582	YPX582	YPX582	#N/A	EU546873_YPX582	#N/A
Elapidae	Pseudonaja_modesta	10	N	6	4	6	60	0	EU547098	YPX588	#N/A	EU547049	#N/A	DQ098490	#N/A	YPX588	YPX588	YPX588	YPX588	YPX588	#N/A	EU546876	#N/A
Elapidae	Suta_monachus	10	N	6	4	8	80	0	EU547116	YPX585	#N/A	YPX585	#N/A	EU547019	#N/A	YPX585	YPX585	YPX585	YPX584	YPX585	#N/A	YPX585	#N/A
Elapidae	Calliophis_maculiceps	9	N	7	2	9	100	0	#N/A	YPX592	#N/A	YPX592	#N/A	#N/A	YPX592	YPX592	YPX592	YPX592	YPX592	YPX592	#N/A	YPX592	#N/A
Elapidae	Micrurus_corallinus	9	N	5	4	8	89	0	YPX163	YPX163	#N/A	YPX163	#N/A	AF228424	YPX163	YPX163	#N/A	YPX163	#N/A	YPX163	#N/A	YPX163	#N/A
Elapidae	Naja_mossambica	9	N	5	4	7	78	0	YPX164	YPX164	#N/A	DQ897764	#N/A	DQ897724	YPX164	#N/A	YPX164	YPX164	YPX164	YPX164	#N/A	#N/A	#N/A
Elapidae	Notechis_scutatus	9	N	5	4	0	0	2	EU547131	EU547180	#N/A	EU547082	#N/A	EU547034	#N/A	EU402656	EU546944_AY058937	#N/A	#N/A	EU390932	JN703081	EU546905_EU402859	#N/A
Elapidae	Micrurus_ibiboboca	8	N	6	2	7	88	0	YPX161	#N/A	#N/A	#N/A	#N/A	AF228440	YPX161	YPX162	#N/A	YPX161	YPX161	YPX161	#N/A	YPX161	#N/A
Elapidae	Suta_suta	8	N	4	4	5	63	1	EU547115_YPX584	EU547164	#N/A	YPX584	#N/A	EU547018	#N/A	YPX584	YPX584	#N/A	YPX585	#N/A	#N/A	YPX584	#N/A
Elapidae	Bungarus_multicinctus	7	N	1	6	0	0	0	NC011392	EU579522	NC11392	EU579522	EU579522	NC11392	#N/A	#N/A	AF435021	#N/A	#N/A	#N/A	#N/A	#N/A	#N/A
Elapidae	Furina_ornata	7	N	3	4	1	14	0	EU547103	EU547152	#N/A	EU547054	#N/A	EU547009	#N/A	#N/A	EU546918	#N/A	YPX583	#N/A	#N/A	EU546879	#N/A
Elapidae	Naja_oxiana	7	N	4	3	7	100	0	YPX825	YPX825	#N/A	YPX825	#N/A	#N/A	#N/A	YPX825	YPX825	YPX825	YPX825	#N/A	#N/A	#N/A	#N/A
Elapidae	Acanthophis_praelongus	6	N	2	4	0	0	0	EU547112	EU547161	#N/A	EU547063	#N/A	AY340164	#N/A	#N/A	EU546926	#N/A	#N/A	#N/A	#N/A	EU546887	#N/A
Elapidae	Aipysurus_laevis	6	N	2	4	0	0	0	EU547132	DQ233994	#N/A	EU547083	#N/A	EF506655	#N/A	#N/A	EU546945	#N/A	#N/A	#N/A	#N/A	EU546906	#N/A
Elapidae	Aspidomorphus_lineaticollis	6	N	2	4	0	0	0	GQ397247	GQ397239	#N/A	GQ397138	#N/A	GQ397205	#N/A	#N/A	GQ397227	#N/A	#N/A	#N/A	#N/A	GQ397199	#N/A
Elapidae	Aspidomorphus_muelleri	6	N	2	4	0	0	0	EU547090	EU547139	#N/A	AF217814	#N/A	EU546999	#N/A	#N/A	EU366448	#N/A	#N/A	#N/A	#N/A	GQ397195	#N/A
Elapidae	Aspidomorphus_schlegeli	6	N	2	4	0	0	0	GQ397246	GQ397234	#N/A	GQ397168	#N/A	GQ397204	#N/A	#N/A	GQ397228	#N/A	#N/A	#N/A	#N/A	GQ397200	#N/A
Elapidae	Austrelaps_labialis	6	N	2	4	0	0	0	EU547126	EU547175	#N/A	EU547077	#N/A	EU547029	#N/A	#N/A	EU546939	#N/A	#N/A	#N/A	#N/A	EU546900	#N/A
Elapidae	Austrelaps_superbus	6	N	2	4	0	0	0	EU547127	EU547176	#N/A	EU547078	#N/A	EU547030	#N/A	#N/A	EU546940	#N/A	#N/A	#N/A	#N/A	EU546901	#N/A
Elapidae	Brachyurophis_semifasciatus	6	N	2	4	0	0	0	EU547107	EU547156	#N/A	EU547058	#N/A	EU547011	#N/A	#N/A	EU546922	#N/A	#N/A	#N/A	#N/A	EU546883	#N/A
Elapidae	Bungarus_ceylonicus	6	N	2	4	0	0	0	KC347316	KC347350	#N/A	KC347457	#N/A	KC347501	#N/A	#N/A	KC347390	#N/A	#N/A	#N/A	#N/A	KC347428	#N/A
Elapidae	Cacophis_squamulosus	6	N	2	4	0	0	0	EU547101	EU547150	#N/A	EU547052	#N/A	EU547007	#N/A	#N/A	EU366451	#N/A	#N/A	#N/A	#N/A	EU366440	#N/A
Elapidae	Calliophis_melanurus	6	N	2	4	0	0	0	KC347317	KC347351	#N/A	KC347458	#N/A	KC347502	#N/A	#N/A	KC347391	#N/A	#N/A	#N/A	#N/A	KC347429	#N/A
Elapidae	Demansia_papuensis	6	N	2	4	0	0	0	EU547093	EU547142	#N/A	EU547044	#N/A	EU547002	#N/A	#N/A	EU546910	#N/A	#N/A	#N/A	#N/A	EU546871	#N/A
Elapidae	Demansia_psammophis	6	N	2	4	0	0	0	GQ397248	GQ397240	#N/A	GQ397172	#N/A	GQ397209	#N/A	#N/A	GQ397230	#N/A	#N/A	#N/A	#N/A	GQ397201	#N/A
Elapidae	Demansia_vestigiata	6	N	2	4	0	0	0	EU547094	EU547143	#N/A	EU547045	#N/A	AY058973	#N/A	#N/A	EU546911	#N/A	#N/A	#N/A	#N/A	EU546872	#N/A
Elapidae	Denisonia_devisi	6	N	2	4	0	0	0	EU547120	EU547169	#N/A	EU547071	#N/A	EU547023	#N/A	#N/A	EU546933	#N/A	#N/A	#N/A	#N/A	EU546894	#N/A
Elapidae	Drysdalia_coronoides	6	N	2	4	0	0	0	EU547124	EU547173	#N/A	EU547075	#N/A	GU062882	#N/A	#N/A	EU546937	#N/A	#N/A	#N/A	#N/A	EU546898	#N/A
Elapidae	Drysdalia_mastersii	6	N	2	4	0	0	0	EU547125	EU547174	#N/A	EU547076	#N/A	EU547028	#N/A	#N/A	EU546938	#N/A	#N/A	#N/A	#N/A	EU546899	#N/A
Elapidae	Echiopsis_curta	6	N	2	4	0	0	0	EU547121	EU547170	#N/A	EU547072	#N/A	EU547024	#N/A	#N/A	EU546934	#N/A	#N/A	#N/A	#N/A	EU546895	#N/A
Elapidae	Elapognathus_coronatus	6	N	2	4	0	0	0	EU547118	EU547167	#N/A	AF217819	#N/A	AY058972	#N/A	#N/A	EU546931	#N/A	#N/A	#N/A	#N/A	EU546892	#N/A
Elapidae	Emydocephalus_annulatus	6	N	2	4	0	0	0	EU547136	DQ234003	#N/A	EU547087	#N/A	EU547038	#N/A	#N/A	EU546947	#N/A	#N/A	#N/A	#N/A	EU546908	#N/A
Elapidae	Furina_diadema	6	N	2	4	0	0	0	EU547102	EU547151	#N/A	EU547053	#N/A	EU547008	#N/A	#N/A	EU546917	#N/A	#N/A	#N/A	#N/A	EU546878	#N/A
Elapidae	Hemiaspis_damelii	6	N	2	4	0	0	0	EU547122	EU547171	#N/A	EU547073	#N/A	FJ593193	#N/A	#N/A	EU546935	#N/A	#N/A	#N/A	#N/A	EU546896	#N/A
Elapidae	Hemiaspis_signata	6	N	2	4	0	0	0	EU547123	EU547172	#N/A	EU547074	#N/A	EU547026	#N/A	#N/A	EU546936	#N/A	#N/A	#N/A	#N/A	EU546897	#N/A
Elapidae	Hoplocephalus_bitorquatus	6	N	2	4	0	0	0	EU547128	EU547177	#N/A	EU547079	#N/A	EU547031	#N/A	#N/A	EU546941	#N/A	#N/A	#N/A	#N/A	EU546902	#N/A
Elapidae	Hydrelaps_darwiniensis	6	N	2	4	0	0	0	EU547133	DQ234046	#N/A	EU547084	#N/A	FJ593199	#N/A	#N/A	EU546946	#N/A	#N/A	#N/A	#N/A	EU546907	#N/A
Elapidae	Laticauda_laticaudata	6	N	2	4	0	0	0	D31608	FJ587203	#N/A	D31618	#N/A	FJ606530	#N/A	#N/A	FJ587159	#N/A	#N/A	#N/A	#N/A	FJ587083	#N/A
Elapidae	Naja_melanoleuca	6	N	2	4	0	0	0	U96801	JF357949	#N/A	DQ897732	#N/A	DQ897689	#N/A	#N/A	JF357956	#N/A	#N/A	#N/A	#N/A	JF357955	#N/A
Elapidae	Naja_nivea	6	N	1	5	0	0	0	EU624238	EU624272	#N/A	AF217827	AY059009	AY058983	#N/A	#N/A	AY058939	#N/A	#N/A	#N/A	#N/A	#N/A	#N/A
Elapidae	Neelaps_calonotus	6	N	2	4	0	0	0	EU547109	EU547158	#N/A	EU547060	#N/A	EF210841	#N/A	#N/A	EU546923	#N/A	#N/A	#N/A	#N/A	EU546884	#N/A
Elapidae	Oxyuranus_microlepidotus	6	N	2	4	0	0	0	EU547099	EU547148	#N/A	EU547050	#N/A	EU547005	#N/A	#N/A	EU366450	#N/A	#N/A	#N/A	#N/A	EU366439	#N/A
Elapidae	Oxyuranus_scutellatus	6	N	2	4	0	0	0	EU547100	EU547149	#N/A	EU547051	#N/A	EF210832	#N/A	#N/A	EU546916	#N/A	#N/A	#N/A	#N/A	EU546877	#N/A
Elapidae	Paroplocephalus_atriceps	6	N	2	4	0	0	0	EU547129	EU547178	#N/A	EU547080	#N/A	EU547032	#N/A	#N/A	EU546942	#N/A	#N/A	#N/A	#N/A	EU546903	#N/A
Elapidae	Pseudechis_porphyriacus	6	N	2	4	0	0	0	EU547096	EU547145	#N/A	EU547047	#N/A	AJ830256	#N/A	#N/A	EU546913	#N/A	#N/A	#N/A	#N/A	EU546874	#N/A
Elapidae	Pseudonaja_textilis	6	N	2	4	0	0	0	EU547097	EU547146	#N/A	EU547048	#N/A	DQ098644	#N/A	#N/A	EU546914	#N/A	#N/A	#N/A	#N/A	EU546875	#N/A
Elapidae	Rhinoplocephalus_bicolor	6	N	2	4	0	0	0	EU547117	EU547166	#N/A	EU547068	#N/A	EU547020	#N/A	#N/A	EU546930	#N/A	#N/A	#N/A	#N/A	EU546891	#N/A
Elapidae	Rhinoplocephalus_nigrescens	6	N	2	4	0	0	0	EU547119	EU547168	#N/A	EU547070	#N/A	EU547022	#N/A	#N/A	EU546932	#N/A	#N/A	#N/A	#N/A	EU546893	#N/A
Elapidae	Simoselaps_anomalus	6	N	2	4	0	0	0	EU547110	EU547159	#N/A	EU547061	#N/A	EU547014	#N/A	#N/A	EU546924	#N/A	#N/A	#N/A	#N/A	EU546885	#N/A
Elapidae	Simoselaps_bertholdi	6	N	2	4	0	0	0	EU547111	EU547160	#N/A	EU547062	#N/A	EU547015	#N/A	#N/A	EU546925	#N/A	#N/A	#N/A	#N/A	EU546886	#N/A
Elapidae	Suta_fasciata	6	N	2	4	0	0	0	EU547113	EU547162	#N/A	EU547064	#N/A	EU547016	#N/A	#N/A	EU546927	#N/A	#N/A	#N/A	#N/A	EU546888	#N/A
Elapidae	Suta_spectabilis	6	N	2	4	0	0	0	EU547114	EU547163	#N/A	EU547065	#N/A	EU547017	#N/A	#N/A	EU546928	#N/A	#N/A	#N/A	#N/A	EU546889	#N/A
Elapidae	Toxicocalamus_loriae	6	N	2	4	0	0	0	GQ397244	GQ397235	#N/A	GQ397170	#N/A	GQ397211	#N/A	#N/A	GQ397225	#N/A	#N/A	#N/A	#N/A	GQ397197	#N/A
Elapidae	Toxicocalamus_preussi	6	N	2	4	0	0	0	EU547092	EU547141	#N/A	EU547043	#N/A	EU547001	#N/A	#N/A	EU546909	#N/A	#N/A	#N/A	#N/A	EU546870	#N/A
Elapidae	Tropidechis_carinatus	6	N	2	4	0	0	0	EU547130	EU547179	#N/A	EU547081	#N/A	EU547033	#N/A	#N/A	EU546943	#N/A	#N/A	#N/A	#N/A	EU546904	#N/A
Elapidae	Vermicella_intermedia	6	N	2	4	0	0	0	EU547104	EU547153	#N/A	EU547055	#N/A	EF210842	#N/A	#N/A	EU546919	#N/A	#N/A	#N/A	#N/A	EU546880	#N/A
Elapidae	Walterinnesia_aegyptia	6	N	1	5	0	0	0	U96807	HQ267785	#N/A	AF217838	AY059001	AY058988	#N/A	#N/A	AY058943	#N/A	#N/A	#N/A	#N/A	#N/A	#N/A
Elapidae	Aipysurus_apraefrontalis	5	N	2	3	0	0	0	#N/A	DQ233981	#N/A	DQ233905	#N/A	FJ593194	#N/A	#N/A	KC014288	#N/A	#N/A	#N/A	#N/A	KC014257	#N/A
Elapidae	Aipysurus_duboisii	5	N	2	3	0	0	0	#N/A	DQ233983	#N/A	DQ233906	#N/A	EF506633	#N/A	#N/A	FJ587164	#N/A	#N/A	#N/A	#N/A	FJ587085	#N/A
Elapidae	Aipysurus_eydouxii	5	N	2	3	0	0	0	#N/A	DQ233985	#N/A	DQ233908	#N/A	EF506636	#N/A	#N/A	FJ587165	#N/A	#N/A	#N/A	#N/A	FJ587092	#N/A
Elapidae	Aipysurus_fuscus	5	N	2	3	0	0	0	#N/A	DQ233988	#N/A	DQ233911	#N/A	EF506634	#N/A	#N/A	FJ587168	#N/A	#N/A	#N/A	#N/A	FJ587089	#N/A
Elapidae	Brachyurophis_australis	5	N	1	4	0	0	0	EU547105	EU547154	#N/A	EU547056	#N/A	EU547010	#N/A	#N/A	#N/A	#N/A	#N/A	#N/A	#N/A	EU546881	#N/A
Elapidae	Bungarus_candidus	5	N	0	5	0	0	0	JN687932	JN687933	#N/A	AJ749333	JN123449	AJ830228	#N/A	#N/A	#N/A	#N/A	#N/A	#N/A	#N/A	#N/A	#N/A
Elapidae	Calliophis_bivirgatus	5	N	1	4	0	0	0	U96800	#N/A	#N/A	AF217812	AY059007	AY058979	#N/A	#N/A	AY058934	#N/A	#N/A	#N/A	#N/A	#N/A	#N/A
Elapidae	Ephalophis_greyae	5	N	2	3	0	0	0	#N/A	FJ587209	#N/A	JX002976	#N/A	FJ593198	#N/A	#N/A	FJ587174	#N/A	#N/A	#N/A	#N/A	FJ587095	#N/A
Elapidae	Hydrophis_atriceps	5	N	2	3	0	0	0	#N/A	JQ217152	#N/A	JQ217206	#N/A	JQ217216	#N/A	#N/A	KC014291	#N/A	#N/A	#N/A	#N/A	KC014262	#N/A
Elapidae	Hydrophis_belcheri	5	N	2	3	0	0	0	#N/A	KC014321	#N/A	KC014397	#N/A	KC014472	#N/A	#N/A	KC014292	#N/A	#N/A	#N/A	#N/A	KC014264	#N/A
Elapidae	Hydrophis_brooki	5	N	2	3	0	0	0	#N/A	DQ234028	#N/A	DQ233943	#N/A	FJ593212	#N/A	#N/A	FJ587188	#N/A	#N/A	#N/A	#N/A	FJ587110	#N/A
Elapidae	Hydrophis_caerulescens	5	N	2	3	0	0	0	#N/A	JQ217154	#N/A	JQ217208	#N/A	JQ217218	#N/A	#N/A	KC014294	#N/A	#N/A	#N/A	#N/A	KC014266	#N/A
Elapidae	Hydrophis_coggeri	5	N	2	3	0	0	0	#N/A	JQ217153	#N/A	JQ217207	#N/A	JQ217217	#N/A	#N/A	KC014295	#N/A	#N/A	#N/A	#N/A	KC014267	#N/A
Elapidae	Hydrophis_cyanocinctus	5	N	2	3	0	0	0	#N/A	DQ234032	#N/A	DQ233945	#N/A	FJ593213	#N/A	#N/A	FJ587189	#N/A	#N/A	#N/A	#N/A	FJ587111	#N/A
Elapidae	Hydrophis_donaldi	5	N	2	3	0	0	0	#N/A	JQ217147	#N/A	JQ217202	#N/A	JQ217213	#N/A	#N/A	KC014308	#N/A	#N/A	#N/A	#N/A	KC014285	#N/A
Elapidae	Hydrophis_elegans	5	N	2	3	0	0	0	#N/A	DQ234021	#N/A	DQ233950	#N/A	FJ593216	#N/A	#N/A	FJ587191	#N/A	#N/A	#N/A	#N/A	FJ587114	#N/A
Elapidae	Hydrophis_fasciatus	5	N	2	3	0	0	0	#N/A	KC014340	#N/A	KC014417	#N/A	KC014490	#N/A	#N/A	KC014298	#N/A	#N/A	#N/A	#N/A	KC014270	#N/A
Elapidae	Hydrophis_kingii	5	N	2	3	0	0	0	#N/A	DQ234012	#N/A	DQ233930	#N/A	FJ593208	#N/A	#N/A	FJ587183	#N/A	#N/A	#N/A	#N/A	FJ587106	#N/A
Elapidae	Hydrophis_lamberti	5	N	2	3	0	0	0	#N/A	KC014346	#N/A	KC014421	#N/A	KC014496	#N/A	#N/A	KC014300	#N/A	#N/A	#N/A	#N/A	KC014272	#N/A
Elapidae	Hydrophis_lapemoides	5	N	2	3	0	0	0	#N/A	DQ234034	#N/A	DQ233955	#N/A	FJ593218	#N/A	#N/A	KC014301	#N/A	#N/A	#N/A	#N/A	KC014273	#N/A
Elapidae	Hydrophis_macdowelli	5	N	2	3	0	0	0	#N/A	DQ234030	#N/A	DQ233957	#N/A	JX002985	#N/A	#N/A	FJ587192	#N/A	#N/A	#N/A	#N/A	FJ587115	#N/A
Elapidae	Hydrophis_major	5	N	2	3	0	0	0	#N/A	KC014350	#N/A	KC014426	#N/A	KC014502	#N/A	#N/A	FJ587186	#N/A	#N/A	#N/A	#N/A	FJ587107	#N/A
Elapidae	Hydrophis_ornatus	5	N	2	3	0	0	0	#N/A	DQ234023	#N/A	DQ233962	#N/A	FJ593222	#N/A	#N/A	FJ587195	#N/A	#N/A	#N/A	#N/A	FJ587118	#N/A
Elapidae	Hydrophis_pachycercos	5	N	2	3	0	0	0	#N/A	KC014360	#N/A	KC014439	#N/A	KC014511	#N/A	#N/A	KC014303	#N/A	#N/A	#N/A	#N/A	KC014279	#N/A
Elapidae	Hydrophis_pacificus	5	N	2	3	0	0	0	#N/A	DQ234035	#N/A	DQ233965	#N/A	FJ593226	#N/A	#N/A	FJ587197	#N/A	#N/A	#N/A	#N/A	FJ587120	#N/A
Elapidae	Hydrophis_parviceps	5	N	2	3	0	0	0	#N/A	KC014362	#N/A	JQ920436	#N/A	KC014513	#N/A	#N/A	KC014304	#N/A	#N/A	#N/A	#N/A	KC014280	#N/A
Elapidae	Hydrophis_peronii	5	N	2	3	0	0	0	#N/A	DQ234006	#N/A	JQ217200	#N/A	JQ217209	#N/A	#N/A	KC014286	#N/A	#N/A	#N/A	#N/A	KC014259	#N/A
Elapidae	Hydrophis_platurus	5	N	2	3	0	0	0	#N/A	DQ234049	#N/A	JQ966021	#N/A	FJ593234	#N/A	#N/A	FJ587201	#N/A	#N/A	#N/A	#N/A	JQ966026	#N/A
Elapidae	Hydrophis_schistosus	5	N	2	3	0	0	0	#N/A	JX987141	#N/A	JX987161	#N/A	JX987168	#N/A	#N/A	JX987186	#N/A	#N/A	#N/A	#N/A	JX987182	#N/A
Elapidae	Hydrophis_spiralis	5	N	2	3	0	0	0	#N/A	DQ234038	#N/A	DQ233966	#N/A	KC014515	#N/A	#N/A	KC014305	#N/A	#N/A	#N/A	#N/A	KC014281	#N/A
Elapidae	Hydrophis_stokesii	5	N	2	3	0	0	0	#N/A	DQ234010	#N/A	DQ233928	#N/A	FJ593205	#N/A	#N/A	FJ587181	#N/A	#N/A	#N/A	#N/A	FJ587103	#N/A
Elapidae	Hydrophis_stricticollis	5	N	2	3	0	0	0	#N/A	KC014371	#N/A	KC014447	#N/A	KC014519	#N/A	#N/A	KC014306	#N/A	#N/A	#N/A	#N/A	KC014282	#N/A
Elapidae	Hydrophis_zweifeli	5	N	2	3	0	0	0	#N/A	JX987144	#N/A	JX987165	#N/A	JX987173	#N/A	#N/A	JX987184	#N/A	#N/A	#N/A	#N/A	JX987177	#N/A
Elapidae	Microcephalophis_gracilis	5	N	2	3	0	0	0	#N/A	KC014341	#N/A	KC014419	#N/A	KC014494	#N/A	#N/A	KC014299	#N/A	#N/A	#N/A	#N/A	KC014271	#N/A
Elapidae	Micruroides_euryxanthus	5	N	1	4	0	0	0	Z46433	Z46483	#N/A	AF217823	#N/A	EF137408	#N/A	#N/A	EF137423	#N/A	#N/A	#N/A	#N/A	#N/A	#N/A
Elapidae	Naja_annulata	5	N	1	4	0	0	0	#N/A	AY188049	#N/A	AF217829	AY058998	AY058970	#N/A	#N/A	AY187971	#N/A	#N/A	#N/A	#N/A	#N/A	#N/A
Elapidae	Neelaps_bimaculatus	5	N	1	4	0	0	0	EU547108	EU547157	#N/A	EU547059	#N/A	EU547013	#N/A	#N/A	EU546920	#N/A	#N/A	#N/A	#N/A	#N/A	#N/A
Elapidae	Parahydrophis_mertoni	5	N	2	3	0	0	0	#N/A	DQ234048	#N/A	DQ233974	#N/A	FJ593201	#N/A	#N/A	FJ587177	#N/A	#N/A	#N/A	#N/A	FJ587099	#N/A
Elapidae	Praescutata_viperina	5	N	2	3	0	0	0	#N/A	KC014379	#N/A	JX002980	#N/A	JX002986	#N/A	#N/A	KC014307	#N/A	#N/A	#N/A	#N/A	KC014284	#N/A
Elapidae	Sinomicrurus_japonicus	5	N	1	4	0	0	0	D31615	#N/A	#N/A	AF217831	AY059005	AY058971	#N/A	#N/A	AY058926	#N/A	#N/A	#N/A	#N/A	#N/A	#N/A
Elapidae	Dendroaspis_polylepis	4	N	1	3	0	0	0	#N/A	#N/A	#N/A	AF217832	AY059003	AY058974	#N/A	#N/A	AY058928	#N/A	#N/A	#N/A	#N/A	#N/A	#N/A
Elapidae	Elapsoidea_nigra	4	N	1	3	0	0	0	U96804	#N/A	#N/A	AF217820	#N/A	AY058975	#N/A	#N/A	AY058930	#N/A	#N/A	#N/A	#N/A	#N/A	#N/A
Elapidae	Hydrophis_jerdonii	4	N	1	3	0	0	0	#N/A	KC014373	#N/A	KC014449	#N/A	KC014523	#N/A	#N/A	#N/A	#N/A	#N/A	#N/A	#N/A	KC014283	#N/A
Elapidae	Hydrophis_obscurus	4	N	1	3	0	0	0	#N/A	KC014353	#N/A	KC014431	#N/A	KC014504	#N/A	#N/A	#N/A	#N/A	#N/A	#N/A	#N/A	KC014276	#N/A
Elapidae	Laticauda_frontalis	4	N	2	2	0	0	0	#N/A	FJ587206	#N/A	#N/A	#N/A	FJ593190	#N/A	#N/A	FJ587157	#N/A	#N/A	#N/A	#N/A	FJ587081	#N/A
Elapidae	Naja_annulifera	4	N	0	4	0	0	0	GQ359667	GQ359753	#N/A	GQ387118	#N/A	GQ387089	#N/A	#N/A	#N/A	#N/A	#N/A	#N/A	#N/A	#N/A	#N/A
Elapidae	Naja_arabica	4	N	0	4	0	0	0	GQ359663	GQ359749	#N/A	GQ387106	#N/A	GQ387079	#N/A	#N/A	#N/A	#N/A	#N/A	#N/A	#N/A	#N/A	#N/A
Elapidae	Naja_ashei	4	N	0	4	0	0	0	GQ359656	GQ359742	#N/A	GQ359493	#N/A	GQ359575	#N/A	#N/A	#N/A	#N/A	#N/A	#N/A	#N/A	#N/A	#N/A
Elapidae	Naja_haje	4	N	0	4	0	0	0	GQ359664	GQ359747	#N/A	DQ897735	#N/A	GQ387062	#N/A	#N/A	#N/A	#N/A	#N/A	#N/A	#N/A	#N/A	#N/A
Elapidae	Naja_katiensis	4	N	0	4	0	0	0	GQ359657	GQ359743	#N/A	DQ897751	#N/A	GQ359576	#N/A	#N/A	#N/A	#N/A	#N/A	#N/A	#N/A	#N/A	#N/A
Elapidae	Naja_multifasciata	4	N	1	3	0	0	0	#N/A	#N/A	#N/A	AF217837	AY058996	AY058985	#N/A	#N/A	AY058941	#N/A	#N/A	#N/A	#N/A	#N/A	#N/A
Elapidae	Naja_nigricollis	4	N	0	4	0	0	0	EU624237	EU624271	#N/A	DQ897738	#N/A	AY713377	#N/A	#N/A	#N/A	#N/A	#N/A	#N/A	#N/A	#N/A	#N/A
Elapidae	Naja_nubiae	4	N	0	4	0	0	0	GQ359660	GQ359746	#N/A	DQ897761	#N/A	DQ897718	#N/A	#N/A	#N/A	#N/A	#N/A	#N/A	#N/A	#N/A	#N/A
Elapidae	Naja_pallida	4	N	0	4	0	0	0	GQ359659	GQ359745	#N/A	DQ897756	#N/A	GQ359578	#N/A	#N/A	#N/A	#N/A	#N/A	#N/A	#N/A	#N/A	#N/A
Elapidae	Naja_siamensis	4	N	0	4	0	0	0	JN687926	JN687927	AF096295	AF155214	#N/A	#N/A	#N/A	#N/A	#N/A	#N/A	#N/A	#N/A	#N/A	#N/A	#N/A
Elapidae	Pseudechis_butleri	4	N	0	4	0	0	0	AJ749360	AJ749372	#N/A	AY340151	#N/A	AY340180	#N/A	#N/A	#N/A	#N/A	#N/A	#N/A	#N/A	#N/A	#N/A
Elapidae	Pseudechis_colletti	4	N	0	4	0	0	0	AJ749353	AJ749378	#N/A	AY340142	#N/A	AJ830281	#N/A	#N/A	#N/A	#N/A	#N/A	#N/A	#N/A	#N/A	#N/A
Elapidae	Pseudechis_guttatus	4	N	0	4	0	0	0	AJ749352	AJ749371	#N/A	AY340143	#N/A	AJ830284	#N/A	#N/A	#N/A	#N/A	#N/A	#N/A	#N/A	#N/A	#N/A
Elapidae	Pseudechis_papuanus	4	N	0	4	0	0	0	AJ749354	AJ749373	#N/A	AY340144	#N/A	AY340173	#N/A	#N/A	#N/A	#N/A	#N/A	#N/A	#N/A	#N/A	#N/A
Elapidae	Acanthophis_pyrrhus	3	N	1	2	1	33	0	#N/A	#N/A	#N/A	AY340139	#N/A	AY340168	#N/A	#N/A	YPX587	#N/A	#N/A	#N/A	#N/A	#N/A	#N/A
Elapidae	Aipysurus_mosaicus	3	N	0	3	0	0	0	#N/A	JX423428	#N/A	JX423399	#N/A	JX423417	#N/A	#N/A	#N/A	#N/A	#N/A	#N/A	#N/A	#N/A	#N/A
Elapidae	Dendroaspis_viridis	3	N	1	2	3	100	0	YPX579	YPX579	#N/A	#N/A	#N/A	#N/A	#N/A	YPX579	#N/A	#N/A	#N/A	#N/A	#N/A	#N/A	#N/A
Elapidae	Elapsoidea_sundevallii	3	N	1	2	0	0	0	#N/A	AY188055	#N/A	AY188016	#N/A	#N/A	#N/A	#N/A	AY187977	#N/A	#N/A	#N/A	#N/A	#N/A	#N/A
Elapidae	Hemibungarus_calligaster	3	N	1	2	0	0	0	#N/A	#N/A	#N/A	EF137411	#N/A	EF137403	#N/A	#N/A	EF137419	#N/A	#N/A	#N/A	#N/A	#N/A	#N/A
Elapidae	Micrurus_altirostris	3	N	0	3	0	0	0	#N/A	JQ627286	JQ627375	#N/A	#N/A	AF228432	#N/A	#N/A	#N/A	#N/A	#N/A	#N/A	#N/A	#N/A	#N/A
Elapidae	Micrurus_diastema	3	N	0	3	0	0	0	Z46454	Z46484	#N/A	#N/A	#N/A	JF308710	#N/A	#N/A	#N/A	#N/A	#N/A	#N/A	#N/A	#N/A	#N/A
Elapidae	Micrurus_narduccii	3	N	1	2	0	0	0	#N/A	#N/A	#N/A	EF137412	#N/A	EF137404	#N/A	#N/A	EF137420	#N/A	#N/A	#N/A	#N/A	#N/A	#N/A
Elapidae	Sinomicrurus_kelloggi	3	N	1	2	0	0	0	#N/A	#N/A	#N/A	AF220408	#N/A	EF137409	#N/A	#N/A	EF137424	#N/A	#N/A	#N/A	#N/A	#N/A	#N/A
Elapidae	Acanthophis_antarcticus	2	N	0	2	0	0	0	#N/A	#N/A	#N/A	AF217813	#N/A	AY340163	#N/A	#N/A	#N/A	#N/A	#N/A	#N/A	#N/A	#N/A	#N/A
Elapidae	Acanthophis_rugosus	2	N	0	2	0	0	0	#N/A	#N/A	#N/A	AY340130	#N/A	AY340158	#N/A	#N/A	#N/A	#N/A	#N/A	#N/A	#N/A	#N/A	#N/A
Elapidae	Acanthophis_wellsei	2	N	0	2	0	0	0	#N/A	#N/A	#N/A	AY340140	#N/A	AY340169	#N/A	#N/A	#N/A	#N/A	#N/A	#N/A	#N/A	#N/A	#N/A
Elapidae	Bungarus_bungaroides	2	N	0	2	0	0	0	#N/A	#N/A	#N/A	AY973270	#N/A	AJ830216	#N/A	#N/A	#N/A	#N/A	#N/A	#N/A	#N/A	#N/A	#N/A
Elapidae	Bungarus_caeruleus	2	N	0	2	0	0	0	#N/A	#N/A	#N/A	AJ749305	#N/A	AJ830220	#N/A	#N/A	#N/A	#N/A	#N/A	#N/A	#N/A	#N/A	#N/A
Elapidae	Bungarus_flaviceps	2	N	0	2	0	0	0	#N/A	#N/A	#N/A	AJ749351	#N/A	AJ830251	#N/A	#N/A	#N/A	#N/A	#N/A	#N/A	#N/A	#N/A	#N/A
Elapidae	Bungarus_niger	2	N	0	2	0	0	0	#N/A	#N/A	#N/A	AJ749304	#N/A	AJ830241	#N/A	#N/A	#N/A	#N/A	#N/A	#N/A	#N/A	#N/A	#N/A
Elapidae	Bungarus_sindanus	2	N	0	2	0	0	0	#N/A	#N/A	#N/A	AJ749346	#N/A	AJ830242	#N/A	#N/A	#N/A	#N/A	#N/A	#N/A	#N/A	#N/A	#N/A
Elapidae	Bungarus_slowinskii	2	N	0	2	0	0	0	#N/A	#N/A	#N/A	AJ749306	#N/A	AJ830250	#N/A	#N/A	#N/A	#N/A	#N/A	#N/A	#N/A	#N/A	#N/A
Elapidae	Drysdalia_rhodogaster	2	N	0	2	0	0	0	#N/A	#N/A	#N/A	GU062854	#N/A	GU062884	#N/A	#N/A	#N/A	#N/A	#N/A	#N/A	#N/A	#N/A	#N/A
Elapidae	Hemachatus_haemachatus	2	N	0	2	0	0	0	U96797	#N/A	#N/A	AF217821	#N/A	#N/A	#N/A	#N/A	#N/A	#N/A	#N/A	#N/A	#N/A	#N/A	#N/A
Elapidae	Hydrophis_czeblukovi	2	N	0	2	0	0	0	#N/A	DQ234019	#N/A	DQ233944	#N/A	#N/A	#N/A	#N/A	#N/A	#N/A	#N/A	#N/A	#N/A	#N/A	#N/A
Elapidae	Hydrophis_melanocephalus	2	N	0	2	0	0	0	D31609	#N/A	#N/A	D31620	#N/A	#N/A	#N/A	#N/A	#N/A	#N/A	#N/A	#N/A	#N/A	#N/A	#N/A
Elapidae	Hydrophis_semperi	2	N	0	2	0	0	0	U96798	#N/A	#N/A	AF217822	#N/A	#N/A	#N/A	#N/A	#N/A	#N/A	#N/A	#N/A	#N/A	#N/A	#N/A
Elapidae	Micrurus_mipartitus	2	N	0	2	0	0	0	#N/A	#N/A	#N/A	EF137414	#N/A	EF137406	#N/A	#N/A	#N/A	#N/A	#N/A	#N/A	#N/A	#N/A	#N/A
Elapidae	Naja_anchietae	2	N	0	2	0	0	0	#N/A	#N/A	#N/A	AF155216	#N/A	GQ387085	#N/A	#N/A	#N/A	#N/A	#N/A	#N/A	#N/A	#N/A	#N/A
Elapidae	Naja_nigricincta	2	N	0	2	0	0	0	#N/A	#N/A	#N/A	DQ897754	#N/A	DQ897709	#N/A	#N/A	#N/A	#N/A	#N/A	#N/A	#N/A	#N/A	#N/A
Elapidae	Naja_senegalensis	2	N	0	2	0	0	0	#N/A	#N/A	#N/A	GQ387110	#N/A	GQ387080	#N/A	#N/A	#N/A	#N/A	#N/A	#N/A	#N/A	#N/A	#N/A
Elapidae	Naja_sputatrix	2	N	0	2	0	0	0	#N/A	#N/A	#N/A	DQ897734	#N/A	DQ897691	#N/A	#N/A	#N/A	#N/A	#N/A	#N/A	#N/A	#N/A	#N/A
Elapidae	Naja_sumatrana	2	N	0	2	0	0	0	JN687928	JN687929	#N/A	#N/A	#N/A	#N/A	#N/A	#N/A	#N/A	#N/A	#N/A	#N/A	#N/A	#N/A	#N/A
Elapidae	Pseudonaja_nuchalis	2	N	1	1	1	50	0	#N/A	#N/A	#N/A	#N/A	#N/A	DQ098508	#N/A	#N/A	#N/A	#N/A	YPX587	#N/A	#N/A	#N/A	#N/A
Elapidae	Aspidelaps_lubricus	1	N	0	1	0	0	0	#N/A	#N/A	#N/A	FR693724	#N/A	#N/A	#N/A	#N/A	#N/A	#N/A	#N/A	#N/A	#N/A	#N/A	#N/A
Elapidae	Brachyurophis_approximans	1	N	0	1	0	0	0	KF709658	#N/A	#N/A	#N/A	#N/A	#N/A	#N/A	#N/A	#N/A	#N/A	#N/A	#N/A	#N/A	#N/A	#N/A
Elapidae	Brachyurophis_incinctus	1	N	0	1	0	0	0	KF709668	#N/A	#N/A	#N/A	#N/A	#N/A	#N/A	#N/A	#N/A	#N/A	#N/A	#N/A	#N/A	#N/A	#N/A
Elapidae	Brachyurophis_roperi	1	N	0	1	0	0	0	KF709666	#N/A	#N/A	#N/A	#N/A	#N/A	#N/A	#N/A	#N/A	#N/A	#N/A	#N/A	#N/A	#N/A	#N/A
Elapidae	Calliophis_castoe	1	N	0	1	0	0	0	#N/A	#N/A	#N/A	#N/A	#N/A	JQ282155	#N/A	#N/A	#N/A	#N/A	#N/A	#N/A	#N/A	#N/A	#N/A
Elapidae	Calliophis_nigrescens	1	N	0	1	0	0	0	#N/A	#N/A	#N/A	#N/A	#N/A	JQ282156	#N/A	#N/A	#N/A	#N/A	#N/A	#N/A	#N/A	#N/A	#N/A
Elapidae	Dendroaspis_jamesoni	1	N	1	0	0	0	0	#N/A	#N/A	#N/A	#N/A	#N/A	#N/A	#N/A	#N/A	#N/A	#N/A	EF456657	#N/A	#N/A	#N/A	#N/A
Elapidae	Emydocephalus_ijimae	1	N	0	1	0	0	0	#N/A	#N/A	#N/A	D31621	#N/A	#N/A	#N/A	#N/A	#N/A	#N/A	#N/A	#N/A	#N/A	#N/A	#N/A
Elapidae	Hoplocephalus_bungaroides	1	N	0	1	0	0	0	#N/A	#N/A	#N/A	#N/A	#N/A	FJ516687	#N/A	#N/A	#N/A	#N/A	#N/A	#N/A	#N/A	#N/A	#N/A
Elapidae	Laticauda_guineai	1	N	0	1	0	0	0	#N/A	#N/A	#N/A	#N/A	#N/A	FJ606516	#N/A	#N/A	#N/A	#N/A	#N/A	#N/A	#N/A	#N/A	#N/A
Elapidae	Laticauda_saintgironsi	1	N	0	1	0	0	0	#N/A	#N/A	#N/A	#N/A	#N/A	FJ606504	#N/A	#N/A	#N/A	#N/A	#N/A	#N/A	#N/A	#N/A	#N/A
Elapidae	Micrurus_albicinctus	1	N	0	1	0	0	0	#N/A	#N/A	#N/A	#N/A	#N/A	JF308714	#N/A	#N/A	#N/A	#N/A	#N/A	#N/A	#N/A	#N/A	#N/A
Elapidae	Micrurus_baliocoryphus	1	N	0	1	0	0	0	#N/A	#N/A	#N/A	#N/A	#N/A	AF228433	#N/A	#N/A	#N/A	#N/A	#N/A	#N/A	#N/A	#N/A	#N/A
Elapidae	Micrurus_brasiliensis	1	N	0	1	0	0	0	#N/A	#N/A	#N/A	#N/A	#N/A	AF228427	#N/A	#N/A	#N/A	#N/A	#N/A	#N/A	#N/A	#N/A	#N/A
Elapidae	Micrurus_decoratus	1	N	0	1	0	0	0	#N/A	#N/A	#N/A	#N/A	#N/A	AF228441	#N/A	#N/A	#N/A	#N/A	#N/A	#N/A	#N/A	#N/A	#N/A
Elapidae	Micrurus_dissoleucus	1	N	0	1	0	0	0	#N/A	#N/A	#N/A	#N/A	#N/A	JF308717	#N/A	#N/A	#N/A	#N/A	#N/A	#N/A	#N/A	#N/A	#N/A
Elapidae	Micrurus_frontalis	1	N	0	1	0	0	0	#N/A	#N/A	#N/A	#N/A	#N/A	AF228426	#N/A	#N/A	#N/A	#N/A	#N/A	#N/A	#N/A	#N/A	#N/A
Elapidae	Micrurus_hemprichii	1	N	0	1	0	0	0	#N/A	#N/A	#N/A	#N/A	#N/A	AF228442	#N/A	#N/A	#N/A	#N/A	#N/A	#N/A	#N/A	#N/A	#N/A
Elapidae	Micrurus_lemniscatus	1	N	0	1	0	0	0	#N/A	#N/A	#N/A	#N/A	#N/A	AF228435	#N/A	#N/A	#N/A	#N/A	#N/A	#N/A	#N/A	#N/A	#N/A
Elapidae	Micrurus_psyches	1	N	0	1	0	0	0	#N/A	#N/A	#N/A	#N/A	#N/A	JF308713	#N/A	#N/A	#N/A	#N/A	#N/A	#N/A	#N/A	#N/A	#N/A
Elapidae	Micrurus_pyrrhocryptus	1	N	0	1	0	0	0	#N/A	#N/A	#N/A	#N/A	#N/A	AF228434	#N/A	#N/A	#N/A	#N/A	#N/A	#N/A	#N/A	#N/A	#N/A
Elapidae	Micrurus_spixii	1	N	0	1	0	0	0	#N/A	#N/A	#N/A	#N/A	#N/A	AF228443	#N/A	#N/A	#N/A	#N/A	#N/A	#N/A	#N/A	#N/A	#N/A
Elapidae	Naja_mandalayensis	1	N	0	1	0	0	0	#N/A	#N/A	#N/A	AF155211	#N/A	#N/A	#N/A	#N/A	#N/A	#N/A	#N/A	#N/A	#N/A	#N/A	#N/A
Elapidae	Oxyuranus_temporalis	1	N	0	1	0	0	0	#N/A	#N/A	#N/A	#N/A	#N/A	EF210821	#N/A	#N/A	#N/A	#N/A	#N/A	#N/A	#N/A	#N/A	#N/A
Elapidae	Pseudolaticauda_semifasciata	1	N	0	1	0	0	0	#N/A	#N/A	#N/A	D31617	#N/A	#N/A	#N/A	#N/A	#N/A	#N/A	#N/A	#N/A	#N/A	#N/A	#N/A
Elapidae	Pseudonaja_affinis	1	N	0	1	0	0	0	#N/A	#N/A	#N/A	#N/A	#N/A	DQ098465	#N/A	#N/A	#N/A	#N/A	#N/A	#N/A	#N/A	#N/A	#N/A
Elapidae	Pseudonaja_guttata	1	N	0	1	0	0	0	#N/A	#N/A	#N/A	#N/A	#N/A	DQ098470	#N/A	#N/A	#N/A	#N/A	#N/A	#N/A	#N/A	#N/A	#N/A
Elapidae	Pseudonaja_inframacula	1	N	0	1	0	0	0	#N/A	#N/A	#N/A	#N/A	#N/A	DQ098476	#N/A	#N/A	#N/A	#N/A	#N/A	#N/A	#N/A	#N/A	#N/A
Elapidae	Pseudonaja_ingrami	1	N	0	1	0	0	0	#N/A	#N/A	#N/A	#N/A	#N/A	DQ098488	#N/A	#N/A	#N/A	#N/A	#N/A	#N/A	#N/A	#N/A	#N/A
Elapidae	Simoselaps_littoralis	1	N	0	1	0	0	0	KF709683	#N/A	#N/A	#N/A	#N/A	#N/A	#N/A	#N/A	#N/A	#N/A	#N/A	#N/A	#N/A	#N/A	#N/A
Elapidae	Simoselaps_minimus	1	N	0	1	0	0	0	KF709688	#N/A	#N/A	#N/A	#N/A	#N/A	#N/A	#N/A	#N/A	#N/A	#N/A	#N/A	#N/A	#N/A	#N/A
Elapidae	Vermicella_annulata	1	N	0	1	0	0	0	KF709676	#N/A	#N/A	#N/A	#N/A	#N/A	#N/A	#N/A	#N/A	#N/A	#N/A	#N/A	#N/A	#N/A	#N/A
Elapidae	Vermicella_multifasciata	1	N	0	1	0	0	0	KF709678	#N/A	#N/A	#N/A	#N/A	#N/A	#N/A	#N/A	#N/A	#N/A	#N/A	#N/A	#N/A	#N/A	#N/A
Elapidae	Vermicella_snelli	1	N	0	1	0	0	0	KF709675	#N/A	#N/A	#N/A	#N/A	#N/A	#N/A	#N/A	#N/A	#N/A	#N/A	#N/A	#N/A	#N/A	#N/A
Homalopsidae	Cerberus_rynchops	11	N	7	4	9	82	1	AF499289_YPX500	YPX500	#N/A	YPX500	#N/A	U49327	YPX500	YPX500	YPX500	YPX500	YPX500	YPX500	#N/A	YPX500	#N/A
Homalopsidae	Homalopsis_buccata	11	N	8	3	4	36	3	AF499288_YPX560	EF395868_YPX560	#N/A	EF395917	#N/A	#N/A	EF144000	YPX560	EF395940_AF544701_YPX560	YPX560	YPX560	YPX560	EF144070	#N/A	EF144097
Homalopsidae	Cantoria_violacea	9	N	6	3	6	67	1	AF499292_YPX087	YPX087	#N/A	EF395897	#N/A	#N/A	#N/A	YPX087	EF395922	YPX087	YPX087	YPX087	#N/A	YPX087	#N/A
Homalopsidae	Erpeton_tentaculatus	9	N	6	3	6	67	2	AF499286_YPX527	YPX527	#N/A	EF395913	#N/A	#N/A	#N/A	YPX527	AF544700_EF395936_YPX527	YPX527	YPX527	YPX527	#N/A	YPX527	#N/A
Homalopsidae	Enhydris_bocourti	8	N	5	3	7	88	1	AF499279_YPX563	YPX563	#N/A	YPX563	#N/A	#N/A	#N/A	YPX563	YPX563	YPX563	YPX563	YPX563	#N/A	#N/A	#N/A
Homalopsidae	Enhydris_plumbea	7	N	1	6	0	0	1	DQ343650	NC10200	NC10200	NC10200	NC10200	NC10200	#N/A	#N/A	EF395934_EF395933	#N/A	#N/A	#N/A	#N/A	#N/A	#N/A
Homalopsidae	Enhydris_chinensis	6	N	1	5	0	0	0	AF499280	EF395854	JX233638	EF395903	#N/A	GU997183	#N/A	#N/A	EF395928	#N/A	#N/A	#N/A	#N/A	#N/A	#N/A
Homalopsidae	Enhydris_enhydris	5	N	1	4	0	0	1	AF499285	EF395855	#N/A	EF395904	#N/A	GU997191	#N/A	#N/A	AF544699_EF395929	#N/A	#N/A	#N/A	#N/A	#N/A	#N/A
Homalopsidae	Enhydris_innominata	5	N	1	4	0	0	0	EF395880	EF395856	#N/A	EF395905	#N/A	GU997185	#N/A	#N/A	EF395930	#N/A	#N/A	#N/A	#N/A	#N/A	#N/A
Homalopsidae	Enhydris_longicauda	5	N	1	4	0	0	0	EF395882	EF395858	#N/A	EF395907	#N/A	GU997189	#N/A	#N/A	EF395932	#N/A	#N/A	#N/A	#N/A	#N/A	#N/A
Homalopsidae	Enhydris_subtaeniata	5	N	1	4	0	0	0	EF395881	EF395857	#N/A	EF395906	#N/A	GU997187	#N/A	#N/A	EF395931	#N/A	#N/A	#N/A	#N/A	#N/A	#N/A
Homalopsidae	Bitia_hydroides	4	N	1	3	0	0	0	EF395872	EF395847	#N/A	EF395896	#N/A	#N/A	#N/A	#N/A	EF395921	#N/A	#N/A	#N/A	#N/A	#N/A	#N/A
Homalopsidae	Brachyorrhos_albus	4	N	1	3	0	0	0	T099	T099	#N/A	T099	#N/A	#N/A	#N/A	#N/A	T099	#N/A	#N/A	#N/A	#N/A	#N/A	#N/A
Homalopsidae	Cerberus_australis	4	N	1	3	0	0	0	EF395874	EF395849	#N/A	EF395898	#N/A	#N/A	#N/A	#N/A	EF395923	#N/A	#N/A	#N/A	#N/A	#N/A	#N/A
Homalopsidae	Cerberus_microlepis	4	N	1	3	0	0	0	EF395875	EF395850	#N/A	EF395899	#N/A	#N/A	#N/A	#N/A	EF395924	#N/A	#N/A	#N/A	#N/A	#N/A	#N/A
Homalopsidae	Enhydris_jagorii	4	N	0	4	0	0	0	AF499284	AF499298	#N/A	AF499270	#N/A	GU997192	#N/A	#N/A	#N/A	#N/A	#N/A	#N/A	#N/A	#N/A	#N/A
Homalopsidae	Enhydris_matannensis	4	N	1	3	0	0	0	AF499281	EF395859	#N/A	EF395908	#N/A	#N/A	#N/A	#N/A	EF473654	#N/A	#N/A	#N/A	#N/A	#N/A	#N/A
Homalopsidae	Enhydris_polylepis	4	N	1	3	0	0	0	EF395886	EF395862	#N/A	EF395911	#N/A	#N/A	#N/A	#N/A	EF473655	#N/A	#N/A	#N/A	#N/A	#N/A	#N/A
Homalopsidae	Enhydris_punctata	4	N	1	3	0	0	0	AF499283	EF395863	#N/A	EF395912	#N/A	#N/A	#N/A	#N/A	EF395935	#N/A	#N/A	#N/A	#N/A	#N/A	#N/A
Homalopsidae	Fordonia_leucobalia	4	N	1	3	0	0	0	AF499290	EF395865	#N/A	EF395915	#N/A	#N/A	#N/A	#N/A	EF395937	#N/A	#N/A	#N/A	#N/A	#N/A	#N/A
Homalopsidae	Gerarda_prevostiana	4	N	1	3	0	0	0	AF499287	EF395867	#N/A	EF395916	#N/A	#N/A	#N/A	#N/A	EF395939	#N/A	#N/A	#N/A	#N/A	#N/A	#N/A
Homalopsidae	Myron_richardsonii	4	N	1	3	0	0	0	AF499291	EF395869	#N/A	EF395918	#N/A	#N/A	#N/A	#N/A	EF395941	#N/A	#N/A	#N/A	#N/A	#N/A	#N/A
Homalopsidae	Enhydris_dussumieri	3	N	1	2	0	0	0	#N/A	JX463016	#N/A	JX463014	#N/A	#N/A	#N/A	#N/A	JX463012	#N/A	#N/A	#N/A	#N/A	#N/A	#N/A
Homalopsidae	Brachyorrhos_raffrayi	1	N	0	1	0	0	0	#N/A	#N/A	#N/A	JX139711	#N/A	#N/A	#N/A	#N/A	#N/A	#N/A	#N/A	#N/A	#N/A	#N/A	#N/A
Homalopsidae	Brachyorrhos_wallacei	1	N	0	1	0	0	0	#N/A	#N/A	#N/A	JX139714	#N/A	#N/A	#N/A	#N/A	#N/A	#N/A	#N/A	#N/A	#N/A	#N/A	#N/A
Atractaspididae: Aparallactinae	Aparallactus_capensis	6	N	2	4	0	0	1	FJ404129	AY188045	#N/A	AY188006	#N/A	FJ404331	#N/A	#N/A	AY187967_FJ404234	#N/A	#N/A	#N/A	#N/A	#N/A	FJ404404
Atractaspididae: Aparallactinae	Aparallactus_modestus	6	N	2	4	0	0	1	FJ404130	AY611824	#N/A	AY612007	#N/A	FJ404332	#N/A	#N/A	AY611916_FJ404235	#N/A	#N/A	#N/A	#N/A	#N/A	FJ404405
Atractaspididae: Aparallactinae	Aparallactus_werneri	6	N	4	2	0	0	0	#N/A	#N/A	#N/A	AF471035	#N/A	U49315	#N/A	EU402626	AF471116	#N/A	#N/A	EU390907	JN703077	#N/A	#N/A
Atractaspididae: Aparallactinae	Macrelaps_microlepidotus	6	N	2	4	0	0	1	FJ404137	AY611810	#N/A	AY611993	#N/A	FJ404340	#N/A	#N/A	FJ404242_AY611902	#N/A	#N/A	#N/A	#N/A	#N/A	FJ404412
Atractaspididae: Aparallactinae	Polemon_acanthias	6	N	2	4	0	0	1	FJ404138	AY611848	#N/A	AY612031	#N/A	FJ404341	#N/A	#N/A	FJ404243_AY611940	#N/A	#N/A	#N/A	#N/A	#N/A	FJ404413
Atractaspididae: Aparallactinae	Polemon_collaris	6	N	2	4	0	0	1	FJ404139	AY611846	#N/A	AY612029	#N/A	FJ404342	#N/A	#N/A	AY611938_FJ404244	#N/A	#N/A	#N/A	#N/A	#N/A	FJ404414
Atractaspididae: Aparallactinae	Polemon_notatum	6	N	2	4	0	0	1	FJ404140	AY611847	#N/A	AY612030	#N/A	FJ404343	#N/A	#N/A	FJ404245_AY611939	#N/A	#N/A	#N/A	#N/A	#N/A	FJ404415
Atractaspididae: Aparallactinae	Xenocalamus_transvaalensis	6	N	2	4	0	0	1	FJ404141	AY611842	#N/A	AY612025	#N/A	FJ404344	#N/A	#N/A	AY611934_FJ404246	#N/A	#N/A	#N/A	#N/A	#N/A	FJ404416
Atractaspididae: Aparallactinae	Amblyodipsas_polylepis	5	N	2	3	0	0	1	FJ404128	AY611844	#N/A	AY612027	#N/A	#N/A	#N/A	#N/A	FJ404233_AY611936	#N/A	#N/A	#N/A	#N/A	#N/A	FJ404403
Atractaspididae: Aparallactinae	Amblyodipsas_dimidiata	3	N	1	2	0	0	0	#N/A	#N/A	#N/A	DQ486346	#N/A	DQ486322	#N/A	#N/A	DQ486170	#N/A	#N/A	#N/A	#N/A	#N/A	#N/A
Atractaspididae: Aparallactinae	Micrelaps_bicoloratus	2	N	1	1	0	0	0	#N/A	#N/A	#N/A	DQ486349	#N/A	#N/A	#N/A	#N/A	DQ486173	#N/A	#N/A	#N/A	#N/A	#N/A	#N/A
Atractaspididae: Aparallactinae	Aparallactus_guentheri	1	N	0	1	0	0	0	#N/A	#N/A	#N/A	AY235730	#N/A	#N/A	#N/A	#N/A	#N/A	#N/A	#N/A	#N/A	#N/A	#N/A	#N/A
Atractaspididae: Atractaspidinae	Homoroselaps_lacteus	12	N	7	5	5	42	3	FJ404135_YPX158	AY611809_YPX158	#N/A	AY612026	AY059000	AY058976	YPX158	YPX158	FJ404241_AY611935	YPX158	YPX158	YPX158	#N/A	#N/A	FJ404410
Atractaspididae: Atractaspidinae	Atractaspis_micropholis	11	N	7	4	0	0	1	AF544740	AY611823	#N/A	AY612006	#N/A	FJ404336	EF144008	FJ433994	AY611915_AF544677	EF144053	#N/A	FJ434095	EF144078	#N/A	EF144105
Atractaspididae: Atractaspidinae	Atractaspis_corpulenta	8	N	4	4	0	0	1	Z46597	AY611837	#N/A	AY612020	#N/A	FJ404335	#N/A	#N/A	AY611929_FJ404238	#N/A	EF144030	#N/A	#N/A	DQ993174	FJ404408
Atractaspididae: Atractaspidinae	Atractaspis_bibronii	6	N	2	4	0	0	0	FJ404131	AY188047	#N/A	AY188008	#N/A	FJ404333	#N/A	#N/A	AY187969	#N/A	#N/A	#N/A	#N/A	#N/A	FJ404406
Atractaspididae: Atractaspidinae	Atractaspis_boulengeri	6	N	2	4	0	0	1	FJ404132	AY611833	#N/A	AY612016	#N/A	FJ404334	#N/A	#N/A	FJ404237_AY611925	#N/A	#N/A	#N/A	#N/A	#N/A	FJ404407
Atractaspididae: Atractaspidinae	Atractaspis_irregularis	2	N	2	0	0	0	0	#N/A	#N/A	#N/A	#N/A	#N/A	#N/A	#N/A	JN614212	#N/A	#N/A	#N/A	#N/A	JN703063	#N/A	#N/A
Atractaspididae: Atractaspidinae	Atractaspis_microlepidota	2	N	1	1	0	0	0	#N/A	#N/A	#N/A	AF471046	#N/A	#N/A	#N/A	#N/A	AF471127	#N/A	#N/A	#N/A	#N/A	#N/A	#N/A
Elapoidea: IS	Psammodynastes_pulverulentus	10	N	6	4	6	60	0	AF544784	YPX559	JX233647	AF471031	#N/A	#N/A	YPX559	YPX559	AF471157	YPX559	YPX559	YPX559	#N/A	#N/A	#N/A
Elapoidea: IS	Buhoma_procterae	6	N	2	4	0	0	1	FJ404148	AY611818	#N/A	AY612001	#N/A	FJ404350	#N/A	#N/A	FJ404253_AY611910	#N/A	#N/A	#N/A	#N/A	#N/A	FJ404423
Elapoidea: IS	Psammodynastes_pictus	6	N	2	4	0	0	0	FJ404186	FJ404221	#N/A	FJ404318	#N/A	FJ404383	#N/A	#N/A	FJ387218	#N/A	#N/A	#N/A	#N/A	#N/A	FJ404457
Elapoidea: IS	Buhoma_depressiceps	5	N	2	3	0	0	1	FJ404147	AY611860	#N/A	AY612042	#N/A	#N/A	#N/A	#N/A	FJ404252_AY611951	#N/A	#N/A	#N/A	#N/A	#N/A	FJ404422
Elapoidea: IS	Oxyrhabdium_leporinum	3	N	2	1	0	0	0	#N/A	#N/A	#N/A	AF471029	#N/A	#N/A	#N/A	#N/A	DQ112081	#N/A	#N/A	#N/A	#N/A	#N/A	FJ404466
Lamprophiidae	Boaedon_fuliginosus	14	N	9	5	1	7	2	AY122681	AY188079	AY122663	AF471060	#N/A	HQ207151	EF144007	FJ433993	DQ486163_AF544686	EF144052	YPX057	FJ434094	EF144077	AY487378_EU402849	EF144104
Lamprophiidae	Gonionotophis_capensis	13	N	9	4	1	8	0	AF544769	YPX060	#N/A	HQ207116	#N/A	AF544665	EF144009	FJ433995	AF544703	EF144054	EF144031	FJ434096	EF144079	AY487379	EF144106
Lamprophiidae	Gonionotophis_brussauxi	11	N	7	4	6	55	1	FJ404156	YPX054	#N/A	AY612043	#N/A	FJ404358	#N/A	YPX054	AY611952_FJ404258	YPX054	YPX054	YPX054	#N/A	YPX054	FJ404430
Lamprophiidae	Hormonotus_modestus	11	N	7	4	6	55	0	FJ404159	YPX056	#N/A	FJ404296	#N/A	FJ404360	#N/A	YPX056	FJ404261	YPX056	YPX056	YPX056	#N/A	YPX056	FJ404433
Lamprophiidae	Lycophidion_capense	10	N	6	4	0	0	1	FJ404178	AY611893	#N/A	AY612075	#N/A	FJ404376	#N/A	EU402652	DQ486168_FJ404279	#N/A	#N/A	JN703031	JN703075	EU402855	FJ404450
Lamprophiidae	Gonionotophis_klingi	8	N	6	2	8	100	0	YPX518	YPX518	#N/A	#N/A	#N/A	#N/A	#N/A	YPX518	YPX518	YPX518	YPX518	YPX518	#N/A	YPX518	#N/A
Lamprophiidae	Boaedon_virgatus	6	N	2	4	0	0	1	FJ404171	AY611825	#N/A	AY612008	#N/A	FJ404369	#N/A	#N/A	FJ404272_AY611917	#N/A	#N/A	#N/A	#N/A	#N/A	FJ404444
Lamprophiidae	Bothrolycus_ater	6	N	2	4	0	0	1	FJ404144	AY611859	#N/A	AY612041	#N/A	FJ404347	#N/A	#N/A	AY611950_FJ404249	#N/A	#N/A	#N/A	#N/A	#N/A	FJ404419
Lamprophiidae	Bothrophthalmus_brunneus	6	N	2	4	0	0	1	FJ404145	AY611874	#N/A	AY612056	#N/A	FJ404348	#N/A	#N/A	FJ404250_AY611965	#N/A	#N/A	#N/A	#N/A	#N/A	FJ404420
Lamprophiidae	Bothrophthalmus_lineatus	6	N	2	4	0	0	1	FJ404146	FJ404198	#N/A	AF471090	#N/A	FJ404349	#N/A	#N/A	FJ404251_FJ387199	#N/A	#N/A	#N/A	#N/A	#N/A	FJ404421
Lamprophiidae	Gonionotophis_nyassae	6	N	2	4	0	0	0	FJ404182	AY611896	#N/A	AY612078	#N/A	FJ404379	#N/A	#N/A	FJ404283	#N/A	#N/A	#N/A	#N/A	#N/A	FJ404453
Lamprophiidae	Gonionotophis_poensis	6	N	2	4	0	0	1	FJ404183	AY611863	#N/A	AY612045	#N/A	FJ404380	#N/A	#N/A	FJ404284_AY611954	#N/A	#N/A	#N/A	#N/A	#N/A	FJ404454
Lamprophiidae	Gonionotophis_stenophthalmus	6	N	2	4	0	0	1	FJ404185	AY611835	#N/A	AY612018	#N/A	FJ404382	#N/A	#N/A	AY611927_FJ404286	#N/A	#N/A	#N/A	#N/A	#N/A	FJ404456
Lamprophiidae	Lamprophis_capensis	6	N	2	4	0	0	1	FJ404162	AY611895	#N/A	AY612077	#N/A	FJ404362	#N/A	#N/A	FJ404263_FJ387202	#N/A	#N/A	#N/A	#N/A	#N/A	FJ404435
Lamprophiidae	Lamprophis_fiskii	6	N	2	4	0	0	1	FJ404163	FJ404202	#N/A	DQ486354	#N/A	FJ404363	#N/A	#N/A	FJ404265_DQ486178	#N/A	#N/A	#N/A	#N/A	#N/A	FJ404437
Lamprophiidae	Lamprophis_guttatus	6	N	2	4	0	0	1	FJ404166	AY611890	#N/A	AY612072	#N/A	HQ207180	#N/A	#N/A	FJ404267_AY611981	#N/A	#N/A	#N/A	#N/A	#N/A	FJ404439
Lamprophiidae	Lycodonomorphus_inornatus	6	N	2	4	0	0	1	FJ404167	AY611891	#N/A	AY612073	#N/A	HQ207175	#N/A	#N/A	FJ404268_AY611982	#N/A	#N/A	#N/A	#N/A	#N/A	FJ404440
Lamprophiidae	Lycodonomorphus_rufulus	6	N	2	4	0	0	1	FJ404175	FJ404199	#N/A	FJ404299	#N/A	HQ207153	#N/A	#N/A	FJ387200_FJ404276	#N/A	#N/A	#N/A	#N/A	#N/A	FJ404448
Lamprophiidae	Lycodonomorphus_whytii	6	N	2	4	0	0	1	FJ404176	FJ404200	#N/A	FJ404300	#N/A	FJ404375	#N/A	#N/A	FJ404277_FJ387201	#N/A	#N/A	#N/A	#N/A	#N/A	FJ404449
Lamprophiidae	Lycophidion_laterale	6	N	2	4	0	0	1	FJ404179	FJ404197	#N/A	FJ404297	#N/A	FJ404377	#N/A	#N/A	FJ387198_FJ404280	#N/A	#N/A	#N/A	#N/A	#N/A	FJ404451
Lamprophiidae	Boaedon_lineatus	5	N	2	3	0	0	1	FJ404168	FJ404205	#N/A	FJ404303	#N/A	#N/A	#N/A	#N/A	FJ387205_FJ404269	#N/A	#N/A	#N/A	#N/A	#N/A	FJ404441
Lamprophiidae	Boaedon_olivaceus	5	N	2	3	0	0	1	FJ404170	AY611862	#N/A	AY612044	#N/A	#N/A	#N/A	#N/A	AY611953_FJ404271	#N/A	#N/A	#N/A	#N/A	#N/A	FJ404443
Lamprophiidae	Inyoka_swazicus	3	N	1	2	0	0	0	#N/A	#N/A	#N/A	DQ486356	#N/A	HQ207165	#N/A	#N/A	DQ486180	#N/A	#N/A	#N/A	#N/A	#N/A	#N/A
Lamprophiidae	Lamprophis_aurora	3	N	1	2	0	0	0	#N/A	#N/A	#N/A	HQ207125	#N/A	HQ207167	#N/A	#N/A	HQ207101	#N/A	#N/A	#N/A	#N/A	#N/A	#N/A
Lamprophiidae	Lycodonomorphus_laevessimus	3	N	1	2	0	0	0	#N/A	#N/A	#N/A	DQ486338	#N/A	DQ486314	#N/A	#N/A	DQ486162	#N/A	#N/A	#N/A	#N/A	#N/A	#N/A
Lamprophiidae	Lycophidion_nigromaculatum	3	N	1	2	0	0	0	FJ404180	#N/A	#N/A	FJ404298	#N/A	#N/A	#N/A	#N/A	FJ404281	#N/A	#N/A	#N/A	#N/A	#N/A	#N/A
Lamprophiidae	Pseudoboodon_lemniscatus	3	N	1	2	0	0	0	#N/A	#N/A	#N/A	DQ486350	#N/A	DQ486325	#N/A	#N/A	DQ486174	#N/A	#N/A	#N/A	#N/A	#N/A	#N/A
Lamprophiidae	Lamprophis_fuscus	2	N	0	2	0	0	0	#N/A	#N/A	#N/A	HQ207127	#N/A	HQ207169	#N/A	#N/A	#N/A	#N/A	#N/A	#N/A	#N/A	#N/A	#N/A
Lamprophiidae	Lycophidion_ornatum	2	N	1	1	0	0	0	#N/A	#N/A	#N/A	AF471086	#N/A	#N/A	#N/A	#N/A	AF471144	#N/A	#N/A	#N/A	#N/A	#N/A	#N/A
Elapoidea: IS	Prosymna_janii	6	N	2	4	0	0	1	FJ404193	FJ404222	#N/A	FJ404319	#N/A	FJ404389	#N/A	#N/A	FJ387219_FJ404293	#N/A	#N/A	#N/A	#N/A	#N/A	FJ404464
Elapoidea: IS	Prosymna_visseri	5	N	2	3	0	0	1	FJ404192	AY188072	#N/A	AY188033	#N/A	#N/A	#N/A	#N/A	AY187994_FJ404292	#N/A	#N/A	#N/A	#N/A	#N/A	FJ404463
Elapoidea: IS	Prosymna_ruspolii	3	N	1	2	0	0	0	#N/A	#N/A	#N/A	DQ486347	#N/A	DQ486323	#N/A	#N/A	DQ486171	#N/A	#N/A	#N/A	#N/A	#N/A	#N/A
Elapoidea: IS	Prosymna_greigerti	1	N	0	1	0	0	0	#N/A	JF340125	#N/A	#N/A	#N/A	#N/A	#N/A	#N/A	#N/A	#N/A	#N/A	#N/A	#N/A	#N/A	#N/A
Elapoidea: IS	Prosymna_meleagris	1	N	0	1	0	0	0	#N/A	JF340123	#N/A	#N/A	#N/A	#N/A	#N/A	#N/A	#N/A	#N/A	#N/A	#N/A	#N/A	#N/A	#N/A
Psammophiidae	Psammophylax_variabilis	13	N	9	4	0	0	1	AF544774	AY611864	#N/A	AY612046	#N/A	EU526859	EF144010	FJ433996	AF544709_AY611955	EF144055	EF144032	FJ434097	EF144080	AY487380	EF144107
Psammophiidae	Malpolon_monspessulanus	12	N	7	5	8	67	0	YPX570	YPX570	#N/A	AY058965	AY059011	FJ404320	#N/A	YPX570	YPX570	YPX570	YPX570	YPX570	#N/A	YPX570	FJ404390
Psammophiidae	Mimophis_mahfalensis	11	N	7	4	8	73	0	YPX093	YPX093	#N/A	YPX093	#N/A	DQ486202	#N/A	YPX093	AY187993	YPX093	YPX093	YPX093	#N/A	YPX093	FJ404391
Psammophiidae	Psammophis_mossambicus	10	N	6	4	6	60	1	YPX094	YPX094	#N/A	FJ404314	#N/A	DQ486283	#N/A	YPX094	DQ486185_FJ404224	YPX094	YPX094	#N/A	#N/A	YPX094	FJ404393
Psammophiidae	Psammophis_elegans	9	N	6	3	8	89	0	YPX530	YPX530	#N/A	#N/A	#N/A	EU526862	YPX530	YPX530	YPX530	YPX530	YPX530	YPX530	#N/A	#N/A	#N/A
Psammophiidae	Rhamphiophis_oxyrhynchus	9	N	6	3	6	67	1	YPX523	YPX523	#N/A	JQ598953	#N/A	#N/A	#N/A	YPX523	FJ387213_AF544710_YPX523	YPX523	YPX523	YPX523	#N/A	#N/A	FJ404400
Psammophiidae	Psammophis_subtaeniatus	8	N	5	3	6	75	0	#N/A	YPX095	#N/A	DQ486358	#N/A	DQ486253	#N/A	YPX095	#N/A	YPX095	YPX095	YPX095	#N/A	YPX095	#N/A
Psammophiidae	Hemirhagerrhis_hildebrandtii	6	N	2	4	0	0	1	FJ404134	FJ404214	#N/A	FJ404311	#N/A	FJ404337	#N/A	#N/A	FJ387214_FJ404239	#N/A	#N/A	#N/A	#N/A	#N/A	FJ404409
Psammophiidae	Psammophis_condanarus	6	N	1	5	0	0	0	Z46450	Z46479	#N/A	AF471075	AY058991	AY058987	#N/A	#N/A	AF471104	#N/A	#N/A	#N/A	#N/A	#N/A	#N/A
Psammophiidae	Psammophis_lineatus	6	N	2	4	0	0	0	FJ404152	FJ404216	#N/A	FJ404313	#N/A	FJ404354	#N/A	#N/A	FJ404256	#N/A	#N/A	#N/A	#N/A	#N/A	FJ404426
Psammophiidae	Psammophis_lineolatus	6	N	2	4	0	0	1	FJ404117	AY188073	#N/A	AY188034	#N/A	DQ486286	#N/A	#N/A	DQ486195_FJ404223	#N/A	#N/A	#N/A	#N/A	#N/A	FJ404392
Psammophiidae	Psammophis_orientalis	6	N	2	4	0	0	0	FJ404119	FJ404218	#N/A	DQ486380	#N/A	DQ486229	#N/A	#N/A	FJ404225	#N/A	#N/A	#N/A	#N/A	#N/A	FJ404394
Psammophiidae	Psammophis_phillipsi	6	N	2	4	0	0	1	FJ404120	AY611879	#N/A	AY612061	#N/A	FJ404323	#N/A	#N/A	AY611970_FJ404226	#N/A	#N/A	#N/A	#N/A	#N/A	FJ404395
Psammophiidae	Psammophis_schokari	6	N	2	4	0	0	1	DQ451926	AY611852	#N/A	AY612034	#N/A	FJ404324	#N/A	#N/A	FJ404227_DQ486194	#N/A	#N/A	#N/A	#N/A	#N/A	FJ404396
Psammophiidae	Psammophis_sibilans	6	N	2	4	0	0	0	FJ404122	FJ404219	#N/A	FJ404316	#N/A	FJ404325	#N/A	#N/A	FJ404228	#N/A	#N/A	#N/A	#N/A	#N/A	FJ404397
Psammophiidae	Psammophylax_rhombeatus	6	N	2	4	0	0	1	FJ404124	FJ404215	#N/A	DQ486361	#N/A	FJ404327	#N/A	#N/A	FJ387215_FJ404230_DQ486166	#N/A	#N/A	#N/A	#N/A	#N/A	FJ404399
Psammophiidae	Rhamphiophis_rostratus	6	N	2	4	0	0	1	FJ404126	AY611897	#N/A	AY612079	#N/A	DQ486312	#N/A	#N/A	DQ486160_DQ486187_FJ404231	#N/A	#N/A	#N/A	#N/A	#N/A	FJ404401
Psammophiidae	Malpolon_moilensis	5	N	1	4	0	0	0	AY643313	AY643355	#N/A	DQ486333	#N/A	DQ486309	#N/A	#N/A	DQ486157	#N/A	#N/A	#N/A	#N/A	#N/A	#N/A
Psammophiidae	Rhamphiophis_rubropunctatus	5	N	2	3	0	0	0	FJ404127	#N/A	#N/A	FJ404310	#N/A	FJ404330	#N/A	#N/A	FJ404232	#N/A	#N/A	#N/A	#N/A	#N/A	FJ404402
Psammophiidae	Psammophis_praeornatus	4	N	2	2	0	0	0	FJ404153	#N/A	#N/A	#N/A	#N/A	FJ404355	#N/A	#N/A	FJ387216	#N/A	#N/A	#N/A	#N/A	#N/A	FJ404427
Psammophiidae	Dipsina_multimaculata	3	N	1	2	0	0	0	#N/A	#N/A	#N/A	DQ486370	#N/A	DQ486209	#N/A	#N/A	DQ486181	#N/A	#N/A	#N/A	#N/A	#N/A	#N/A
Psammophiidae	Hemirhagerrhis_kelleri	3	N	1	2	0	0	0	#N/A	#N/A	#N/A	DQ486335	#N/A	DQ486272	#N/A	#N/A	DQ486159	#N/A	#N/A	#N/A	#N/A	#N/A	#N/A
Psammophiidae	Psammophis_angolensis	3	N	1	2	0	0	0	#N/A	#N/A	#N/A	DQ486416	#N/A	DQ486275	#N/A	#N/A	DQ486189	#N/A	#N/A	#N/A	#N/A	#N/A	#N/A
Psammophiidae	Psammophis_crucifer	3	N	1	2	0	0	1	#N/A	#N/A	#N/A	DQ486334	#N/A	DQ486238	#N/A	#N/A	DQ486158_DQ486188	#N/A	#N/A	#N/A	#N/A	#N/A	#N/A
Psammophiidae	Psammophis_leightoni	3	N	1	2	0	0	0	#N/A	#N/A	#N/A	DQ486467	#N/A	DQ486303	#N/A	#N/A	DQ486197	#N/A	#N/A	#N/A	#N/A	#N/A	#N/A
Psammophiidae	Psammophis_notostictus	3	N	1	2	0	0	0	#N/A	#N/A	#N/A	DQ486362	#N/A	DQ486299	#N/A	#N/A	DQ486182	#N/A	#N/A	#N/A	#N/A	#N/A	#N/A
Psammophiidae	Psammophis_punctulatus	3	N	1	2	0	0	0	#N/A	#N/A	#N/A	DQ486388	#N/A	DQ486226	#N/A	#N/A	DQ486186	#N/A	#N/A	#N/A	#N/A	#N/A	#N/A
Psammophiidae	Psammophis_sudanensis	3	N	1	2	0	0	0	#N/A	#N/A	#N/A	DQ486382	#N/A	DQ486268	#N/A	#N/A	DQ486184	#N/A	#N/A	#N/A	#N/A	#N/A	#N/A
Psammophiidae	Psammophis_tanganicus	3	N	1	2	0	0	0	#N/A	#N/A	#N/A	DQ486379	#N/A	DQ486220	#N/A	#N/A	DQ486183	#N/A	#N/A	#N/A	#N/A	#N/A	#N/A
Psammophiidae	Psammophis_trigrammus	3	N	1	2	0	0	0	#N/A	#N/A	#N/A	DQ486469	#N/A	DQ486294	#N/A	#N/A	DQ486196	#N/A	#N/A	#N/A	#N/A	#N/A	#N/A
Psammophiidae	Psammophylax_acutus	3	N	1	2	0	0	0	#N/A	#N/A	#N/A	DQ486425	#N/A	DQ486262	#N/A	#N/A	DQ486192	#N/A	#N/A	#N/A	#N/A	#N/A	#N/A
Psammophiidae	Psammophylax_multisquamis	3	N	1	2	0	0	0	#N/A	#N/A	#N/A	DQ486437	#N/A	DQ486258	#N/A	#N/A	DQ486191	#N/A	#N/A	#N/A	#N/A	#N/A	#N/A
Psammophiidae	Psammophylax_tritaeniatus	3	N	1	2	0	0	0	#N/A	#N/A	#N/A	DQ486451	#N/A	DQ486287	#N/A	#N/A	DQ486190	#N/A	#N/A	#N/A	#N/A	#N/A	#N/A
Psammophiidae	Hemirhagerrhis_viperina	2	N	0	2	0	0	0	#N/A	#N/A	#N/A	DQ486453	#N/A	DQ486289	#N/A	#N/A	#N/A	#N/A	#N/A	#N/A	#N/A	#N/A	#N/A
Psammophiidae	Psammophis_biseriatus	2	N	0	2	0	0	0	#N/A	#N/A	#N/A	DQ486389	#N/A	DQ486228	#N/A	#N/A	#N/A	#N/A	#N/A	#N/A	#N/A	#N/A	#N/A
Psammophiidae	Psammophis_brevirostris	2	N	0	2	0	0	0	#N/A	#N/A	#N/A	DQ486402	#N/A	DQ486242	#N/A	#N/A	#N/A	#N/A	#N/A	#N/A	#N/A	#N/A	#N/A
Psammophiidae	Psammophis_jallae	2	N	0	2	0	0	0	#N/A	#N/A	#N/A	DQ486409	#N/A	DQ486247	#N/A	#N/A	#N/A	#N/A	#N/A	#N/A	#N/A	#N/A	#N/A
Psammophiidae	Psammophis_leopardinus	2	N	0	2	0	0	0	#N/A	#N/A	#N/A	DQ486456	#N/A	DQ486292	#N/A	#N/A	#N/A	#N/A	#N/A	#N/A	#N/A	#N/A	#N/A
Psammophiidae	Psammophis_namibensis	2	N	0	2	0	0	0	#N/A	#N/A	#N/A	DQ486455	#N/A	DQ486291	#N/A	#N/A	#N/A	#N/A	#N/A	#N/A	#N/A	#N/A	#N/A
Psammophiidae	Psammophis_rukwae	2	N	0	2	0	0	0	#N/A	#N/A	#N/A	DQ486375	#N/A	DQ486215	#N/A	#N/A	#N/A	#N/A	#N/A	#N/A	#N/A	#N/A	#N/A
Psammophiidae	Psammophis_aegyptius	1	N	0	1	0	0	0	#N/A	#N/A	#N/A	#N/A	#N/A	EF128026	#N/A	#N/A	#N/A	#N/A	#N/A	#N/A	#N/A	#N/A	#N/A
Psammophiidae	Pseudaspis_cana	7	N	2	5	0	0	1	FJ404187	AY611898	#N/A	AY612080	AY058992	DQ486319	#N/A	#N/A	DQ486167_AY058942_AY611989_FJ404288	#N/A	#N/A	#N/A	#N/A	#N/A	FJ404458
Psammophiidae	Pythonodipsas_carinata	6	N	2	4	0	0	1	FJ404189	AY188075	#N/A	AY188036	#N/A	FJ404386	#N/A	#N/A	FJ404290_AY187997	#N/A	#N/A	#N/A	#N/A	#N/A	FJ404460
Pseudoxyrhophiidae	Leioheterodon_madagascariensis	14	N	9	5	4	29	2	AF544768_YPX502	AY188061	JQ909399	AY188022	#N/A	FJ404371	EF144006	YPX502	YPX502_AF544685_AY187983	YPX502	EF144028	YPX502	EF144076	AY487377	EF144103
Pseudoxyrhophiidae	Compsophis_infralineatus	11	N	6	5	5	45	2	FJ404157_YPX97	YPX097	JQ909355	EF203990	#N/A	FJ404359	#N/A	YPX097	EF203996_EF204000_FJ404259	#N/A	YPX097	YPX097	#N/A	YPX097	FJ404431
Pseudoxyrhophiidae	Dromicodryas_bernieri	11	N	7	4	7	64	0	YPX096	YPX096	#N/A	DQ979987	#N/A	FJ404353	#N/A	YPX096	AY187975	YPX096	YPX096	YPX096	#N/A	YPX096	FJ404425
Pseudoxyrhophiidae	Duberria_lutrix	11	N	7	4	6	55	2	FJ404154_YPX090	YPX090	#N/A	DQ486413	#N/A	DQ486308	#N/A	YPX090	FJ387207_DQ486161_AF471138	YPX090	YPX090	YPX090	#N/A	YPX090	FJ404428
Pseudoxyrhophiidae	Ithycyphus_miniatus	9	N	6	3	7	78	0	YPX098	YPX098	#N/A	AY188019	#N/A	#N/A	#N/A	YPX098	AY187980	YPX098	YPX098	YPX098	#N/A	YPX098	#N/A
Pseudoxyrhophiidae	Liophidium_torquatum	9	N	6	3	7	78	0	YPX100	YPX100	#N/A	DQ979984	#N/A	#N/A	#N/A	YPX100	AY187984	YPX100	YPX100	YPX100	#N/A	YPX100	#N/A
Pseudoxyrhophiidae	Lycodryas_citrinus	9	N	4	5	0	0	0	FJ404191	AY611865	JQ909425	AY612047	#N/A	FJ404388	#N/A	JQ073076	AY611956	#N/A	#N/A	#N/A	#N/A	JQ073197	FJ404462
Pseudoxyrhophiidae	Madagascarophis_colubrinus	9	N	5	4	6	67	0	YPX103	YPX103	#N/A	AY586252	#N/A	U49313	#N/A	#N/A	AY187989	YPX103	YPX103	YPX103	#N/A	YPX103	#N/A
Pseudoxyrhophiidae	Madagascarophis_meridionalis	9	N	4	5	0	0	1	FJ404181	AY586213	JQ909460	AY586244	#N/A	FJ404378	#N/A	JQ073077	FJ404282_AY586223	#N/A	#N/A	#N/A	#N/A	JQ073198	FJ404452
Pseudoxyrhophiidae	Thamnosophis_lateralis	9	N	6	3	6	67	0	YPX101	YPX101	#N/A	FJ403476	#N/A	#N/A	#N/A	JQ073078	DQ979970	YPX101	YPX101	YPX101	#N/A	YPX101	#N/A
Pseudoxyrhophiidae	Phisalixella_arctifasciata	8	N	5	3	8	100	0	YPX102	YPX102	#N/A	YPX102	#N/A	#N/A	#N/A	YPX102	#N/A	YPX102	YPX102	YPX102	#N/A	YPX102	#N/A
Pseudoxyrhophiidae	Alluaudina_bellyi	7	N	2	5	0	0	0	FJ404142	AY188044	JQ909245	AY188005	#N/A	FJ404345	#N/A	#N/A	AY187966	#N/A	#N/A	#N/A	#N/A	#N/A	FJ404417
Pseudoxyrhophiidae	Ithycyphus_oursi	7	N	2	5	0	0	1	FJ404160	FJ404212	JQ909394	FJ404309	#N/A	FJ404361	#N/A	#N/A	FJ404262_FJ387212	#N/A	#N/A	#N/A	#N/A	#N/A	FJ404434
Pseudoxyrhophiidae	Langaha_madagascariensis	7	N	2	5	0	0	1	FJ404172	AY188059	JQ909397	AY188020	#N/A	FJ404370	#N/A	#N/A	AY187981_FJ404273	#N/A	#N/A	#N/A	#N/A	#N/A	FJ404445
Pseudoxyrhophiidae	Liophidium_chabaudi	7	N	2	5	0	0	1	FJ404173	FJ404210	JQ909401	EU394721	#N/A	FJ404372	#N/A	#N/A	FJ404274_FJ387210	#N/A	#N/A	#N/A	#N/A	#N/A	FJ404446
Pseudoxyrhophiidae	Liopholidophis_sexlineatus	7	N	2	5	0	0	1	FJ404174	AY188063	JQ909419	DQ979988	#N/A	FJ404373	#N/A	#N/A	AY187985_FJ404275	#N/A	#N/A	#N/A	#N/A	#N/A	FJ404447
Pseudoxyrhophiidae	Parastenophis_betsileanus	7	N	2	5	0	0	0	FJ404190	AY188076	JQ909498	GU994802	#N/A	FJ404387	#N/A	#N/A	GU994826	#N/A	#N/A	#N/A	#N/A	#N/A	FJ404461
Pseudoxyrhophiidae	Amplorhinus_multimaculatus	6	N	2	4	0	0	1	FJ404143	AY611880	#N/A	AY612062	#N/A	FJ404346	#N/A	#N/A	AY611971_DQ486164_FJ404248	#N/A	#N/A	#N/A	#N/A	#N/A	FJ404418
Pseudoxyrhophiidae	Compsophis_albiventris	6	N	1	5	0	0	1	FJ404149	AY188050	JQ909352	AY188011	#N/A	FJ404351	#N/A	#N/A	AY187972_FJ404254	#N/A	#N/A	#N/A	#N/A	#N/A	#N/A
Pseudoxyrhophiidae	Ditypophis_vivax	6	N	2	4	0	0	1	FJ404150	AY188052	#N/A	AY188013	#N/A	FJ404352	#N/A	#N/A	AY187974_FJ404255	#N/A	#N/A	#N/A	#N/A	#N/A	FJ404424
Pseudoxyrhophiidae	Duberria_variegata	6	N	2	4	0	0	1	FJ404155	FJ404208	#N/A	DQ486341	#N/A	FJ404357	#N/A	#N/A	DQ486165_FJ404257	#N/A	#N/A	#N/A	#N/A	#N/A	FJ404429
Pseudoxyrhophiidae	Leioheterodon_modestus	6	N	1	5	0	0	0	#N/A	JF357951	JQ909400	AY058967	AY059010	AY058978	#N/A	#N/A	AY058933	#N/A	#N/A	#N/A	#N/A	#N/A	#N/A
Pseudoxyrhophiidae	Pseudoxyrhopus_ambreensis	6	N	2	4	0	0	1	FJ404188	AY188074	#N/A	AY188035	#N/A	FJ404385	#N/A	#N/A	FJ404289_AY187996	#N/A	#N/A	#N/A	#N/A	#N/A	FJ404459
Pseudoxyrhophiidae	Pseudoxyrhopus_microps	6	N	3	3	6	100	0	YPX104	YPX104	#N/A	YPX104	#N/A	#N/A	#N/A	YPX104	#N/A	YPX104	#N/A	YPX104	#N/A	#N/A	#N/A
Pseudoxyrhophiidae	Heteroliodon_occipitalis	5	N	2	3	0	0	1	FJ404158	FJ404211	#N/A	FJ404308	#N/A	#N/A	#N/A	#N/A	FJ387211_FJ404260	#N/A	#N/A	#N/A	#N/A	#N/A	FJ404432
Pseudoxyrhophiidae	Liophidium_mayottensis	5	N	1	4	0	0	0	#N/A	GQ913670	JQ909403	GQ913675	#N/A	HE798407	#N/A	#N/A	GQ913664	#N/A	#N/A	#N/A	#N/A	#N/A	#N/A
Pseudoxyrhophiidae	Lycodryas_cococola	5	N	1	4	0	0	0	#N/A	HE798440	HE798396	HE798431	#N/A	HE798417	#N/A	#N/A	HE798400	#N/A	#N/A	#N/A	#N/A	#N/A	#N/A
Pseudoxyrhophiidae	Lycodryas_granuliceps	5	N	1	4	0	0	0	#N/A	GU994846	JQ909429	GU994795	#N/A	HE798410	#N/A	#N/A	GU994824	#N/A	#N/A	#N/A	#N/A	#N/A	#N/A
Pseudoxyrhophiidae	Lycodryas_inopinae	5	N	1	4	0	0	0	#N/A	GU994850	JQ909430	GU994800	#N/A	HE798414	#N/A	#N/A	GU994825	#N/A	#N/A	#N/A	#N/A	#N/A	#N/A
Pseudoxyrhophiidae	Lycodryas_inornatus	5	N	1	4	0	0	0	#N/A	GU994859	JQ909433	GU994809	#N/A	HE798415	#N/A	#N/A	GU994834	#N/A	#N/A	#N/A	#N/A	#N/A	#N/A
Pseudoxyrhophiidae	Lycodryas_maculatus	5	N	1	4	0	0	0	#N/A	HE798438	HE798398	HE798430	#N/A	HE798420	#N/A	#N/A	HE798399	#N/A	#N/A	#N/A	#N/A	#N/A	#N/A
Pseudoxyrhophiidae	Lycodryas_pseudogranuliceps	5	N	1	4	0	0	0	#N/A	AY188077	JQ909434	AY188038	#N/A	HE798408	#N/A	#N/A	AY187999	#N/A	#N/A	#N/A	#N/A	#N/A	#N/A
Pseudoxyrhophiidae	Compsophis_laphystius	4	N	1	3	0	0	0	#N/A	EF204004	JQ909356	EF203992	#N/A	#N/A	#N/A	#N/A	EF203998	#N/A	#N/A	#N/A	#N/A	#N/A	#N/A
Pseudoxyrhophiidae	Dromicodryas_quadrilineatus	4	N	1	3	0	0	0	#N/A	AY188054	JQ909363	AY188015	#N/A	#N/A	#N/A	#N/A	AY187976	#N/A	#N/A	#N/A	#N/A	#N/A	#N/A
Pseudoxyrhophiidae	Liophidium_maintikibo	4	N	1	3	0	0	0	#N/A	GQ913669	JQ909402	EU394723	#N/A	#N/A	#N/A	#N/A	GQ913663	#N/A	#N/A	#N/A	#N/A	#N/A	#N/A
Pseudoxyrhophiidae	Liophidium_pattoni	4	N	1	3	0	0	0	#N/A	GQ913671	JQ909404	GQ913676	#N/A	#N/A	#N/A	#N/A	GQ913665	#N/A	#N/A	#N/A	#N/A	#N/A	#N/A
Pseudoxyrhophiidae	Liophidium_rhodogaster	4	N	1	3	0	0	0	#N/A	DQ979964	JQ909405	DQ979978	#N/A	#N/A	#N/A	#N/A	DQ979971	#N/A	#N/A	#N/A	#N/A	#N/A	#N/A
Pseudoxyrhophiidae	Liophidium_therezieni	4	N	1	3	0	0	0	#N/A	GQ913673	JQ909406	EU394722	#N/A	#N/A	#N/A	#N/A	GQ913667	#N/A	#N/A	#N/A	#N/A	#N/A	#N/A
Pseudoxyrhophiidae	Liophidium_vaillanti	4	N	1	3	0	0	0	#N/A	GQ913674	JQ909413	DQ979995	#N/A	#N/A	#N/A	#N/A	GQ913668	#N/A	#N/A	#N/A	#N/A	#N/A	#N/A
Pseudoxyrhophiidae	Liopholidophis_dimorphus	4	N	1	3	0	0	0	#N/A	DQ979966	JQ909414	DQ979980	#N/A	#N/A	#N/A	#N/A	DQ979973	#N/A	#N/A	#N/A	#N/A	#N/A	#N/A
Pseudoxyrhophiidae	Liopholidophis_dolicocercus	4	N	1	3	0	0	0	#N/A	DQ979968	JQ909416	DQ979982	#N/A	#N/A	#N/A	#N/A	DQ979975	#N/A	#N/A	#N/A	#N/A	#N/A	#N/A
Pseudoxyrhophiidae	Micropisthodon_ochraceus	4	N	1	3	0	0	0	#N/A	AY188069	JQ909477	AY188030	#N/A	#N/A	#N/A	#N/A	AY187991	#N/A	#N/A	#N/A	#N/A	#N/A	#N/A
Pseudoxyrhophiidae	Phisalixella_tulearensis	4	N	1	3	0	0	0	#N/A	GU994837	JQ909556	GU994787	#N/A	#N/A	#N/A	#N/A	GU994812	#N/A	#N/A	#N/A	#N/A	#N/A	#N/A
Pseudoxyrhophiidae	Phisalixella_variabilis	4	N	1	3	0	0	0	#N/A	GU994839	JQ909557	GU994788	#N/A	#N/A	#N/A	#N/A	GU994810	#N/A	#N/A	#N/A	#N/A	#N/A	#N/A
Pseudoxyrhophiidae	Thamnosophis_martae	4	N	1	3	0	0	0	#N/A	DQ979967	JQ909584	FJ403477	#N/A	#N/A	#N/A	#N/A	DQ979974	#N/A	#N/A	#N/A	#N/A	#N/A	#N/A
Pseudoxyrhophiidae	Thamnosophis_stumpffi	4	N	1	3	0	0	0	#N/A	DQ979969	JQ909586	DQ979983	#N/A	#N/A	#N/A	#N/A	DQ979976	#N/A	#N/A	#N/A	#N/A	#N/A	#N/A
Pseudoxyrhophiidae	Compsophis_boulengeri	3	N	1	2	0	0	0	#N/A	EF204007	#N/A	EF203995	#N/A	#N/A	#N/A	#N/A	EF204001	#N/A	#N/A	#N/A	#N/A	#N/A	#N/A
Pseudoxyrhophiidae	Leioheterodon_geayi	3	N	1	2	0	0	0	#N/A	AY188060	#N/A	AY188021	#N/A	#N/A	#N/A	#N/A	AY187982	#N/A	#N/A	#N/A	#N/A	#N/A	#N/A
Pseudoxyrhophiidae	Madagascarophis_fuchsi	3	N	1	2	0	0	0	#N/A	KC514963	#N/A	KC514959	#N/A	#N/A	#N/A	#N/A	KC514961	#N/A	#N/A	#N/A	#N/A	#N/A	#N/A
Pseudoxyrhophiidae	Thamnosophis_epistibes	3	N	1	2	0	0	0	#N/A	DQ979965	#N/A	DQ979979	#N/A	#N/A	#N/A	#N/A	DQ979972	#N/A	#N/A	#N/A	#N/A	#N/A	#N/A
Pseudoxyrhophiidae	Lycodryas_gaimardi	2	N	0	2	0	0	0	#N/A	#N/A	JQ909426	#N/A	#N/A	HE798416	#N/A	#N/A	#N/A	#N/A	#N/A	#N/A	#N/A	#N/A	#N/A
Pseudoxyrhophiidae	Thamnosophis_infrasignatus	2	N	0	2	0	0	0	#N/A	#N/A	JQ909576	FJ403475	#N/A	#N/A	#N/A	#N/A	#N/A	#N/A	#N/A	#N/A	#N/A	#N/A	#N/A
Pseudoxyrhophiidae	Thamnosophis_mavotenda	2	N	0	2	0	0	0	#N/A	#N/A	JQ909585	FJ403478	#N/A	#N/A	#N/A	#N/A	#N/A	#N/A	#N/A	#N/A	#N/A	#N/A	#N/A
Natricidae	Natrix_natrix	14	N	8	6	4	29	2	YPX538	AF158530	AY122664	AY866541	AY870624	AY873716	YPX538	EU402655_538	AF471121_AF544697_YPX539	YPX538	YPX538	KF234022	JN703090	EU402858	#N/A
Natricidae	Nerodia_sipedon	12	N	6	6	7	58	1	AF402630_YPX525	YPX525	GQ278935	AF402913	DQ915150	JF964960	#N/A	YPX525	YPX525	YPX525	YPX525	YPX525	#N/A	YPX525	#N/A
Natricidae	Thamnophis_sirtalis	12	N	7	5	7	58	0	YPX539	YPX539	#N/A	AF420193	DQ995365	AF420196	#N/A	YPX539	DQ902094	YPX539	YPX539	YPX539	JF946381	YPX539	#N/A
Natricidae	Xenochrophis_flavipunctatus	12	N	8	4	0	0	0	AF544780	AF544809	JN833607	#N/A	FJ416748	#N/A	EF144013	FJ434001	AF544714	EF144060	EF144037	FJ434102	EF144085	#N/A	EF144112
Natricidae	Afronatrix_anoscopus	11	N	7	4	8	73	0	YPX522	YPX522	#N/A	AF420073	#N/A	AF420076	#N/A	YPX522	YPX522	YPX522	YPX522	YPX522	JN703082	YPX522	#N/A
Natricidae	Macropisthodon_rudis	11	N	6	5	8	73	0	YPX091	YPX091	#N/A	YPX091	JQ687458	U49326	#N/A	YPX091	JQ687452	YPX091	YPX091	YPX091	#N/A	YPX091	#N/A
Natricidae	Sinonatrix_percarinata	11	N	6	5	9	82	0	YPX552	YPX552	#N/A	YPX552	JQ687455	JQ687414	#N/A	YPX552	YPX552	YPX552	YPX552	YPX552	#N/A	YPX552	#N/A
Natricidae	Storeria_dekayi	11	N	5	6	5	45	1	AF402639_YPX567	YPX567	EF417389	AF471050	EF417460	EF417365	#N/A	YPX567	YPX567	#N/A	YPX567	YPX567	KF234040	#N/A	#N/A
Natricidae	Amphiesma_stolatum	10	N	5	5	6	60	0	YPX553	YPX553	#N/A	AF471030	JQ687464	JQ687425	#N/A	YPX553	YPX553	YPX553	#N/A	YPX553	JN703076	#N/A	#N/A
Natricidae	Xenochrophis_piscator	9	N	5	4	5	56	0	YPX546	YPX546	GQ225666	GQ225659	#N/A	#N/A	#N/A	YPX546	YPX546	#N/A	#N/A	YPX546	JN703094	EU402868	#N/A
Natricidae	Amphiesma_modestum	8	N	6	2	8	100	0	YPX556	YPX556	#N/A	#N/A	#N/A	#N/A	YPX556	YPX556	YPX556	YPX556	YPX556	YPX556	#N/A	#N/A	#N/A
Natricidae	Natriciteres_variegata	8	N	6	2	8	100	0	YPX520	YPX520	#N/A	#N/A	#N/A	#N/A	#N/A	YPX520	YPX520	YPX520	YPX520	YPX520	#N/A	YPX520	#N/A
Natricidae	Nerodia_cyclopion	8	N	3	5	0	0	0	AF402626	#N/A	GQ279084	AF402909	AF384828	KF258632	#N/A	KF258598	#N/A	#N/A	#N/A	KF234028	KF234045	#N/A	#N/A
Natricidae	Nerodia_fasciata	8	N	3	5	0	0	0	AF402627	#N/A	GQ279093	AY866529	GQ285282	AY873705	#N/A	KF258597	#N/A	#N/A	#N/A	KF234027	JF946383	#N/A	#N/A
Natricidae	Regina_rigida	8	N	4	4	0	0	0	AF402636	#N/A	#N/A	AF402919	AF384838	KF258642	#N/A	KF258608	AF471120	#N/A	#N/A	KF234038	KF234055	#N/A	#N/A
Natricidae	Rhabdophis_subminiatus	8	N	4	4	5	63	1	AF544776_YPX566	AF544805	#N/A	YPX566	#N/A	U49325	#N/A	YPX566	YPX566	#N/A	YPX566	YPX566	#N/A	#N/A	#N/A
Natricidae	Seminatrix_pygaea	8	N	3	5	0	0	0	AF402637	#N/A	KC750817	AF402920	AF384839	KF258637	#N/A	KF258603	#N/A	#N/A	#N/A	KF234033	KF234050	#N/A	#N/A
Natricidae	Thamnophis_marcianus	8	N	4	4	0	0	0	AF402643	#N/A	#N/A	AF420143	AF384845	AF420146	#N/A	EU402660	#N/A	#N/A	#N/A	EU390935	JN703060	EU402862	#N/A
Natricidae	Clonophis_kirtlandii	7	N	3	4	0	0	0	AF402625	#N/A	#N/A	AF402908	GQ359810	KF258630	#N/A	KF258596	#N/A	#N/A	#N/A	KF234026	KF234043	#N/A	#N/A
Natricidae	Regina_alleni	7	N	3	4	0	0	0	AF402633	#N/A	#N/A	AF402916	AF384835	KF258636	#N/A	KF258602	#N/A	#N/A	#N/A	KF234032	KF234049	#N/A	#N/A
Natricidae	Regina_grahami	7	N	3	4	0	0	0	AF402635	#N/A	#N/A	AF402918	AF384837	KF258633	#N/A	KF258599	#N/A	#N/A	#N/A	KF234029	KF234046	#N/A	#N/A
Natricidae	Regina_septemvittata	7	N	3	4	0	0	0	AF402634	#N/A	#N/A	AF402917	AF384836	KF258629	#N/A	KF258595	#N/A	#N/A	#N/A	KF234025	KF234042	#N/A	#N/A
Natricidae	Thamnophis_butleri	7	N	3	4	0	0	0	AF402640	#N/A	#N/A	AF420107	HM630318	AF420095	#N/A	KF258594	#N/A	#N/A	#N/A	KF234024	KF234041	#N/A	#N/A
Natricidae	Thamnophis_proximus	7	N	3	4	0	0	0	AF402645	#N/A	#N/A	AF420161	AF384847	AF420164	#N/A	KF258607	#N/A	#N/A	#N/A	KF234037	KF234054	#N/A	#N/A
Natricidae	Tropidoclonion_lineatum	7	N	3	4	0	0	0	AF402648	#N/A	#N/A	AF420205	AF384850	AF420208	#N/A	KF258604	#N/A	#N/A	#N/A	KF234034	KF234051	#N/A	#N/A
Natricidae	Virginia_striatula	7	N	3	4	0	0	0	AF402650	#N/A	#N/A	AF402933	AF384852	KF258640	#N/A	KF258606	#N/A	#N/A	#N/A	KF234036	KF234053	#N/A	#N/A
Natricidae	Adelophis_foxi	6	N	3	3	0	0	0	#N/A	#N/A	#N/A	AF420069	AF420071	AF420072	#N/A	KF258601	#N/A	#N/A	#N/A	KF234031	KF234048	#N/A	#N/A
Natricidae	Aspidura_ceylonensis	6	N	2	4	0	0	0	KC347324	KC347361	#N/A	KC347477	#N/A	KC347527	#N/A	#N/A	KC347400	#N/A	#N/A	#N/A	#N/A	KC347438	#N/A
Natricidae	Aspidura_drummondhayi	6	N	2	4	0	0	0	KC347305	KC347340	#N/A	KC347455	#N/A	KC347519	#N/A	#N/A	KC347379	#N/A	#N/A	#N/A	#N/A	KC347417	#N/A
Natricidae	Aspidura_guentheri	6	N	2	4	0	0	0	KC347306	KC347341	#N/A	KC347472	#N/A	KC347507	#N/A	#N/A	KC347380	#N/A	#N/A	#N/A	#N/A	KC347418	#N/A
Natricidae	Aspidura_trachyprocta	6	N	2	4	0	0	0	KC347308	KC347343	#N/A	KC347473	#N/A	KC347523	#N/A	#N/A	KC347382	#N/A	#N/A	#N/A	#N/A	KC347420	#N/A
Natricidae	Atretium_schistosum	6	N	2	4	0	0	0	KC347309	RS-R	#N/A	KC347487	#N/A	KC347525	#N/A	#N/A	KC347383	#N/A	#N/A	#N/A	#N/A	KC347421	#N/A
Natricidae	Balanophis_ceylonensis	6	N	2	4	0	0	0	KC347310	KC347344	#N/A	KC347474	#N/A	KC347520	#N/A	#N/A	KC347384	#N/A	#N/A	#N/A	#N/A	KC347422	#N/A
Natricidae	Nerodia_erythrogaster	6	N	1	5	0	0	0	AF402629	#N/A	GQ278975	AF337099	GQ285372	AF420084	#N/A	#N/A	JN090137	#N/A	#N/A	#N/A	#N/A	#N/A	#N/A
Natricidae	Rhabdophis_tigrinus	6	N	1	5	0	0	0	AF236679	#N/A	JQ798867	AF471051	JQ687460	JQ687419	#N/A	#N/A	AF471119	#N/A	#N/A	#N/A	#N/A	#N/A	#N/A
Natricidae	Sinonatrix_annularis	6	N	1	5	0	0	0	AF544778	AF544807	JN833613	AF036023	#N/A	JQ687424	#N/A	#N/A	AF544712	#N/A	#N/A	#N/A	#N/A	#N/A	#N/A
Natricidae	Thamnophis_cyrtopsis	6	N	1	5	0	0	0	AF402641	#N/A	EF417388	EF417412	AF384843	EF417364	#N/A	#N/A	#N/A	#N/A	#N/A	#N/A	JF946374	#N/A	#N/A
Natricidae	Tropidonophis_dendrophiops	6	N	4	2	6	100	0	YPX517	YPX517	#N/A	#N/A	#N/A	#N/A	#N/A	YPX517	#N/A	YPX517	YPX517	YPX517	#N/A	#N/A	#N/A
Natricidae	Xenochrophis_asperrimus	6	N	2	4	0	0	0	KC347338	KC347376	#N/A	KC347480	#N/A	RS-J	#N/A	#N/A	KC347413	#N/A	#N/A	#N/A	#N/A	KC347451	#N/A
Natricidae	Natrix_maura	5	N	1	4	0	0	0	AF402623	#N/A	#N/A	AY487705	AY870613	AY487785	#N/A	#N/A	#N/A	#N/A	#N/A	#N/A	JF946392	#N/A	#N/A
Natricidae	Nerodia_rhombifer	5	N	0	5	0	0	0	AF402632	Z46481	GQ279077	AF402915	GQ285289	#N/A	#N/A	#N/A	#N/A	#N/A	#N/A	#N/A	#N/A	#N/A	#N/A
Natricidae	Nerodia_taxispilota	5	N	0	5	0	0	0	AF402631	#N/A	GQ279082	AF402914	AF384833	U49322	#N/A	#N/A	#N/A	#N/A	#N/A	#N/A	#N/A	#N/A	#N/A
Natricidae	Rhabdophis_nuchalis	5	N	1	4	0	0	0	AF402624	#N/A	#N/A	AF402907	AF384826	JQ687413	#N/A	#N/A	JQ687438	#N/A	#N/A	#N/A	#N/A	#N/A	#N/A
Natricidae	Storeria_storerioides	5	N	3	2	0	0	0	#N/A	#N/A	#N/A	KF258651	#N/A	KF258634	#N/A	KF258600	#N/A	#N/A	#N/A	KF234030	KF234047	#N/A	#N/A
Natricidae	Thamnophis_chrysocephalus	5	N	1	4	0	0	0	#N/A	#N/A	EF460849	AF420108	AF420097	AF420098	#N/A	#N/A	#N/A	#N/A	#N/A	#N/A	JF946378	#N/A	#N/A
Natricidae	Thamnophis_melanogaster	5	N	1	4	0	0	0	#N/A	#N/A	EF417386	AF420147	EF417457	EF417362	#N/A	#N/A	#N/A	#N/A	#N/A	#N/A	JF946372	#N/A	#N/A
Natricidae	Thamnophis_validus	5	N	1	4	0	0	0	#N/A	#N/A	EF417375	EF417403	EF417441	EF417346	#N/A	#N/A	#N/A	#N/A	#N/A	#N/A	JF946371	#N/A	#N/A
Natricidae	Virginia_valeriae	5	N	3	2	0	0	0	#N/A	#N/A	#N/A	KF258656	#N/A	KF258639	#N/A	KF258605	#N/A	#N/A	#N/A	KF234035	KF234052	#N/A	#N/A
Natricidae	Amphiesma_craspedogaster	4	N	1	3	0	0	0	#N/A	#N/A	#N/A	JQ687429	JQ687459	JQ687412	#N/A	#N/A	JQ687437	#N/A	#N/A	#N/A	#N/A	#N/A	#N/A
Natricidae	Atretium_yunnanensis	4	N	1	3	0	0	0	#N/A	#N/A	#N/A	GQ281787	JQ687463	JQ687423	#N/A	#N/A	JQ687448	#N/A	#N/A	#N/A	#N/A	#N/A	#N/A
Natricidae	Natriciteres_olivacea	4	N	1	3	0	0	1	AF544772	AF544801	#N/A	AF471058	#N/A	#N/A	#N/A	#N/A	AF471146_AF544704	#N/A	#N/A	#N/A	#N/A	#N/A	#N/A
Natricidae	Natrix_tessellata	4	N	1	3	0	0	0	#N/A	#N/A	#N/A	AY487651	AY870636	AY487791	#N/A	#N/A	#N/A	#N/A	#N/A	#N/A	JF946387	#N/A	#N/A
Natricidae	Opisthotropis_cheni	4	N	1	3	0	0	0	#N/A	#N/A	#N/A	GQ281779	JQ687457	JQ687416	#N/A	#N/A	JQ687441	#N/A	#N/A	#N/A	#N/A	#N/A	#N/A
Natricidae	Opisthotropis_guangxiensis	4	N	1	3	0	0	0	#N/A	#N/A	#N/A	GQ281776	JQ687462	JQ687422	#N/A	#N/A	JQ687447	#N/A	#N/A	#N/A	#N/A	#N/A	#N/A
Natricidae	Opisthotropis_lateralis	4	N	1	3	0	0	0	#N/A	#N/A	#N/A	GQ281782	JQ687461	JQ687420	#N/A	#N/A	JQ687445	#N/A	#N/A	#N/A	#N/A	#N/A	#N/A
Natricidae	Sinonatrix_aequifasciata	4	N	1	3	0	0	0	#N/A	#N/A	#N/A	JQ687430	JQ687456	JQ687415	#N/A	#N/A	JQ687440	#N/A	#N/A	#N/A	#N/A	#N/A	#N/A
Natricidae	Storeria_occipitomaculata	4	N	0	4	0	0	0	AF402638	#N/A	#N/A	AF402921	AF384840	U49323	#N/A	#N/A	#N/A	#N/A	#N/A	#N/A	#N/A	#N/A	#N/A
Natricidae	Thamnophis_couchii	4	N	0	4	0	0	0	AF402653	#N/A	#N/A	AF420103	AF384855	AF420106	#N/A	#N/A	#N/A	#N/A	#N/A	#N/A	#N/A	#N/A	#N/A
Natricidae	Thamnophis_elegans	4	N	0	4	0	0	0	AF402642	#N/A	#N/A	AF420113	AY136238	AY136273	#N/A	#N/A	#N/A	#N/A	#N/A	#N/A	#N/A	#N/A	#N/A
Natricidae	Thamnophis_eques	4	N	1	3	0	0	0	#N/A	#N/A	#N/A	AF420117	AF420119	AF420120	#N/A	#N/A	#N/A	#N/A	#N/A	#N/A	JF946375	#N/A	#N/A
Natricidae	Thamnophis_godmani	4	N	1	3	0	0	0	#N/A	#N/A	#N/A	AF420135	AF420137	AF420138	#N/A	#N/A	AF471165	#N/A	#N/A	#N/A	#N/A	#N/A	#N/A
Natricidae	Thamnophis_hammondii	4	N	1	3	0	0	0	#N/A	#N/A	#N/A	AF420139	AF420141	AF420142	#N/A	#N/A	#N/A	#N/A	#N/A	#N/A	JF946377	#N/A	#N/A
Natricidae	Thamnophis_nigronuchalis	4	N	1	3	0	0	0	#N/A	#N/A	#N/A	AF420153	AF420155	AF420156	#N/A	#N/A	#N/A	#N/A	#N/A	#N/A	JF946370	#N/A	#N/A
Natricidae	Thamnophis_ordinoides	4	N	0	4	0	0	0	AF402644	#N/A	#N/A	AF420157	AF384846	AF420160	#N/A	#N/A	#N/A	#N/A	#N/A	#N/A	#N/A	#N/A	#N/A
Natricidae	Thamnophis_pulchrilatus	4	N	1	3	0	0	0	#N/A	#N/A	#N/A	AF420165	AF420167	AF420168	#N/A	#N/A	#N/A	#N/A	#N/A	#N/A	JF946379	#N/A	#N/A
Natricidae	Thamnophis_radix	4	N	0	4	0	0	0	AF402651	#N/A	#N/A	AF420169	AF384853	AF420172	#N/A	#N/A	#N/A	#N/A	#N/A	#N/A	#N/A	#N/A	#N/A
Natricidae	Thamnophis_rufipunctatus	4	N	1	3	0	0	0	#N/A	#N/A	#N/A	AF420173	AF420175	AF420176	#N/A	#N/A	#N/A	#N/A	#N/A	#N/A	JF946324	#N/A	#N/A
Natricidae	Thamnophis_sauritus	4	N	1	3	0	0	0	#N/A	#N/A	#N/A	AF420177	AF420179	AF420180	#N/A	#N/A	#N/A	#N/A	#N/A	#N/A	JF946380	#N/A	#N/A
Natricidae	Thamnophis_scaliger	4	N	1	3	0	0	0	#N/A	#N/A	#N/A	AF420189	AF420187	AF420192	#N/A	#N/A	#N/A	#N/A	#N/A	#N/A	JF946373	#N/A	#N/A
Natricidae	Xenochrophis_punctulatus	4	N	1	3	0	0	0	#N/A	#N/A	#N/A	AF471079	AY487035	AY487074	#N/A	#N/A	AF471106	#N/A	#N/A	#N/A	#N/A	#N/A	#N/A
Natricidae	Xenochrophis_schnurrenbergeri	4	N	1	3	0	0	0	GQ225678	#N/A	GQ225663	GQ225660	#N/A	#N/A	#N/A	#N/A	GQ225668	#N/A	#N/A	#N/A	#N/A	#N/A	#N/A
Natricidae	Xenochrophis_vittatus	4	N	1	3	0	0	0	EF395871	EF395846	#N/A	EF395895	#N/A	#N/A	#N/A	#N/A	EF395920	#N/A	#N/A	#N/A	#N/A	#N/A	#N/A
Natricidae	Amphiesma_sauteri	3	N	0	3	0	0	0	AF402622	#N/A	#N/A	AF402905	AF384824	#N/A	#N/A	#N/A	#N/A	#N/A	#N/A	#N/A	#N/A	#N/A	#N/A
Natricidae	Amphiesma_vibakari	3	N	0	3	0	0	0	JQ815346	#N/A	JQ798876	JQ798797	#N/A	#N/A	#N/A	#N/A	#N/A	#N/A	#N/A	#N/A	#N/A	#N/A	#N/A
Natricidae	Nerodia_floridana	3	N	0	3	0	0	0	AF402628	#N/A	#N/A	AF402911	AF384830	#N/A	#N/A	#N/A	#N/A	#N/A	#N/A	#N/A	#N/A	#N/A	#N/A
Natricidae	Nerodia_harteri	3	N	0	3	0	0	0	AF402652	#N/A	#N/A	AF402935	AF384854	#N/A	#N/A	#N/A	#N/A	#N/A	#N/A	#N/A	#N/A	#N/A	#N/A
Natricidae	Opisthotropis_latouchii	3	N	1	2	0	0	0	#N/A	#N/A	#N/A	GQ281783	#N/A	JQ687421	#N/A	#N/A	JQ687446	#N/A	#N/A	#N/A	#N/A	#N/A	#N/A
Natricidae	Thamnophis_atratus	3	N	0	3	0	0	0	#N/A	#N/A	#N/A	AF420085	AF420087	AF420088	#N/A	#N/A	#N/A	#N/A	#N/A	#N/A	#N/A	#N/A	#N/A
Natricidae	Thamnophis_brachystoma	3	N	0	3	0	0	0	#N/A	#N/A	#N/A	AF420089	HM630351	AF420092	#N/A	#N/A	#N/A	#N/A	#N/A	#N/A	#N/A	#N/A	#N/A
Natricidae	Thamnophis_exsul	3	N	0	3	0	0	0	#N/A	#N/A	#N/A	AF420125	AF420127	AF420128	#N/A	#N/A	#N/A	#N/A	#N/A	#N/A	#N/A	#N/A	#N/A
Natricidae	Thamnophis_fulvus	3	N	0	3	0	0	0	#N/A	#N/A	#N/A	AF420129	AF420131	AF420132	#N/A	#N/A	#N/A	#N/A	#N/A	#N/A	#N/A	#N/A	#N/A
Natricidae	Thamnophis_gigas	3	N	0	3	0	0	0	#N/A	#N/A	#N/A	AF420133	AF420209	AF414090	#N/A	#N/A	#N/A	#N/A	#N/A	#N/A	#N/A	#N/A	#N/A
Natricidae	Thamnophis_scalaris	3	N	0	3	0	0	0	#N/A	#N/A	#N/A	AF420181	AF420183	AF420184	#N/A	#N/A	#N/A	#N/A	#N/A	#N/A	#N/A	#N/A	#N/A
Natricidae	Thamnophis_sumichrasti	3	N	0	3	0	0	0	#N/A	#N/A	#N/A	AF420197	AF420199	AF420200	#N/A	#N/A	#N/A	#N/A	#N/A	#N/A	#N/A	#N/A	#N/A
Natricidae	Trachischium_monticola	3	N	1	2	0	0	0	#N/A	#N/A	#N/A	JQ687435	#N/A	JQ687428	#N/A	#N/A	JQ687453	#N/A	#N/A	#N/A	#N/A	#N/A	#N/A
Natricidae	Lycognathophis_seychellensis	2	N	2	0	0	0	1	#N/A	#N/A	#N/A	#N/A	#N/A	#N/A	#N/A	#N/A	FJ404294_FJ387220	#N/A	#N/A	#N/A	#N/A	#N/A	FJ404465
Natricidae	Thamnophis_mendax	2	N	0	2	0	0	0	#N/A	#N/A	#N/A	AF420151	AF420152	#N/A	#N/A	#N/A	#N/A	#N/A	#N/A	#N/A	#N/A	#N/A	#N/A
Natricidae	Nerodia_paucimaculata	1	N	0	1	0	0	0	#N/A	#N/A	#N/A	JQ743512	#N/A	#N/A	#N/A	#N/A	#N/A	#N/A	#N/A	#N/A	#N/A	#N/A	#N/A
Pareidae	Pareas_carinatus	12	N	8	4	0	0	0	AF544773	AF544802	#N/A	JQ598940	#N/A	JF827652	EF143999	FJ433985	AF544692	EF144045	EF144021	FJ434086	EF144069	#N/A	EF144096
Pareidae	Aplopeltura_boa	11	N	7	4	0	0	0	AF544761	AF544787	#N/A	JF827673	#N/A	U49312	EF143998	FJ433984	AF544715	EF144044	EF144020	FJ434085	EF144068	#N/A	#N/A
Pareidae	Pareas_hamptoni	11	N	7	4	7	64	1	YPX562	YPX562	#N/A	AY425809	#N/A	JF827654	#N/A	YPX562	YPX562	YPX562	YPX562	YPX562	JN703093	EU402860_YPX562	#N/A
Pareidae	Pareas_boulengeri	3	N	1	2	0	0	0	#N/A	#N/A	#N/A	JF827683	#N/A	JF827661	#N/A	#N/A	JF827710	#N/A	#N/A	#N/A	#N/A	#N/A	#N/A
Pareidae	Pareas_formosensis	3	N	1	2	0	0	0	#N/A	#N/A	#N/A	HQ528535	#N/A	HQ528434	#N/A	#N/A	JF827720	#N/A	#N/A	#N/A	#N/A	#N/A	#N/A
Pareidae	Pareas_monticola	3	N	1	2	0	0	0	#N/A	#N/A	#N/A	JF827689	#N/A	JF827666	#N/A	#N/A	JF827715	#N/A	#N/A	#N/A	#N/A	#N/A	#N/A
Pareidae	Pareas_stanleyi	3	N	1	2	0	0	0	#N/A	#N/A	#N/A	JN230704	#N/A	JN230705	#N/A	#N/A	JN230703	#N/A	#N/A	#N/A	#N/A	#N/A	#N/A
Pareidae	Pareas_margaritophorus	2	N	1	1	0	0	0	#N/A	#N/A	#N/A	AY425805	#N/A	#N/A	#N/A	#N/A	JF827698	#N/A	#N/A	#N/A	#N/A	#N/A	#N/A
Pareidae	Asthenodipsas_vertebralis	1	N	0	1	0	0	0	#N/A	#N/A	#N/A	AY425808	#N/A	#N/A	#N/A	#N/A	#N/A	#N/A	#N/A	#N/A	#N/A	#N/A	#N/A
Pareidae	Pareas_nuchalis	1	N	0	1	0	0	0	#N/A	#N/A	#N/A	#N/A	#N/A	U49311	#N/A	#N/A	#N/A	#N/A	#N/A	#N/A	#N/A	#N/A	#N/A
Pseudoxenodontidae	Pseudoxenodon_bambusicola	11	N	9	2	7	64	1	YPX551	YPx551	#N/A	#N/A	#N/A	#N/A	EF144012	YPX551	YPX551	YPX551	YPX551	YPX551	EF144084	EF144090_YPX551	EF144111
Pseudoxenodontidae	Pseudoxenodon_karlschmidti	10	N	7	3	10	100	0	YPX564	YPx564	#N/A	YPX564	#N/A	#N/A	YPX564	YPX564	YPX564	YPX564	YPX564	YPX564	#N/A	YPX564	#N/A
Pseudoxenodontidae	Pseudoxenodon_macrops	5	N	2	3	4	80	0	YPX536	YPx536	#N/A	YPX536	#N/A	#N/A	#N/A	#N/A	JF697344	#N/A	YPX536	#N/A	#N/A	#N/A	#N/A
Pseudoxenodontidae	Plagiopholis_styani	2	N	1	1	0	0	0	#N/A	#N/A	#N/A	EU496918	#N/A	#N/A	#N/A	#N/A	EU496916	#N/A	#N/A	#N/A	#N/A	#N/A	#N/A
Viperidae: Azemiopinae	Azemiops_feae	11	N	7	4	5	45	1	YPX807	AF512748_YPX807	#N/A	AY352747	#N/A	AY352808	#N/A	EU402628	YPX807	YPX807	YPX807	YPX807	JN703086	EU402836	#N/A
Viperidae: Crotalinae	Bothriechis_schlegelii	13	N	9	4	0	0	0	AF057213	AF057260	#N/A	AY223590	#N/A	AF292611	EF143997	FJ433983	AF544680	FJ434032	EF144019	FJ434084	EF144067	AY487374	EF144095
Viperidae: Crotalinae	Agkistrodon_piscivorus	12	N	6	6	6	50	2	NC009768_YPX802	EF669477_YPX802	NC9768	DQ523161	DQ523161	DQ523161	#N/A	YPX802	YPX802	YPX802	YPX802	YPX802	#N/A	YPX802	#N/A
Viperidae: Crotalinae	Deinagkistrodon_acutus	12	N	6	6	6	50	2	DQ343647_YPX799	NC10223_YPX799	NC10223	EU913476	DQ343647	DQ343647	#N/A	YPX799	YPX799	YPX799	YPX799	YPX799	#N/A	YPX799	#N/A
Viperidae: Crotalinae	Viridovipera_stejnegeri	12	N	6	6	7	58	2	NC012146_YPX805	FJ752492_YPX805	NC12146	YPX805	NC12146	FJ752492	#N/A	YPX805	YPX805	YPX805	YPX805	YPX805	#N/A	YPX805	#N/A
Viperidae: Crotalinae	Crotalus_durissus	11	N	6	5	8	73	0	YPX791	YPX415	#N/A	AY196653	AY704789	DQ899735	#N/A	YPX791	YPX791	YPX415	YPX791	YPX415	#N/A	YPX791	#N/A
Viperidae: Crotalinae	Bothrops_atrox	10	N	6	4	8	80	0	YPX813	YPX813	#N/A	AF246267	#N/A	AF292642	#N/A	YPX813	YPX813	YPX813	YPX813	YPX813	#N/A	YPX813	#N/A
Viperidae: Crotalinae	Crotalus_adamanteus	10	N	5	5	5	50	1	AF259255_YPX793	YPX793	KC750807	AF259185	#N/A	U41880	#N/A	#N/A	YPX793	YPX793	YPX793	YPX793	#N/A	JN621000	#N/A
Viperidae: Crotalinae	Gloydius_halys	10	N	5	5	5	50	1	YPX792	AF057238	#N/A	AY223564	AY662540	AY223621	#N/A	YPX792	YPX792	#N/A	YPX792	YPX792	#N/A	AY662614_YPX782	#N/A
Viperidae: Crotalinae	Gloydius_strauchi	10	N	6	4	6	60	1	EF012813_YPX798	AF057239	#N/A	AY223563	#N/A	EF012795	#N/A	YPX798	YPX798	YPX798	YPX798	YPX798	#N/A	YPX798	#N/A
Viperidae: Crotalinae	Tropidolaemus_wagleri	10	N	6	4	8	80	0	YPX801	YPX801	#N/A	AY223571	#N/A	AY223625	#N/A	YPX801	YPX801	YPX801	YPX801	YPX801	#N/A	YPX801	#N/A
Viperidae: Crotalinae	Agkistrodon_contortrix	9	N	5	4	0	0	0	AF259224	AF259117	#N/A	EU483263	#N/A	AF156576	#N/A	EU402623	#N/A	#N/A	EF456655	JN703027	JN703068	EU402833	#N/A
Viperidae: Crotalinae	Calloselasma_rhodostoma	9	N	5	4	7	78	0	YPX806	YPX806	#N/A	AF292569	#N/A	AY352813	#N/A	YPX806	YPX806	YPX806	#N/A	YPX806	#N/A	YPX806	#N/A
Viperidae: Crotalinae	Crotalus_horridus	9	N	3	6	0	0	0	AF259252	AF259144	NC14400	AF337057	NC14400	NC14400	#N/A	#N/A	JN620897	#N/A	#N/A	KF410316	#N/A	JN621004	#N/A
Viperidae: Crotalinae	Crotalus_willardi	9	N	5	4	5	56	2	AF259242_YPX794	AF259133_YPX794	#N/A	AF259170	#N/A	JN870209	#N/A	YPX794	YPX794	#N/A	YPX794	YPX794	#N/A	YPX794	#N/A
Viperidae: Crotalinae	Ovophis_monticola	9	N	5	4	6	67	2	AY763191_YPX808	YPX808	#N/A	AY352748_AF171907	#N/A	AY352809	#N/A	YPX808	YPX808	#N/A	YPX808	YPX808	#N/A	YPX808	#N/A
Viperidae: Crotalinae	Porthidium_nasutum	9	N	5	4	7	78	0	YPX810	YPX810	#N/A	DQ061210	#N/A	DQ061232	#N/A	YPX810	YPX810	YPX810	YPX810	YPX810	#N/A	#N/A	#N/A
Viperidae: Crotalinae	Bothrops_asper	8	N	4	4	0	0	0	AF057218	AF057265	#N/A	FJ985705	#N/A	FJ985711	#N/A	EU402630	#N/A	#N/A	#N/A	EU390910	JN703092	EU402838	#N/A
Viperidae: Crotalinae	Bothrops_jararacussu	8	N	4	4	6	75	0	YPX413	YPX413	#N/A	AY223602	#N/A	AF292634	#N/A	#N/A	YPX413	YPX413	#N/A	YPX413	#N/A	YPX413	#N/A
Viperidae: Crotalinae	Crotalus_atrox	8	N	3	5	0	0	0	AF259256	AF259148	#N/A	AY223608	AY016239	DQ679873	#N/A	#N/A	JN620892	#N/A	#N/A	KF410312	#N/A	JN621002	#N/A
Viperidae: Crotalinae	Crotalus_cerastes	8	N	3	5	0	0	0	AF259235	AF259128	#N/A	U69773	AY016245	JN620962	#N/A	#N/A	JN620894	#N/A	#N/A	KF410314	#N/A	JN621003	#N/A
Viperidae: Crotalinae	Crotalus_tigris	8	N	3	5	0	0	0	AF259249	AF259141	#N/A	AY223606	AY016240	AF156574	#N/A	#N/A	JN620900	#N/A	#N/A	GQ334665	#N/A	JN621007	#N/A
Viperidae: Crotalinae	Agkistrodon_bilineatus	7	N	3	4	5	71	0	YPX804	YPX804	#N/A	EU483408	#N/A	AF156583	#N/A	YPX804	YPX804	#N/A	YPX804	#N/A	#N/A	#N/A	#N/A
Viperidae: Crotalinae	Bothrops_fonsecai	7	N	3	4	6	86	0	YPX411	YPX411	#N/A	YPX411	#N/A	AF292618	#N/A	#N/A	YPX411	YPX411	#N/A	#N/A	#N/A	YPX411	#N/A
Viperidae: Crotalinae	Crotalus_mitchellii	7	N	2	5	0	0	0	AF259250	AF259142	#N/A	AF259180	AY016241	JN620967	#N/A	#N/A	JN620899	#N/A	#N/A	#N/A	#N/A	JN621006	#N/A
Viperidae: Crotalinae	Crotalus_molossus	7	N	2	5	0	0	0	AF259243	AF259135	#N/A	AY223607	AY704797	AY223645	#N/A	#N/A	JN620902	#N/A	#N/A	#N/A	#N/A	JN621009	#N/A
Viperidae: Crotalinae	Crotalus_polystictus	7	N	3	4	0	0	0	AF259236	AF512747	#N/A	AF259166	#N/A	KF410294	#N/A	#N/A	KF410305	#N/A	#N/A	KF410320	#N/A	KF410332	#N/A
Viperidae: Crotalinae	Crotalus_viridis	7	N	2	5	0	0	0	AF259253	AF259145	#N/A	JN620819	AY016235	AF194160	#N/A	#N/A	JN620901	#N/A	#N/A	#N/A	#N/A	JN621008	#N/A
Viperidae: Crotalinae	Lachesis_muta	7	N	3	4	1	14	0	AF057221	AF057268	#N/A	AY223604	#N/A	AY223644	#N/A	#N/A	#N/A	#N/A	YPX812	EU390924	JN703071	#N/A	#N/A
Viperidae: Crotalinae	Sistrurus_catenatus	7	N	2	5	0	0	0	DQ464268	AF259119	#N/A	AY223610	GQ359800	HQ257759	#N/A	#N/A	KF410311	#N/A	#N/A	GQ334686	#N/A	#N/A	#N/A
Viperidae: Crotalinae	Bothrops_brazili	6	N	2	4	2	33	0	EU867252	EU867264	#N/A	AF292597	#N/A	AF292635	#N/A	#N/A	YPX812	#N/A	#N/A	#N/A	#N/A	YPX812	#N/A
Viperidae: Crotalinae	Bothrops_jararaca	6	N	2	4	4	67	0	YPX412	EU867266	#N/A	YPX412	#N/A	AY122860	#N/A	#N/A	#N/A	#N/A	YPX412	YPX412	#N/A	#N/A	#N/A
Viperidae: Crotalinae	Cerrophidion_godmani	6	N	2	4	3	50	0	DQ305419	YPX811	#N/A	AY220325	#N/A	DQ061225	#N/A	YPX811	#N/A	#N/A	YPX811	#N/A	#N/A	#N/A	#N/A
Viperidae: Crotalinae	Crotalus_basiliscus	6	N	1	5	0	0	0	AF259244	AF259136	#N/A	AY704845	AY704796	AY704894	#N/A	#N/A	#N/A	#N/A	#N/A	KF410313	#N/A	#N/A	#N/A
Viperidae: Crotalinae	Crotalus_lepidus	6	N	2	4	0	0	0	AF259230	AF259123	#N/A	AF259160	#N/A	U41881	#N/A	#N/A	JN620898	#N/A	#N/A	#N/A	#N/A	JN621005	#N/A
Viperidae: Crotalinae	Crotalus_pricei	6	N	2	4	0	0	0	AF259237	AF259130	#N/A	AF259167	#N/A	JN022862	#N/A	#N/A	KF410306	#N/A	#N/A	KF410321	#N/A	#N/A	#N/A
Viperidae: Crotalinae	Crotalus_scutulatus	6	N	1	5	0	0	0	AF259254	AF259146	#N/A	AF292571	AY016237	AF194167	#N/A	#N/A	#N/A	#N/A	#N/A	KF410322	#N/A	#N/A	#N/A
Viperidae: Crotalinae	Crotalus_triseriatus	6	N	2	4	0	0	0	AF259234	AF259124	#N/A	AF259163	#N/A	HQ257871	#N/A	#N/A	KF410310	#N/A	#N/A	KF410325	#N/A	#N/A	#N/A
Viperidae: Crotalinae	Cryptelytrops_albolabris	6	N	1	5	2	33	0	AF057195	YPX809	JX233622	AY352769	#N/A	U41890	#N/A	#N/A	#N/A	#N/A	YPX809	#N/A	#N/A	#N/A	#N/A
Viperidae: Crotalinae	Gloydius_blomhoffi	6	N	0	6	0	0	0	EF012800	AY352719	NC11390	AY352751	NC11390	AY352814	#N/A	#N/A	#N/A	#N/A	#N/A	#N/A	#N/A	#N/A	#N/A
Viperidae: Crotalinae	Gloydius_brevicaudus	6	N	1	5	0	0	0	EU913477	EU913477	JQ798883	EU913477	#N/A	JQ687476	#N/A	#N/A	JQ687505	#N/A	#N/A	#N/A	#N/A	#N/A	#N/A
Viperidae: Crotalinae	Gloydius_saxatilis	6	N	1	5	0	0	0	AF124154	JN870195	JQ798882	AF182531	#N/A	JQ687483	#N/A	#N/A	JQ687508	#N/A	#N/A	#N/A	#N/A	#N/A	#N/A
Viperidae: Crotalinae	Gloydius_ussuriensis	6	N	1	5	0	0	0	AF057193	AF057240	JQ798887	AY223565	#N/A	AY223622	#N/A	#N/A	JQ687520	#N/A	#N/A	#N/A	#N/A	#N/A	#N/A
Viperidae: Crotalinae	Hypnale_nepa	6	N	2	4	0	0	0	KC347325	KC347362	#N/A	KC347485	#N/A	KC347491	#N/A	#N/A	KC347401	#N/A	#N/A	#N/A	#N/A	KC347439	#N/A
Viperidae: Crotalinae	Hypnale_zara	6	N	2	4	0	0	0	KC347326	KC347363	#N/A	KC347463	#N/A	KC347513	#N/A	#N/A	KC347402	#N/A	#N/A	#N/A	#N/A	KC347440	#N/A
Viperidae: Crotalinae	Ovophis_okinavensis	6	N	0	6	0	0	0	AB175670	AB175670	NC7397	NC7397	NC7397	NC7397	#N/A	#N/A	#N/A	#N/A	#N/A	#N/A	#N/A	#N/A	#N/A
Viperidae: Crotalinae	Protobothrops_jerdonii	6	N	0	6	0	0	0	EF012807	AY763193	NC021402	AY294274	NC021402	AY294263	#N/A	#N/A	#N/A	#N/A	#N/A	#N/A	#N/A	#N/A	#N/A
Viperidae: Crotalinae	Protobothrops_mangshanensis	6	N	1	5	0	0	0	AY352787	AY352726	JX233620	AY352758	#N/A	AY352821	#N/A	#N/A	JQ687524	#N/A	#N/A	#N/A	#N/A	#N/A	#N/A
Viperidae: Crotalinae	Protobothrops_mucrosquamatus	6	N	0	6	0	0	0	AY763187	AY223666	NC021412	AY294275	NC021412	AY223629	#N/A	#N/A	#N/A	#N/A	#N/A	#N/A	#N/A	#N/A	#N/A
Viperidae: Crotalinae	Crotalus_ericsmithi	5	N	3	2	0	0	0	#N/A	#N/A	#N/A	KF410284	#N/A	KF410289	#N/A	#N/A	KF410301	#N/A	#N/A	KF410315	#N/A	KF410330	#N/A
Viperidae: Crotalinae	Crotalus_lannomi	5	N	3	2	0	0	0	#N/A	#N/A	#N/A	KF410280	#N/A	KF410291	#N/A	#N/A	KF410303	#N/A	#N/A	KF410317	#N/A	KF410331	#N/A
Viperidae: Crotalinae	Crotalus_oreganus	5	N	1	4	0	0	0	DQ020024	#N/A	#N/A	AF147857	AY016221	AF194161	#N/A	#N/A	AF471135	#N/A	#N/A	#N/A	#N/A	#N/A	#N/A
Viperidae: Crotalinae	Crotalus_stejnegeri	5	N	3	2	0	0	0	#N/A	#N/A	#N/A	KF410283	#N/A	KF410297	#N/A	#N/A	KF410307	#N/A	#N/A	KF410324	#N/A	KF410333	#N/A
Viperidae: Crotalinae	Gloydius_intermedius	5	N	1	4	0	0	0	EF012806	JN870194	#N/A	AF182543	#N/A	U41869	#N/A	#N/A	JQ687507	#N/A	#N/A	#N/A	#N/A	#N/A	#N/A
Viperidae: Crotalinae	Gloydius_shedaoensis	5	N	1	4	0	0	0	AF057194	AF057241	#N/A	AY223566	#N/A	AY223623	#N/A	#N/A	AF435019	#N/A	#N/A	#N/A	#N/A	#N/A	#N/A
Viperidae: Crotalinae	Lachesis_stenophrys	5	N	1	4	0	0	0	AF057220	AF057267	#N/A	AY223603	#N/A	U96026	#N/A	EU402644	#N/A	#N/A	#N/A	#N/A	#N/A	#N/A	#N/A
Viperidae: Crotalinae	Sistrurus_miliarius	5	N	0	5	1	20	1	YPX795	AF259120_YPX795	#N/A	EU483385	GQ359815	HQ257760	#N/A	#N/A	#N/A	#N/A	#N/A	#N/A	#N/A	#N/A	#N/A
Viperidae: Crotalinae	Trimeresurus_trigonocephalus	5	N	1	4	0	0	0	AY059549	AY059565	#N/A	AF171890	#N/A	AY059597	#N/A	#N/A	KC347412	#N/A	#N/A	#N/A	#N/A	#N/A	#N/A
Viperidae: Crotalinae	Agkistrodon_taylori	4	N	0	4	0	0	0	AF156590	AF156569	#N/A	EU483477	#N/A	AF156581	#N/A	#N/A	#N/A	#N/A	#N/A	#N/A	#N/A	#N/A	#N/A
Viperidae: Crotalinae	Atropoides_mexicanus	4	N	0	4	0	0	0	KC847268	KC847255	#N/A	KC847271	#N/A	KC847289	#N/A	#N/A	#N/A	#N/A	#N/A	#N/A	#N/A	#N/A	#N/A
Viperidae: Crotalinae	Atropoides_nummifer	4	N	0	4	0	0	0	DQ305422	AF057254	#N/A	AY220317	#N/A	AY220338	#N/A	#N/A	#N/A	#N/A	#N/A	#N/A	#N/A	#N/A	#N/A
Viperidae: Crotalinae	Atropoides_occiduus	4	N	0	4	0	0	0	DQ305423	DQ305446	#N/A	DQ061194	#N/A	DQ061219	#N/A	#N/A	#N/A	#N/A	#N/A	#N/A	#N/A	#N/A	#N/A
Viperidae: Crotalinae	Atropoides_olmec	4	N	0	4	0	0	0	AY223656	AY223669	#N/A	AY220321	#N/A	AY220344	#N/A	#N/A	#N/A	#N/A	#N/A	#N/A	#N/A	#N/A	#N/A
Viperidae: Crotalinae	Atropoides_picadoi	4	N	0	4	0	0	0	AF057208	AF057255	#N/A	AY223583	#N/A	U41872	#N/A	#N/A	#N/A	#N/A	#N/A	#N/A	#N/A	#N/A	#N/A
Viperidae: Crotalinae	Bothriechis_aurifer	4	N	0	4	0	0	0	DQ305425	DQ305448	#N/A	DQ305466	#N/A	DQ305483	#N/A	#N/A	#N/A	#N/A	#N/A	#N/A	#N/A	#N/A	#N/A
Viperidae: Crotalinae	Bothriechis_bicolor	4	N	0	4	0	0	0	DQ305426	DQ305449	#N/A	DQ305467	#N/A	DQ305484	#N/A	#N/A	#N/A	#N/A	#N/A	#N/A	#N/A	#N/A	#N/A
Viperidae: Crotalinae	Bothriechis_guifarroi	4	N	0	4	0	0	0	KC847265	KC847264	#N/A	KC847274	#N/A	KC847287	#N/A	#N/A	#N/A	#N/A	#N/A	#N/A	#N/A	#N/A	#N/A
Viperidae: Crotalinae	Bothriechis_lateralis	4	N	0	4	0	0	0	AF057211	AF057258	#N/A	AY223588	#N/A	U41873	#N/A	#N/A	#N/A	#N/A	#N/A	#N/A	#N/A	#N/A	#N/A
Viperidae: Crotalinae	Bothriechis_marchi	4	N	0	4	0	0	0	DQ305428	DQ305451	#N/A	DQ305469	#N/A	DQ305486	#N/A	#N/A	#N/A	#N/A	#N/A	#N/A	#N/A	#N/A	#N/A
Viperidae: Crotalinae	Bothriechis_nigroviridis	4	N	0	4	0	0	0	AF057212	AF057259	#N/A	AY223589	#N/A	AY223635	#N/A	#N/A	#N/A	#N/A	#N/A	#N/A	#N/A	#N/A	#N/A
Viperidae: Crotalinae	Bothriechis_rowleyi	4	N	0	4	0	0	0	DQ305427	DQ305450	#N/A	DQ305468	#N/A	DQ305485	#N/A	#N/A	#N/A	#N/A	#N/A	#N/A	#N/A	#N/A	#N/A
Viperidae: Crotalinae	Bothriechis_supraciliaris	4	N	0	4	0	0	0	DQ305429	DQ305452	#N/A	DQ305470	#N/A	DQ305487	#N/A	#N/A	#N/A	#N/A	#N/A	#N/A	#N/A	#N/A	#N/A
Viperidae: Crotalinae	Bothriechis_thalassinus	4	N	0	4	0	0	0	DQ305424	DQ305447	#N/A	DQ305465	#N/A	DQ305482	#N/A	#N/A	#N/A	#N/A	#N/A	#N/A	#N/A	#N/A	#N/A
Viperidae: Crotalinae	Bothrocophias_hyoprora	4	N	0	4	0	0	0	AF057206	AF057253	#N/A	AY223593	#N/A	AF292614	#N/A	#N/A	#N/A	#N/A	#N/A	#N/A	#N/A	#N/A	#N/A
Viperidae: Crotalinae	Bothrocophias_microphthalmus	4	N	0	4	0	0	0	AY223657	AY223670	#N/A	AF292578	#N/A	AF292615	#N/A	#N/A	#N/A	#N/A	#N/A	#N/A	#N/A	#N/A	#N/A
Viperidae: Crotalinae	Bothrops_alternatus	4	N	0	4	0	0	0	AY027777	AY223673	#N/A	EU867273	#N/A	AY223642	#N/A	#N/A	#N/A	#N/A	#N/A	#N/A	#N/A	#N/A	#N/A
Viperidae: Crotalinae	Bothrops_ammodytoides	4	N	0	4	1	25	0	AY046572	AY223671	#N/A	cbgm863-ZZ	#N/A	AY223639	#N/A	#N/A	#N/A	#N/A	#N/A	#N/A	#N/A	#N/A	#N/A
Viperidae: Crotalinae	Bothrops_bilineatus	4	N	0	4	1	25	0	AF057214	YPX815	#N/A	AY223591	#N/A	AF292630	#N/A	#N/A	#N/A	#N/A	#N/A	#N/A	#N/A	#N/A	#N/A
Viperidae: Crotalinae	Bothrops_chloromelas	4	N	0	4	0	0	0	DQ305430	DQ305453	#N/A	DQ305471	#N/A	DQ305488	#N/A	#N/A	#N/A	#N/A	#N/A	#N/A	#N/A	#N/A	#N/A
Viperidae: Crotalinae	Bothrops_cotiara	4	N	0	4	0	0	0	AF057217	AF057264	#N/A	AY223597	#N/A	AF292619	#N/A	#N/A	#N/A	#N/A	#N/A	#N/A	#N/A	#N/A	#N/A
Viperidae: Crotalinae	Bothrops_diporus	4	N	0	4	0	0	0	DQ305431	DQ305454	#N/A	AF292587	#N/A	AF292625	#N/A	#N/A	#N/A	#N/A	#N/A	#N/A	#N/A	#N/A	#N/A
Viperidae: Crotalinae	Bothrops_erythromelas	4	N	0	4	0	0	0	AF057219	AF057266	#N/A	AY223600	#N/A	U41877	#N/A	#N/A	#N/A	#N/A	#N/A	#N/A	#N/A	#N/A	#N/A
Viperidae: Crotalinae	Bothrops_insularis	4	N	0	4	0	0	0	AF057216	AF057263	#N/A	AY223596	#N/A	AF292628	#N/A	#N/A	#N/A	#N/A	#N/A	#N/A	#N/A	#N/A	#N/A
Viperidae: Crotalinae	Bothrops_itapetiningae	4	N	0	4	0	0	0	EU867253	EU867265	#N/A	AF292582	#N/A	EU867289	#N/A	#N/A	#N/A	#N/A	#N/A	#N/A	#N/A	#N/A	#N/A
Viperidae: Crotalinae	Bothrops_leucurus	4	N	0	4	0	0	0	EU867255	EU867267	#N/A	EU867279	#N/A	AF246279	#N/A	#N/A	#N/A	#N/A	#N/A	#N/A	#N/A	#N/A	#N/A
Viperidae: Crotalinae	Bothrops_moojeni	4	N	0	4	0	0	0	EU867256	EU867268	#N/A	EU867282	#N/A	EU867293	#N/A	#N/A	#N/A	#N/A	#N/A	#N/A	#N/A	#N/A	#N/A
Viperidae: Crotalinae	Bothrops_neuwiedi	4	N	0	4	0	0	0	#N/A	JQ627282	JQ627371	AF292585	#N/A	AF292623	#N/A	#N/A	#N/A	#N/A	#N/A	#N/A	#N/A	#N/A	#N/A
Viperidae: Crotalinae	Bothrops_pauloensis	4	N	0	4	0	0	0	EU867260	EU867272	#N/A	EU867284	#N/A	EU867296	#N/A	#N/A	#N/A	#N/A	#N/A	#N/A	#N/A	#N/A	#N/A
Viperidae: Crotalinae	Bothrops_pubescens	4	N	0	4	0	0	0	JN870180	JN870192	#N/A	JN870200	#N/A	JN870206	#N/A	#N/A	#N/A	#N/A	#N/A	#N/A	#N/A	#N/A	#N/A
Viperidae: Crotalinae	Bothrops_taeniatus	4	N	0	4	2	50	0	YPX414	YPX414	#N/A	AY223592	#N/A	AF292629	#N/A	#N/A	#N/A	#N/A	#N/A	#N/A	#N/A	#N/A	#N/A
Viperidae: Crotalinae	Cerrophidion_petlalcalensis	4	N	0	4	0	0	0	DQ305420	DQ305443	#N/A	DQ061202	#N/A	DQ061227	#N/A	#N/A	#N/A	#N/A	#N/A	#N/A	#N/A	#N/A	#N/A
Viperidae: Crotalinae	Cerrophidion_tzotzilorum	4	N	0	4	0	0	0	JN870182	JN870193	#N/A	DQ061204	#N/A	DQ061228	#N/A	#N/A	#N/A	#N/A	#N/A	#N/A	#N/A	#N/A	#N/A
Viperidae: Crotalinae	Crotalus_aquilus	4	N	0	4	0	0	0	AF259232	AF259125	#N/A	AF259162	#N/A	HQ257782	#N/A	#N/A	#N/A	#N/A	#N/A	#N/A	#N/A	#N/A	#N/A
Viperidae: Crotalinae	Crotalus_enyo	4	N	0	4	0	0	0	AF259245	AF259137	#N/A	AF259175	AY016246	#N/A	#N/A	#N/A	#N/A	#N/A	#N/A	#N/A	#N/A	#N/A	#N/A
Viperidae: Crotalinae	Crotalus_intermedius	4	N	0	4	0	0	0	AF259238	AF259131	#N/A	AF259168	#N/A	JN870208	#N/A	#N/A	#N/A	#N/A	#N/A	#N/A	#N/A	#N/A	#N/A
Viperidae: Crotalinae	Crotalus_pusillus	4	N	0	4	0	0	0	AF259229	AF259122	#N/A	AF259159	#N/A	HQ257774	#N/A	#N/A	#N/A	#N/A	#N/A	#N/A	#N/A	#N/A	#N/A
Viperidae: Crotalinae	Crotalus_ravus	4	N	0	4	0	0	0	AF259228	AF259121	#N/A	AY223609	#N/A	AY223647	#N/A	#N/A	#N/A	#N/A	#N/A	#N/A	#N/A	#N/A	#N/A
Viperidae: Crotalinae	Crotalus_ruber	4	N	0	4	0	0	0	AF259261	AF259153	#N/A	AF259191	#N/A	DQ679838	#N/A	#N/A	#N/A	#N/A	#N/A	#N/A	#N/A	#N/A	#N/A
Viperidae: Crotalinae	Crotalus_transversus	4	N	0	4	0	0	0	AF259239	JN022895	#N/A	AF259169	#N/A	JN022840	#N/A	#N/A	#N/A	#N/A	#N/A	#N/A	#N/A	#N/A	#N/A
Viperidae: Crotalinae	Cryptelytrops_cantori	4	N	0	4	0	0	0	AF057196	AF057243	#N/A	AY223568	#N/A	U41891	#N/A	#N/A	#N/A	#N/A	#N/A	#N/A	#N/A	#N/A	#N/A
Viperidae: Crotalinae	Cryptelytrops_erythrurus	4	N	0	4	0	0	0	AF517161	AF517174	#N/A	AY352768	#N/A	AF517217	#N/A	#N/A	#N/A	#N/A	#N/A	#N/A	#N/A	#N/A	#N/A
Viperidae: Crotalinae	Cryptelytrops_fasciatus	4	N	0	4	0	0	0	GQ428492	GQ428466	#N/A	GQ428475	#N/A	GQ428482	#N/A	#N/A	#N/A	#N/A	#N/A	#N/A	#N/A	#N/A	#N/A
Viperidae: Crotalinae	Cryptelytrops_insularis	4	N	0	4	0	0	0	AY059534	AF517172	#N/A	AY059568	#N/A	AY352833	#N/A	#N/A	#N/A	#N/A	#N/A	#N/A	#N/A	#N/A	#N/A
Viperidae: Crotalinae	Cryptelytrops_kanburiensis	4	N	0	4	0	0	0	AY289219	AY352737	#N/A	AY289225	#N/A	AY289231	#N/A	#N/A	#N/A	#N/A	#N/A	#N/A	#N/A	#N/A	#N/A
Viperidae: Crotalinae	Cryptelytrops_macrops	4	N	0	4	0	0	0	AF517163	AF517176	#N/A	AF517184	#N/A	AF517219	#N/A	#N/A	#N/A	#N/A	#N/A	#N/A	#N/A	#N/A	#N/A
Viperidae: Crotalinae	Cryptelytrops_purpureomaculatus	4	N	0	4	0	0	0	AY352807	AF517175	#N/A	AY352772	#N/A	AF517218	#N/A	#N/A	#N/A	#N/A	#N/A	#N/A	#N/A	#N/A	#N/A
Viperidae: Crotalinae	Cryptelytrops_septentrionalis	4	N	0	4	0	0	0	AY059543	AY352724	#N/A	AY352755	#N/A	AY352818	#N/A	#N/A	#N/A	#N/A	#N/A	#N/A	#N/A	#N/A	#N/A
Viperidae: Crotalinae	Cryptelytrops_venustus	4	N	0	4	0	0	0	AY293931	AY352723	#N/A	AF171914	#N/A	AY289228	#N/A	#N/A	#N/A	#N/A	#N/A	#N/A	#N/A	#N/A	#N/A
Viperidae: Crotalinae	Garthius_chaseni	4	N	0	4	0	0	0	AY352791	AY352729	#N/A	AY352760	#N/A	AY352825	#N/A	#N/A	#N/A	#N/A	#N/A	#N/A	#N/A	#N/A	#N/A
Viperidae: Crotalinae	Gloydius_tsushimaensis	4	N	0	4	0	0	0	JN870186	JN870196	#N/A	JN870203	#N/A	JN870211	#N/A	#N/A	#N/A	#N/A	#N/A	#N/A	#N/A	#N/A	#N/A
Viperidae: Crotalinae	Himalayophis_tibetanus	4	N	0	4	0	0	0	AY352776	AY352715	#N/A	AY352749	#N/A	AY352810	#N/A	#N/A	#N/A	#N/A	#N/A	#N/A	#N/A	#N/A	#N/A
Viperidae: Crotalinae	Hypnale_hypnale	4	N	0	4	0	0	0	AF057189	AF057236	#N/A	AY352750	#N/A	U41884	#N/A	#N/A	#N/A	#N/A	#N/A	#N/A	#N/A	#N/A	#N/A
Viperidae: Crotalinae	Lachesis_acrochorda	4	N	0	4	2	50	0	YPX416	YPX416	#N/A	JN870204	#N/A	JN870212	#N/A	#N/A	#N/A	#N/A	#N/A	#N/A	#N/A	#N/A	#N/A
Viperidae: Crotalinae	Mixcoatlus_barbouri	4	N	0	4	0	0	0	HM363639	HM363640	#N/A	HM363641	#N/A	HM363642	#N/A	#N/A	#N/A	#N/A	#N/A	#N/A	#N/A	#N/A	#N/A
Viperidae: Crotalinae	Mixcoatlus_melanurus	4	N	0	4	0	0	0	AF057210	AF057257	#N/A	AY223587	#N/A	AY223634	#N/A	#N/A	#N/A	#N/A	#N/A	#N/A	#N/A	#N/A	#N/A
Viperidae: Crotalinae	Ophryacus_undulatus	4	N	0	4	0	0	0	AF057209	AF057256	#N/A	AY223586	#N/A	AY223633	#N/A	#N/A	#N/A	#N/A	#N/A	#N/A	#N/A	#N/A	#N/A
Viperidae: Crotalinae	Ovophis_tonkinensis	4	N	0	4	0	0	0	HQ325282	HQ325081	#N/A	HQ325140	#N/A	HQ325243	#N/A	#N/A	#N/A	#N/A	#N/A	#N/A	#N/A	#N/A	#N/A
Viperidae: Crotalinae	Ovophis_zayuensis	4	N	0	4	0	0	0	HQ325304	HQ325118	#N/A	HQ325150	#N/A	HQ325239	#N/A	#N/A	#N/A	#N/A	#N/A	#N/A	#N/A	#N/A	#N/A
Viperidae: Crotalinae	Parias_flavomaculatus	4	N	0	4	0	0	0	AY059535	AY059551	#N/A	AF171916	#N/A	AY059584	#N/A	#N/A	#N/A	#N/A	#N/A	#N/A	#N/A	#N/A	#N/A
Viperidae: Crotalinae	Parias_hageni	4	N	0	4	0	0	0	AY371755	AY059552	#N/A	AF171911	#N/A	AY059585	#N/A	#N/A	#N/A	#N/A	#N/A	#N/A	#N/A	#N/A	#N/A
Viperidae: Crotalinae	Parias_malcolmi	4	N	0	4	0	0	0	AY371758	AY371793	#N/A	AY371832	#N/A	AY371861	#N/A	#N/A	#N/A	#N/A	#N/A	#N/A	#N/A	#N/A	#N/A
Viperidae: Crotalinae	Parias_schultzei	4	N	0	4	0	0	0	AY352785	AY352725	#N/A	AY352756	#N/A	AY352819	#N/A	#N/A	#N/A	#N/A	#N/A	#N/A	#N/A	#N/A	#N/A
Viperidae: Crotalinae	Parias_sumatranus	4	N	0	4	0	0	0	AY371759	AY371791	#N/A	AY371824	#N/A	AY371866	#N/A	#N/A	#N/A	#N/A	#N/A	#N/A	#N/A	#N/A	#N/A
Viperidae: Crotalinae	Popeia_popeiorum	4	N	0	4	0	0	0	AY059538	AY059554	#N/A	AY371802	#N/A	AY059590	#N/A	#N/A	#N/A	#N/A	#N/A	#N/A	#N/A	#N/A	#N/A
Viperidae: Crotalinae	Porthidium_arcosae	4	N	0	4	0	0	0	EU624241	EU624275	#N/A	AF292575	#N/A	AF292613	#N/A	#N/A	#N/A	#N/A	#N/A	#N/A	#N/A	#N/A	#N/A
Viperidae: Crotalinae	Porthidium_dunni	4	N	0	4	0	0	0	AY223654	AY223667	#N/A	AY223581	#N/A	DQ061242	#N/A	#N/A	#N/A	#N/A	#N/A	#N/A	#N/A	#N/A	#N/A
Viperidae: Crotalinae	Porthidium_lansbergii	4	N	0	4	0	0	0	AY223655	AY223668	#N/A	AY223582	#N/A	AY223631	#N/A	#N/A	#N/A	#N/A	#N/A	#N/A	#N/A	#N/A	#N/A
Viperidae: Crotalinae	Porthidium_ophryomegas	4	N	0	4	0	0	0	AF057205	AF057252	#N/A	AY223580	#N/A	U41888	#N/A	#N/A	#N/A	#N/A	#N/A	#N/A	#N/A	#N/A	#N/A
Viperidae: Crotalinae	Porthidium_porrasi	4	N	0	4	0	0	0	DQ305421	DQ305444	#N/A	DQ061214	#N/A	DQ061237	#N/A	#N/A	#N/A	#N/A	#N/A	#N/A	#N/A	#N/A	#N/A
Viperidae: Crotalinae	Porthidium_yucatanicum	4	N	0	4	0	0	0	JN870189	JN870198	#N/A	DQ061215	#N/A	DQ061244	#N/A	#N/A	#N/A	#N/A	#N/A	#N/A	#N/A	#N/A	#N/A
Viperidae: Crotalinae	Protobothrops_cornutus	4	N	0	4	0	0	0	AY294276	AY294267	#N/A	AY294272	#N/A	AY294262	#N/A	#N/A	#N/A	#N/A	#N/A	#N/A	#N/A	#N/A	#N/A
Viperidae: Crotalinae	Protobothrops_elegans	4	N	0	4	0	0	0	AF057201	AF057248	#N/A	AY223575	#N/A	U41893	#N/A	#N/A	#N/A	#N/A	#N/A	#N/A	#N/A	#N/A	#N/A
Viperidae: Crotalinae	Protobothrops_flavoviridis	4	N	0	4	0	0	0	AF057200	AF057247	#N/A	AY223574	#N/A	AY352826	#N/A	#N/A	#N/A	#N/A	#N/A	#N/A	#N/A	#N/A	#N/A
Viperidae: Crotalinae	Protobothrops_kaulbacki	4	N	0	4	0	0	0	DQ666056	DQ666055	#N/A	DQ666060	#N/A	DQ666057	#N/A	#N/A	#N/A	#N/A	#N/A	#N/A	#N/A	#N/A	#N/A
Viperidae: Crotalinae	Protobothrops_maolanensis	4	N	0	4	0	0	0	JN799405	JN799398	#N/A	JN799401	#N/A	JN799409	#N/A	#N/A	#N/A	#N/A	#N/A	#N/A	#N/A	#N/A	#N/A
Viperidae: Crotalinae	Protobothrops_sieversorum	4	N	0	4	0	0	0	DQ305414	DQ305437	#N/A	AY352753	#N/A	DQ305478	#N/A	#N/A	#N/A	#N/A	#N/A	#N/A	#N/A	#N/A	#N/A
Viperidae: Crotalinae	Protobothrops_tokarensis	4	N	0	4	0	0	0	AF057202	AF057249	#N/A	AY223576	#N/A	AY223628	#N/A	#N/A	#N/A	#N/A	#N/A	#N/A	#N/A	#N/A	#N/A
Viperidae: Crotalinae	Protobothrops_xiangchengensis	4	N	0	4	0	0	0	AY763189	AY763207	#N/A	DQ666062	#N/A	DQ666058	#N/A	#N/A	#N/A	#N/A	#N/A	#N/A	#N/A	#N/A	#N/A
Viperidae: Crotalinae	Trimeresurus_borneensis	4	N	0	4	0	0	0	AY352783	AY352722	#N/A	AF171912	#N/A	AY352817	#N/A	#N/A	#N/A	#N/A	#N/A	#N/A	#N/A	#N/A	#N/A
Viperidae: Crotalinae	Trimeresurus_gracilis	4	N	0	4	0	0	0	DQ305415	DQ305438	#N/A	AF171913	#N/A	AY352823	#N/A	#N/A	#N/A	#N/A	#N/A	#N/A	#N/A	#N/A	#N/A
Viperidae: Crotalinae	Trimeresurus_gramineus	4	N	0	4	0	0	0	AY352793	AY352731	#N/A	AY352762	#N/A	AY352827	#N/A	#N/A	#N/A	#N/A	#N/A	#N/A	#N/A	#N/A	#N/A
Viperidae: Crotalinae	Trimeresurus_malabaricus	4	N	0	4	0	0	0	AY059548	AY352733	#N/A	AY059569	#N/A	AY352829	#N/A	#N/A	#N/A	#N/A	#N/A	#N/A	#N/A	#N/A	#N/A
Viperidae: Crotalinae	Trimeresurus_puniceus	4	N	0	4	0	0	0	AF517164	AF517177	#N/A	AY352757	#N/A	AF517220	#N/A	#N/A	#N/A	#N/A	#N/A	#N/A	#N/A	#N/A	#N/A
Viperidae: Crotalinae	Viridovipera_gumprechti	4	N	0	4	0	0	0	EU443791	AY352736	#N/A	AY352766	#N/A	EU443787	#N/A	#N/A	#N/A	#N/A	#N/A	#N/A	#N/A	#N/A	#N/A
Viperidae: Crotalinae	Viridovipera_medoensis	4	N	0	4	0	0	0	AY352797	AY352735	#N/A	AY352765	#N/A	AY352831	#N/A	#N/A	#N/A	#N/A	#N/A	#N/A	#N/A	#N/A	#N/A
Viperidae: Crotalinae	Viridovipera_trungsonensis	4	N	0	4	0	0	0	EU443817	EU443818	#N/A	EU443815	#N/A	EU443816	#N/A	#N/A	#N/A	#N/A	#N/A	#N/A	#N/A	#N/A	#N/A
Viperidae: Crotalinae	Viridovipera_vogeli	4	N	0	4	0	0	0	AF517170	AF517183	#N/A	AY059574	#N/A	EU443808	#N/A	#N/A	#N/A	#N/A	#N/A	#N/A	#N/A	#N/A	#N/A
Viperidae: Crotalinae	Viridovipera_yunnanensis	4	N	0	4	0	0	0	EU443813	EU443814	#N/A	EF597523	#N/A	EF597527	#N/A	#N/A	#N/A	#N/A	#N/A	#N/A	#N/A	#N/A	#N/A
Viperidae: Crotalinae	Bothrops_pulchra	3	N	0	3	0	0	0	JN870179	#N/A	#N/A	AF292593	#N/A	AF292631	#N/A	#N/A	#N/A	#N/A	#N/A	#N/A	#N/A	#N/A	#N/A
Viperidae: Crotalinae	Crotalus_catalinensis	3	N	0	3	0	0	0	AF259259	AF259151	#N/A	AF259189	#N/A	#N/A	#N/A	#N/A	#N/A	#N/A	#N/A	#N/A	#N/A	#N/A	#N/A
Viperidae: Crotalinae	Crotalus_cerberus	3	N	1	2	0	0	0	#N/A	#N/A	#N/A	JN620813	#N/A	JN620963	#N/A	#N/A	JN620895	#N/A	#N/A	#N/A	#N/A	#N/A	#N/A
Viperidae: Crotalinae	Crotalus_simus	3	N	0	3	0	0	0	EU624240	GQ372869	#N/A	HE867025	#N/A	#N/A	#N/A	#N/A	#N/A	#N/A	#N/A	#N/A	#N/A	#N/A	#N/A
Viperidae: Crotalinae	Crotalus_tancitarensis	3	N	0	3	0	0	0	JN022897	JN022897	#N/A	#N/A	#N/A	JN022851	#N/A	#N/A	#N/A	#N/A	#N/A	#N/A	#N/A	#N/A	#N/A
Viperidae: Crotalinae	Crotalus_totonacus	3	N	0	3	0	0	0	#N/A	#N/A	#N/A	AY704839	AY704795	AY704889	#N/A	#N/A	#N/A	#N/A	#N/A	#N/A	#N/A	#N/A	#N/A
Viperidae: Crotalinae	Cryptelytrops_andersonii	3	N	0	3	0	0	0	AY352801	AY352740	#N/A	#N/A	#N/A	AY352835	#N/A	#N/A	#N/A	#N/A	#N/A	#N/A	#N/A	#N/A	#N/A
Viperidae: Crotalinae	Bothrocophias_campbelli	2	N	0	2	0	0	0	#N/A	#N/A	#N/A	AF191582	#N/A	AF292622	#N/A	#N/A	#N/A	#N/A	#N/A	#N/A	#N/A	#N/A	#N/A
Viperidae: Crotalinae	Bothrops_caribbaeus	2	N	0	2	0	0	0	#N/A	#N/A	#N/A	AF292598	#N/A	AF292636	#N/A	#N/A	#N/A	#N/A	#N/A	#N/A	#N/A	#N/A	#N/A
Viperidae: Crotalinae	Bothrops_lanceolatus	2	N	0	2	0	0	0	#N/A	#N/A	#N/A	AF292599	#N/A	AF292637	#N/A	#N/A	#N/A	#N/A	#N/A	#N/A	#N/A	#N/A	#N/A
Viperidae: Crotalinae	Bothrops_lojanus	2	N	0	2	0	0	0	#N/A	#N/A	#N/A	FR691566	#N/A	FR691536	#N/A	#N/A	#N/A	#N/A	#N/A	#N/A	#N/A	#N/A	#N/A
Viperidae: Crotalinae	Bothrops_marajoensis	2	N	0	2	0	0	0	#N/A	#N/A	#N/A	AF292605	#N/A	AF292643	#N/A	#N/A	#N/A	#N/A	#N/A	#N/A	#N/A	#N/A	#N/A
Viperidae: Crotalinae	Bothrops_osbornei	2	N	0	2	0	0	0	#N/A	#N/A	#N/A	AF292595	#N/A	AF292633	#N/A	#N/A	#N/A	#N/A	#N/A	#N/A	#N/A	#N/A	#N/A
Viperidae: Crotalinae	Bothrops_pictus	2	N	0	2	0	0	0	#N/A	#N/A	#N/A	AF292583	#N/A	AF292621	#N/A	#N/A	#N/A	#N/A	#N/A	#N/A	#N/A	#N/A	#N/A
Viperidae: Crotalinae	Bothrops_punctatus	2	N	0	2	0	0	0	#N/A	#N/A	#N/A	AF292594	#N/A	AF292632	#N/A	#N/A	#N/A	#N/A	#N/A	#N/A	#N/A	#N/A	#N/A
Viperidae: Crotalinae	Gloydius_liupanensis	2	N	1	1	0	0	0	#N/A	#N/A	#N/A	JQ687491	#N/A	#N/A	#N/A	#N/A	JQ687510	#N/A	#N/A	#N/A	#N/A	#N/A	#N/A
Viperidae: Crotalinae	Porthidium_hespere	2	N	0	2	0	0	0	#N/A	#N/A	#N/A	EU017535	#N/A	EU016099	#N/A	#N/A	#N/A	#N/A	#N/A	#N/A	#N/A	#N/A	#N/A
Viperidae: Crotalinae	Atropoides_indomitus	1	N	0	1	0	0	0	#N/A	#N/A	#N/A	#N/A	#N/A	KC354700	#N/A	#N/A	#N/A	#N/A	#N/A	#N/A	#N/A	#N/A	#N/A
Viperidae: Crotalinae	Bothrops_alcatraz	1	N	0	1	0	0	0	#N/A	#N/A	#N/A	AY865822	#N/A	#N/A	#N/A	#N/A	#N/A	#N/A	#N/A	#N/A	#N/A	#N/A	#N/A
Viperidae: Crotalinae	Bothrops_matogrossensis	1	N	0	1	0	0	0	#N/A	#N/A	#N/A	#N/A	#N/A	FN431771	#N/A	#N/A	#N/A	#N/A	#N/A	#N/A	#N/A	#N/A	#N/A
Viperidae: Crotalinae	Cerrophidion_wilsoni	1	N	0	1	0	0	0	#N/A	JQ627139	#N/A	#N/A	#N/A	#N/A	#N/A	#N/A	#N/A	#N/A	#N/A	#N/A	#N/A	#N/A	#N/A
Viperidae: Crotalinae	Trimeresurus_wiroti	1	N	0	1	0	0	0	#N/A	#N/A	#N/A	DQ646788	#N/A	#N/A	#N/A	#N/A	#N/A	#N/A	#N/A	#N/A	#N/A	#N/A	#N/A
Viperidae: Viperinae	Bitis_gabonica	11	N	6	5	8	73	0	YPX816	YPX816	#N/A	AJ275695	JX073296	EU624217	#N/A	YPX816	YPX816	YPX816	YPX816	YPX816	#N/A	YPX816	#N/A
Viperidae: Viperinae	Cerastes_cerastes	11	N	6	5	6	55	1	YPX800	YPX800	EU852311	AF471028	#N/A	EU624222	#N/A	YPX800	AF471131_AF544679_YPX800	YPX800	YPX800	YPX800	#N/A	EU852329	#N/A
Viperidae: Viperinae	Daboia_russelii	11	N	5	6	0	0	0	EU913478	NC11391	NC11391	NC11391	NC11391	EU913478	#N/A	EU402636	AF471156	#N/A	#N/A	EU390916	HQ876367	EU402843	#N/A
Viperidae: Viperinae	Atheris_chlorechis	10	N	6	4	9	90	0	YPX797	YPX797	#N/A	YPX797	#N/A	EU624211	#N/A	YPX797	YPX797	YPX797	YPX797	YPX797	#N/A	YPX797	#N/A
Viperidae: Viperinae	Causus_defilippi	10	N	4	6	0	0	0	AF057186	AF057233	NC13479	AY223556	NC13479	NC13479	#N/A	EU402633	#N/A	#N/A	#N/A	EU390913	JN703088	EU402840	#N/A
Viperidae: Viperinae	Macrovipera_lebetina	10	N	6	4	8	80	0	YPX817	YPX817	#N/A	AJ275713	#N/A	DQ897729	#N/A	YPX817	YPX817	YPX817	YPX817	YPX817	#N/A	YPX817	#N/A
Viperidae: Viperinae	Vipera_eriwanensis	10	N	6	4	9	90	0	YPX803	YPX803	#N/A	YPX803	#N/A	FR727021	#N/A	YPX803	YPX803	YPX803	YPX803	YPX803	#N/A	YPX803	#N/A
Viperidae: Viperinae	Bitis_arietans	9	N	3	6	5	56	0	YPX408	YPX408	EU852310	AY235728	JX073288	EU852304	#N/A	#N/A	#N/A	YPX408	#N/A	YPX408	#N/A	YPX408	#N/A
Viperidae: Viperinae	Causus_lichtensteini	9	N	6	3	9	100	0	YPX796	YPX796	#N/A	YPX796	#N/A	#N/A	#N/A	YPX796	YPX796	YPX796	YPX796	YPX796	#N/A	YPX796	#N/A
Viperidae: Viperinae	Montivipera_raddei	9	N	6	3	7	78	0	YPX818	AJ275784	#N/A	AJ275730	#N/A	#N/A	#N/A	YPX818	YPX818	YPX818	YPX818	YPX818	#N/A	YPX818	#N/A
Viperidae: Viperinae	Echis_carinatus	6	N	1	5	0	0	0	EU852313	EU852319	EU852307	EU852295	#N/A	GQ359524	#N/A	#N/A	#N/A	#N/A	#N/A	#N/A	#N/A	EU852325	#N/A
Viperidae: Viperinae	Echis_coloratus	6	N	1	5	0	0	0	EU852315	EU852321	EU852309	EU852297	#N/A	EU624224	#N/A	#N/A	#N/A	#N/A	#N/A	#N/A	#N/A	EU852327	#N/A
Viperidae: Viperinae	Echis_ocellatus	6	N	1	5	0	0	0	EU852312	EU852318	EU852306	EU642592	#N/A	GQ359510	#N/A	#N/A	#N/A	#N/A	#N/A	#N/A	#N/A	EU852324	#N/A
Viperidae: Viperinae	Echis_pyramidum	6	N	1	5	0	0	0	EU852314	EU852320	EU852308	EU852296	#N/A	EU624226	#N/A	#N/A	#N/A	#N/A	#N/A	#N/A	#N/A	EU852326	#N/A
Viperidae: Viperinae	Atheris_nitschei	5	N	1	4	0	0	0	AY223650	AY223663	#N/A	AF471070	#N/A	AY223618	#N/A	#N/A	AF471125	#N/A	#N/A	#N/A	#N/A	#N/A	#N/A
Viperidae: Viperinae	Atheris_squamigera	5	N	1	4	0	0	0	AF544762	EU624279	#N/A	EU624303	#N/A	EU624212	#N/A	#N/A	AF544734	#N/A	#N/A	#N/A	#N/A	#N/A	#N/A
Viperidae: Viperinae	Bitis_atropos	5	N	0	5	0	0	0	EU624246	EU624281	#N/A	AJ275691	JX073287	EU624214	#N/A	#N/A	#N/A	#N/A	#N/A	#N/A	#N/A	#N/A	#N/A
Viperidae: Viperinae	Bitis_caudalis	5	N	0	5	0	0	0	EU624247	EU624282	#N/A	AJ275693	JX073293	EU624215	#N/A	#N/A	#N/A	#N/A	#N/A	#N/A	#N/A	#N/A	#N/A
Viperidae: Viperinae	Bitis_nasicornis	5	N	1	4	0	0	0	DQ305411	AY188048	#N/A	AY188009	#N/A	DQ305475	#N/A	#N/A	AY187970	#N/A	#N/A	#N/A	#N/A	#N/A	#N/A
Viperidae: Viperinae	Bitis_rubida	5	N	0	5	0	0	0	EU624251	EU624286	#N/A	EU624306	JX073290	EU624219	#N/A	#N/A	#N/A	#N/A	#N/A	#N/A	#N/A	#N/A	#N/A
Viperidae: Viperinae	Bitis_worthingtoni	5	N	0	5	0	0	0	EU624252	AJ275745	#N/A	AJ275692	JX073295	EU624220	#N/A	#N/A	#N/A	#N/A	#N/A	#N/A	#N/A	#N/A	#N/A
Viperidae: Viperinae	Bitis_xeropaga	5	N	0	5	0	0	0	EU624253	EU624287	#N/A	EU624307	JX073294	EU624221	#N/A	#N/A	#N/A	#N/A	#N/A	#N/A	#N/A	#N/A	#N/A
Viperidae: Viperinae	Causus_resimus	5	N	1	4	0	0	0	AY223649	AY223662	#N/A	AY223555	#N/A	AY223616	#N/A	#N/A	AF544696	#N/A	#N/A	#N/A	#N/A	#N/A	#N/A
Viperidae: Viperinae	Vipera_ammodytes	5	N	0	5	0	0	0	L01768	EU624297	#N/A	AM944799	AM944799	EU624232	#N/A	#N/A	#N/A	#N/A	#N/A	#N/A	#N/A	#N/A	#N/A
Viperidae: Viperinae	Vipera_berus	5	N	0	5	0	0	0	EU543221	DQ186081	#N/A	DQ186032	EU625373	DQ897728	#N/A	#N/A	#N/A	#N/A	#N/A	#N/A	#N/A	#N/A	#N/A
Viperidae: Viperinae	Vipera_ursinii	5	N	1	4	0	0	0	AF236687	#N/A	#N/A	FR727039	AY321069	EF012798	#N/A	#N/A	AF433658	#N/A	#N/A	#N/A	#N/A	#N/A	#N/A
Viperidae: Viperinae	Atheris_ceratophora	4	N	0	4	0	0	0	DQ305410	DQ305433	#N/A	DQ305456	#N/A	DQ305474	#N/A	#N/A	#N/A	#N/A	#N/A	#N/A	#N/A	#N/A	#N/A
Viperidae: Viperinae	Bitis_cornuta	4	N	0	4	0	0	0	EU624248	EU624283	#N/A	EU624305	#N/A	EU624216	#N/A	#N/A	#N/A	#N/A	#N/A	#N/A	#N/A	#N/A	#N/A
Viperidae: Viperinae	Bitis_peringueyi	4	N	0	4	0	0	0	DQ305412	DQ305435	#N/A	DQ305458	#N/A	DQ305476	#N/A	#N/A	#N/A	#N/A	#N/A	#N/A	#N/A	#N/A	#N/A
Viperidae: Viperinae	Bitis_rhinoceros	4	N	0	4	0	0	0	EU624250	EU624285	#N/A	AJ275696	#N/A	EU624218	#N/A	#N/A	#N/A	#N/A	#N/A	#N/A	#N/A	#N/A	#N/A
Viperidae: Viperinae	Causus_rhombeatus	4	N	0	4	0	0	0	DQ305409	DQ305432	#N/A	DQ305455	#N/A	U41866	#N/A	#N/A	#N/A	#N/A	#N/A	#N/A	#N/A	#N/A	#N/A
Viperidae: Viperinae	Daboia_mauritanica	4	N	0	4	0	0	0	EU624261	EU624295	#N/A	EU624313	#N/A	EU624229	#N/A	#N/A	#N/A	#N/A	#N/A	#N/A	#N/A	#N/A	#N/A
Viperidae: Viperinae	Echis_borkini	4	N	0	4	0	0	0	GQ359644	GQ359730	#N/A	GQ359486	#N/A	GQ359563	#N/A	#N/A	#N/A	#N/A	#N/A	#N/A	#N/A	#N/A	#N/A
Viperidae: Viperinae	Echis_jogeri	4	N	0	4	0	0	0	GQ359641	GQ359732	#N/A	GQ359476	#N/A	GQ359560	#N/A	#N/A	#N/A	#N/A	#N/A	#N/A	#N/A	#N/A	#N/A
Viperidae: Viperinae	Echis_khosatzkii	4	N	0	4	0	0	0	GQ359615	EU642575	#N/A	EU642584	#N/A	GQ359536	#N/A	#N/A	#N/A	#N/A	#N/A	#N/A	#N/A	#N/A	#N/A
Viperidae: Viperinae	Echis_leucogaster	4	N	0	4	0	0	0	GQ359622	EU642576	#N/A	EU642586	#N/A	GQ359543	#N/A	#N/A	#N/A	#N/A	#N/A	#N/A	#N/A	#N/A	#N/A
Viperidae: Viperinae	Echis_omanensis	4	N	0	4	0	0	0	GQ359638	EU642580	#N/A	EU642589	#N/A	GQ359550	#N/A	#N/A	#N/A	#N/A	#N/A	#N/A	#N/A	#N/A	#N/A
Viperidae: Viperinae	Eristicophis_macmahoni	4	N	0	4	0	0	0	EU624259	EU624293	#N/A	AJ275711	#N/A	EU624227	#N/A	#N/A	#N/A	#N/A	#N/A	#N/A	#N/A	#N/A	#N/A
Viperidae: Viperinae	Montivipera_albizona	4	N	0	4	0	0	0	EU624265	AJ275780	#N/A	AJ275727	#N/A	DQ897731	#N/A	#N/A	#N/A	#N/A	#N/A	#N/A	#N/A	#N/A	#N/A
Viperidae: Viperinae	Montivipera_wagneri	4	N	0	4	0	0	0	JN870188	AJ275778	#N/A	AJ275725	#N/A	JN870213	#N/A	#N/A	#N/A	#N/A	#N/A	#N/A	#N/A	#N/A	#N/A
Viperidae: Viperinae	Montivipera_xanthina	4	N	0	4	0	0	0	EU624268	AJ275777	#N/A	AJ275724	#N/A	EU624234	#N/A	#N/A	#N/A	#N/A	#N/A	#N/A	#N/A	#N/A	#N/A
Viperidae: Viperinae	Proatheris_superciliaris	4	N	0	4	0	0	0	EU624263	EU624296	#N/A	AJ275685	#N/A	EU624230	#N/A	#N/A	#N/A	#N/A	#N/A	#N/A	#N/A	#N/A	#N/A
Viperidae: Viperinae	Vipera_aspis	4	N	0	4	0	0	0	JN870190	#N/A	#N/A	AM944742	AM944744	JX649606	#N/A	#N/A	#N/A	#N/A	#N/A	#N/A	#N/A	#N/A	#N/A
Viperidae: Viperinae	Vipera_seoanei	4	N	0	4	0	0	0	#N/A	AJ275782	#N/A	DQ186030	AY321071	FR727035	#N/A	#N/A	#N/A	#N/A	#N/A	#N/A	#N/A	#N/A	#N/A
Viperidae: Viperinae	Cerastes_gasperettii	3	N	0	3	0	0	0	JN870181	AJ275756	#N/A	AJ275704	#N/A	#N/A	#N/A	#N/A	#N/A	#N/A	#N/A	#N/A	#N/A	#N/A	#N/A
Viperidae: Viperinae	Daboia_palaestinae	3	N	0	3	0	0	0	JN870183	AJ275775	#N/A	AJ275722	#N/A	#N/A	#N/A	#N/A	#N/A	#N/A	#N/A	#N/A	#N/A	#N/A	#N/A
Viperidae: Viperinae	Macrovipera_schweizeri	3	N	0	3	0	0	0	EU624262	AJ275768	#N/A	AJ275715	#N/A	#N/A	#N/A	#N/A	#N/A	#N/A	#N/A	#N/A	#N/A	#N/A	#N/A
Viperidae: Viperinae	Montivipera_latifii	3	N	0	3	0	0	0	JN870191	JN870199	#N/A	JN870205	#N/A	#N/A	#N/A	#N/A	#N/A	#N/A	#N/A	#N/A	#N/A	#N/A	#N/A
Viperidae: Viperinae	Pseudocerastes_persicus	3	N	0	3	0	0	0	EU624264	AJ275769	#N/A	AJ275717	#N/A	#N/A	#N/A	#N/A	#N/A	#N/A	#N/A	#N/A	#N/A	#N/A	#N/A
Viperidae: Viperinae	Vipera_latastei	3	N	0	3	0	0	0	#N/A	#N/A	#N/A	AY321094	AY321074	JX649540	#N/A	#N/A	#N/A	#N/A	#N/A	#N/A	#N/A	#N/A	#N/A
Viperidae: Viperinae	Atheris_barbouri	2	N	0	2	0	0	0	#N/A	AJ275739	#N/A	AJ275686	#N/A	#N/A	#N/A	#N/A	#N/A	#N/A	#N/A	#N/A	#N/A	#N/A	#N/A
Viperidae: Viperinae	Atheris_desaixi	2	N	0	2	0	0	0	#N/A	AJ275733	#N/A	AJ275680	#N/A	#N/A	#N/A	#N/A	#N/A	#N/A	#N/A	#N/A	#N/A	#N/A	#N/A
Viperidae: Viperinae	Atheris_hispida	2	N	0	2	0	0	0	#N/A	AJ275734	#N/A	AJ275681	#N/A	#N/A	#N/A	#N/A	#N/A	#N/A	#N/A	#N/A	#N/A	#N/A	#N/A
Viperidae: Viperinae	Cerastes_vipera	2	N	0	2	0	0	0	#N/A	AJ275757	#N/A	AJ275705	#N/A	#N/A	#N/A	#N/A	#N/A	#N/A	#N/A	#N/A	#N/A	#N/A	#N/A
Viperidae: Viperinae	Daboia_deserti	2	N	0	2	0	0	0	#N/A	AJ275765	#N/A	AJ275712	#N/A	#N/A	#N/A	#N/A	#N/A	#N/A	#N/A	#N/A	#N/A	#N/A	#N/A
Viperidae: Viperinae	Montivipera_bornmuelleri	2	N	0	2	0	0	0	#N/A	AJ275779	#N/A	AJ275726	#N/A	#N/A	#N/A	#N/A	#N/A	#N/A	#N/A	#N/A	#N/A	#N/A	#N/A
Viperidae: Viperinae	Montivipera_bulgardaghica	2	N	0	2	0	0	0	#N/A	AJ275783	#N/A	AJ275731	#N/A	#N/A	#N/A	#N/A	#N/A	#N/A	#N/A	#N/A	#N/A	#N/A	#N/A
Viperidae: Viperinae	Vipera_dinniki	2	N	0	2	0	0	0	#N/A	AJ275773	#N/A	AJ275720	#N/A	#N/A	#N/A	#N/A	#N/A	#N/A	#N/A	#N/A	#N/A	#N/A	#N/A
Viperidae: Viperinae	Vipera_kaznakovi	2	N	0	2	0	0	0	#N/A	#N/A	#N/A	AY321093	#N/A	FR727034	#N/A	#N/A	#N/A	#N/A	#N/A	#N/A	#N/A	#N/A	#N/A
Viperidae: Viperinae	Vipera_lotievi	2	N	0	2	0	0	0	#N/A	#N/A	#N/A	JN204717	#N/A	FR727030	#N/A	#N/A	#N/A	#N/A	#N/A	#N/A	#N/A	#N/A	#N/A
Viperidae: Viperinae	Vipera_renardi	2	N	0	2	0	0	0	#N/A	#N/A	#N/A	HQ845740	#N/A	FR727033	#N/A	#N/A	#N/A	#N/A	#N/A	#N/A	#N/A	#N/A	#N/A
Viperidae: Viperinae	Atheris_matildae	1	N	0	1	0	0	0	#N/A	#N/A	#N/A	JF825389	#N/A	#N/A	#N/A	#N/A	#N/A	#N/A	#N/A	#N/A	#N/A	#N/A	#N/A
Viperidae: Viperinae	Bitis_armata	1	N	0	1	0	0	0	#N/A	#N/A	#N/A	#N/A	JX073291	#N/A	#N/A	#N/A	#N/A	#N/A	#N/A	#N/A	#N/A	#N/A	#N/A
Viperidae: Viperinae	Bitis_parviocula	1	N	0	1	0	0	0	#N/A	#N/A	#N/A	#N/A	JX073292	#N/A	#N/A	#N/A	#N/A	#N/A	#N/A	#N/A	#N/A	#N/A	#N/A
Viperidae: Viperinae	Bitis_schneideri	1	N	0	1	0	0	0	#N/A	#N/A	#N/A	#N/A	JX073297	#N/A	#N/A	#N/A	#N/A	#N/A	#N/A	#N/A	#N/A	#N/A	#N/A
Viperidae: Viperinae	Pseudocerastes_fieldi	1	N	0	1	0	0	0	#N/A	#N/A	#N/A	AJ275716	#N/A	#N/A	#N/A	#N/A	#N/A	#N/A	#N/A	#N/A	#N/A	#N/A	#N/A
Viperidae: Viperinae	Vipera_barani	1	N	0	1	0	0	0	#N/A	#N/A	#N/A	AY321092	#N/A	#N/A	#N/A	#N/A	#N/A	#N/A	#N/A	#N/A	#N/A	#N/A	#N/A
Viperidae: Viperinae	Vipera_orlovi	1	N	0	1	0	0	0	#N/A	#N/A	#N/A	KC176746	#N/A	#N/A	#N/A	#N/A	#N/A	#N/A	#N/A	#N/A	#N/A	#N/A	#N/A
Xenodermatidae	Stoliczkia_borneensis	11	N	9	2	0	0	0	AF544779	AF544808	#N/A	#N/A	#N/A	#N/A	EF143996	FJ433982	AF544721	EF144043	EF144018	FJ434083	EF144066	AY487398	EF144094
Xenodermatidae	Achalinus_rufescens	10	N	6	4	9	90	0	YPX105	YPX105	#N/A	YPX547	#N/A	U49319	YPX547	YPX105	#N/A	YPX547	YPX105	YPX105	#N/A	YPX105	#N/A
Xenodermatidae	Xenodermus_javanicus	8	N	4	4	0	0	0	AF544781	AF544810	#N/A	AY425810	#N/A	U49320	#N/A	EU402667	AF544711	#N/A	#N/A	#N/A	JN703065	EU402869	#N/A
Xenodermatidae	Achalinus_meiguensis	6	N	0	6	0	0	0	FJ424614	FJ424614	NC11576	FJ424614	FJ424614	FJ424614	#N/A	#N/A	#N/A	#N/A	#N/A	#N/A	#N/A	#N/A	#N/A
Xenodermatidae	Fimbrios_klossi	5	N	4	1	5	100	0	#N/A	#N/A	#N/A	YPX545	#N/A	#N/A	#N/A	YPX545	#N/A	#N/A	YPX545	YPX545	#N/A	YPX545	#N/A
Outgroup	Anilius_scytale	15	N	9	6	0	0	2	FJ755180	AF512729	NC14343	FJ755180	NC14343	FJ755180	FJ434040	FJ433961	AF544722_AY099965	FJ434012	FJ433939	AY988055	HQ876355	AY988072_AY487382	FJ433891
Outgroup	Ramphotyphlops_braminus	15	N	9	6	0	0	2	DQ343649	GQ469240	DQ343649	DQ343649	NC10196	NC10196	FJ434038	FJ433959	AF544717_AY099980	FJ434010	EF456654	FJ434065	FJ433913	AY444062_AY487410	FJ433889
Outgroup	Xenopeltis_unicolor	15	N	9	6	0	0	2	NC007402	AF512735	NC7402	NC7402	NC007402	NC7402	FJ434047	EU402668	AF544689_AY099977	FJ434019	FJ433944	DQ465562	HQ876368	EU402870_AY487400	FJ433898
Outgroup	Acrochordus_granulatus	13	N	8	5	1	8	1	AB177879	NC007400	#N/A	AF217841	AB177879	NC7400	EF143995	FJ433981	YPX464	EF144042	#N/A	FJ434082	EF144065	AY487388_EU402831	EF144093
Outgroup	Boa_constrictor	13	N	7	6	1	8	2	NC007398	NC007398	NC7398	AF471036	NC7398	NC7398	#N/A	AY988030	AF471115_AF544676_AF471115	#N/A	YPX487	AY988047	HQ876357	AY487351_EU402837	FJ433905
Outgroup	Calabaria_reinhardtii	13	N	9	4	1	8	2	Z46464	Z46494	#N/A	AY099985	#N/A	AF302943	FJ434051	AY988041	AF544682_AY099978	FJ434023	YPX041	AY988058	HQ876359	EU402839_AY487391	FJ433902
Outgroup	Cylindrophis_ruffus	13	N	7	6	2	15	1	NC007401	AF512738	NC7401	NC7401	NC7401	NC7401	ypx157	EU402635	AF471133_AF544698	ypx157	#N/A	AY988054	JF804588	AY662613	#N/A
Outgroup	Casarea_dussumieri	12	N	9	3	0	0	2	AF544754	AF544827	#N/A	U69755	#N/A	#N/A	FJ434043	EU402632	AF471114_AF544731	FJ434015	FJ433940	FJ434069	JN703059	EU402840_AY487408	FJ433894
Outgroup	Eryx_colubrinus	12	N	9	3	0	0	2	AF544747	AF544819	#N/A	U69811	#N/A	#N/A	FJ434055	DQ465570	AF544716_DQ465568	FJ434027	FJ433951	FJ434078	FJ433930	EU402845_AY487392	FJ433906
Outgroup	Loxocemus_bicolor	12	N	9	3	0	0	2	Z46456	AF512737	#N/A	AY099993	#N/A	#N/A	FJ434046	FJ433967	AF544730_AY444035	FJ434018	FJ433943	FJ434072	JN703079	EU402854_AY487406	FJ433897
Outgroup	Acrochordus_javanicus	11	N	7	4	9	82	0	YPX001	YPX001	#N/A	YPX001	#N/A	HM234055	YPX001	YPX001	HM234058	YPX001	YPX001	YPX001	#N/A	YPX001	#N/A
Outgroup	Broghammerus_reticulatus	11	N	8	3	0	0	2	Z46448	Z46478	#N/A	U69860_FJ717481	#N/A	#N/A	FJ434048	FJ433969	AF544675	FJ434020	FJ433945	FJ434074	FJ433923	EU624119_AY487396	#N/A
Outgroup	Eunectes_notaeus	11	N	5	6	2	18	0	AM236347	AF215274	AM236347	AM236347	AM236347	AM236347	#N/A	AY988029	YPX491	ypx491	#N/A	AY988046	#N/A	AY988063	#N/A
Outgroup	Uropeltis_melanogaster	10	N	8	2	0	0	0	AF512739	AF512739	#N/A	#N/A	#N/A	#N/A	FJ434044	FJ433965	#N/A	FJ434016	FJ433941	FJ434070	FJ433919	AY487399	FJ433895
Viperidae: Viperinae	Vipera_nikolskii	9	Y	5	4	8	89	0	YPX814	YPX814	#N/A	YPX814	EU625372	#N/A	#N/A	YPX814	YPX814	YPX814	YPX814	#N/A	#N/A	YPX814	#N/A
Colubridae	Platyceps_rogersi	7	Y	1	6	0	0	0	AY039127	AY188082	AY039165	AY188041	AY487013	AY487052	#N/A	#N/A	AY188002	#N/A	#N/A	#N/A	#N/A	#N/A	#N/A
Dipsadidae: Xenodontinae	Borikenophis_prymnus	6	Y	1	5	0	0	0	AF158448	AF158517	#N/A	FJ416733	FJ416771	FJ416807	#N/A	#N/A	#N/A	#N/A	#N/A	#N/A	#N/A	#N/A	FJ416844
Lamprophiidae	Gonionotophis_unicolor	6	Y	2	4	0	0	1	FJ404184	FJ404196	#N/A	AF471077	#N/A	FJ404381	#N/A	#N/A	FJ404285_DQ486172_AF471099	#N/A	#N/A	#N/A	#N/A	#N/A	FJ404455
Pseudoxyrhophiidae	Lycodryas_sanctijohannis	6	Y	1	5	0	0	1	FJ404177	AY611827	HE798393	AY612010	#N/A	HE798424	#N/A	#N/A	AY611919_FJ404278	#N/A	#N/A	#N/A	#N/A	#N/A	#N/A
Elapidae	Micropechis_ikaheka	6	N	2	4	0	0	0	EU547091	EU547140	#N/A	EU547042	#N/A	EU547000	#N/A	#N/A	EU366449	#N/A	#N/A	#N/A	#N/A	EU366435	#N/A
Elapidae	Hydrophis_ocellatus	5	Y	2	3	0	0	0	#N/A	KC014356	#N/A	KC014432	#N/A	KC014507	#N/A	#N/A	KC014302	#N/A	#N/A	#N/A	#N/A	KC014277	#N/A
Colubridae	Platyceps_atayevi	5	Y	1	4	0	0	0	AY647231	#N/A	#N/A	AY486912	AY486999	AY487038	#N/A	#N/A	AY486936	#N/A	#N/A	#N/A	#N/A	#N/A	#N/A
Viperidae: Crotalinae	Crotalus_tortugensis	4	Y	0	4	0	0	0	AF259257	AF259149	#N/A	AF259187	#N/A	DQ679839	#N/A	#N/A	#N/A	#N/A	#N/A	#N/A	#N/A	#N/A	#N/A
Viperidae: Crotalinae	Crotalus_unicolor	4	Y	0	4	0	0	0	AF259246	AF259138	#N/A	AF259176	#N/A	AY704855	#N/A	#N/A	#N/A	#N/A	#N/A	#N/A	#N/A	#N/A	#N/A
Viperidae: Crotalinae	Crotalus_vegrandis	4	Y	0	4	0	0	0	AF259247	AF259139	#N/A	AF259177	#N/A	AY704874	#N/A	#N/A	#N/A	#N/A	#N/A	#N/A	#N/A	#N/A	#N/A
Colubridae	Platyceps_rubriceps	4	Y	1	3	0	0	0	#N/A	#N/A	#N/A	AY486922	AY487014	AY487053	#N/A	#N/A	AY486946	#N/A	#N/A	#N/A	#N/A	#N/A	#N/A
Natricidae	Thamnophis_errans	4	Y	0	4	0	0	0	#N/A	#N/A	EF417387	AF420121	EF417458	EF417363	#N/A	#N/A	#N/A	#N/A	#N/A	#N/A	#N/A	#N/A	#N/A
Outgroup	Acrochordus_arafurae	3	N	2	1	0	0	0	#N/A	#N/A	#N/A	#N/A	#N/A	HM234056	#N/A	#N/A	HM234059	#N/A	#N/A	#N/A	#N/A	HM234062	#N/A
Dipsadidae: Xenodontinae	Apostolepis_sanctaeritae	3	Y	1	2	3	100	1	APAM003-ZZ	APBI001-ZZ	#N/A	#N/A	#N/A	#N/A	#N/A	#N/A	APBI001-ZZ_APAM003-ZZ	#N/A	#N/A	#N/A	#N/A	#N/A	#N/A
Viperidae: Crotalinae	Crotalus_exsul	3	Y	0	3	0	0	0	AF259260	AF259152	#N/A	AF259190	#N/A	#N/A	#N/A	#N/A	#N/A	#N/A	#N/A	#N/A	#N/A	#N/A	#N/A
Dipsadidae: Dipsadinae	Sibynomorphus_garmani	3	Y	1	2	0	0	0	GQ457831	GQ457770	#N/A	#N/A	#N/A	#N/A	#N/A	#N/A	GQ457891	#N/A	#N/A	#N/A	#N/A	#N/A	#N/A
Dipsadidae: Xenodontinae	Apostolepis_rondoni	2	N	1	1	2	100	0	APRO001-ZZ	#N/A	#N/A	#N/A	#N/A	#N/A	#N/A	#N/A	APRO001-ZZ	#N/A	#N/A	#N/A	#N/A	#N/A	#N/A
Viperidae: Crotalinae	Bothrops_colombiensis	2	Y	0	2	0	0	0	#N/A	#N/A	#N/A	AF292602	#N/A	AF292640	#N/A	#N/A	#N/A	#N/A	#N/A	#N/A	#N/A	#N/A	#N/A
Viperidae: Crotalinae	Bothrops_isabelae	2	Y	0	2	0	0	0	#N/A	#N/A	#N/A	AF292603	#N/A	AF292641	#N/A	#N/A	#N/A	#N/A	#N/A	#N/A	#N/A	#N/A	#N/A
Viperidae: Viperinae	Echis_multisquamatus	2	Y	0	2	0	0	0	#N/A	AJ275761	#N/A	AJ275702	#N/A	#N/A	#N/A	#N/A	#N/A	#N/A	#N/A	#N/A	#N/A	#N/A	#N/A
Pseudoxyrhophiidae	Exallodontophis_albignaci	2	N	0	2	0	0	0	#N/A	#N/A	JQ909365	EU394724	#N/A	#N/A	#N/A	#N/A	#N/A	#N/A	#N/A	#N/A	#N/A	#N/A	#N/A
Viperidae: Crotalinae	Gloydius_qinlingensis	2	Y	0	2	0	0	0	EF012815	#N/A	#N/A	#N/A	#N/A	EF012796	#N/A	#N/A	#N/A	#N/A	#N/A	#N/A	#N/A	#N/A	#N/A
Pareidae	Pareas_macularius	2	Y	1	1	0	0	0	#N/A	#N/A	#N/A	AF471082	#N/A	#N/A	#N/A	#N/A	AF471150	#N/A	#N/A	#N/A	#N/A	#N/A	#N/A
Dipsadidae: Xenodontinae	Xenodon_werneri	2	Y	0	2	0	0	0	AF158468	AF158538	#N/A	#N/A	#N/A	#N/A	#N/A	#N/A	#N/A	#N/A	#N/A	#N/A	#N/A	#N/A	#N/A
Pareidae	Pareas_tonkinensis	1	Y	0	1	0	0	0	#N/A	#N/A	#N/A	AY425806	#N/A	#N/A	#N/A	#N/A	#N/A	#N/A	#N/A	#N/A	#N/A	#N/A	#N/A
	total	6447				1384		172
	genbank	5063						# of terminals per gene	888	895	208	1078	286	814	84	252	749	176	202	266
								% of terminals per gene	69	70	16	84	22	63	7	20	58	14	16	21
Species that we recognize, but Uetz et al 2016 do not cite as valid taxa								# of terminals per generated by us	151	190	0	78	0	0	54	169	124	149	175	167	1384
								% of terminals per gene generated by us	17	21	0	7	0	0	64	67	17	85	87	63
								# of missing terminals per gene	390	383	1070	200	992	464	1194	1026	529	1102	1076	1012
	% of genes generated "by us"	21						% of missing terminals per gene	31	30	84	16	78	36	93	80	41	86	84	79
	# of terminals "by us"	64
	LIGHT RED = three or less (<20%)
	RED = only nuclear genes
	YELLOW = Frankensteins
	BLUE = completeness	Pyron 2013		4198
		diff		2249
		%		35

## Sheet: Institutions and vouchers
Sequence code	Institution	Voucher	Genus (as in the original Institution)	species (as in the original Institution)
YPX001	MZUSP	CTMZ-06782	Acrochordus	javanicus		MZUSP	Museu de Zoologia da Universidade de São Paulo
YPX041	MZUSP	CTMZ-06791	Calabaria	reinhardtii		IBUSP	Instituto de Biociências da Universidade de São Paulo
YPX054	MZUSP	CTMZ-05059	Gonionotophis	brussauxi		ROM	Royal Ontario Museum
YPX055	MZUSP	CTMZ-04115	Grayia	ornata		PUCRS	Pontifícia Universidade Católica do Rio Grande do Sul
YPX056	MZUSP	CTMZ-05058	Hormonotus	modestus
YPX057	IBUSP	132-80	Lamprophis	fuliginosus
YPX060	IBUSP	133-1	Mehelya	capensis
YPX061	MZUSP	CTMZ-04146	Cemophora	coccinea
YPX062	MZUSP	CTMZ-00078	Chironius	bicarinatus
YPX063	MZUSP	CTMZ-04144	Chrysopelea	ornata
YPX064	IBUSP	133-4	Crotaphopeltis	hotamboeia
YPX065	MZUSP	CTMZ-04196	Dasypeltis	scabra
YPX066	IBUSP	107-18	Dendrophidion	dendrophis
YPX067	IBUSP	132-77	Dispholidus	typus
YPX068	MZUSP	CTMZ-00041	Drymarchon	corais
YPX069	MZUSP	CTMZ-04195	Drymobius	margaritiferus
YPX070	MZUSP	CTMZ-00894	Drymoluber	brazili
YPX071	MZUSP	CTMZ-00261	Elaphe	guttata
YPX072	MZUSP	CTMZ-04113	Gastropyxis	smaragdina
YPX073	MZUSP	CTMZ-05062	Hapsidophrys	lineata
YPX074	MZUSP	CTMZ-00005	Mastigodryas	bifossatus
YPX075	MZUSP	CTMZ-04227	Oxybelis	fulgidus
YPX076	MZUSP	CTMZ-05196	Pseustes	sulphureus
YPX078	MZUSP	CTMZ-04163	Rhinocheilus	lecontei
YPX079	MZUSP	CTMZ-05061	Rhynchophis	boulengeri
YPX080	MZUSP	CTMZ-04587	Scaphiodontophis	annulatus
YPX081	MZUSP	CTMZ-04583	Scolecophis	atrocinctus
YPX082	MZUSP	CTMZ-00006	Spilotes	pullatus
YPX083	MZUSP	CTMZ-04582	Stenorrhina	freminvillei
YPX084	MZUSP	CTMZ-00115	Tantilla	melanocephala
YPX085	IBUSP	131-45	Thelotornis	mossambicanus
YPX086	IBUSP	124-10	Thelotornis	capensis
YPX087	MZUSP	CTMZ-04145	Cantoria	violacea
YPX089	MZUSP	CTMZ-04132	Diadophis	punctatus
YPX090	MZUSP	CTMZ-05065	Duberria	lutrix
YPX091	MZUSP	CTMZ-04160	Macropisthodon	rudis
YPX093	MZUSP	CTMZ-04140	Mimophis	mahfalensis
YPX094	IBUSP	134-12	Psammophis	mossambicus
YPX095	IBUSP	131-49	Psammophis	subtaeniatus
YPX096	MZUSP	CTMZ-04127	Dromicodryas	bernieri
YPX097	MZUSP	CTMZ-05046	Geodipsas	infralineata
YPX097	MZUSP	CTMZ-05046	Geodipsas	infralineata
YPX098	MZUSP	CTMZ-05064	Ithycyphus	miniatus
YPX100	MZUSP	CTMZ-05050	Liophidium	torquatum
YPX101	MZUSP	CTMZ-04122	Liopholidophis	lateralis
YPX102	MZUSP	CTMZ-05048	Lycodryas	arctifasciatus
YPX103	MZUSP	CTMZ-04141	Madagascarophis	colubrinus
YPX104	MZUSP	CTMZ-05045	Pseudoxyrhopus	microps
YPX105	MZUSP	CTMZ-06781	Achalinus	rufescens
YPX107	MZUSP	CTMZ-04658	Pseudalsophis	biserialis
YPX108	MZUSP	CTMZ-04149	Antillophis	parvifrons
YPX109	MZUSP	CTMZ-00027	Apostolepis	assimilis
YPX110	MZUSP	CTMZ-04226	Atractus	albuquerquei
YPX112	MZUSP	CTMZ-03972	Atractus	trihedrurus
YPX113	MZUSP	CTMZ-00666	Boiruna	maculata
YPX114	MZUSP	CTMZ-00640	Clelia	rustica
YPX116	MZUSP	CTMZ-04586	Conophis	lineatus
YPX117	MZUSP	CTMZ-00001	Dipsas	albifrons
YPX118	MZUSP	CTMZ-04133	Dipsas	articulata
YPX119	MZUSP	CTMZ-00545	Dipsas	catesbyi
YPX120	IBUSP	130-79	Echinanthera	melanostigma
YPX122	MZUSP	CTMZ-04131	Farancia	erythrogramma
YPX123	MZUSP	CTMZ-04114	Geophis	godmani
YPX124	MZUSP	CTMZ-04956	Helicops	infrataeniatus
YPX125	MZUSP	CTMZ-00896	Hydrodynastes	bicinctus
YPX126	MZUSP	CTMZ-00179	Hydrops	triangularis
YPX127	MZUSP	CTMZ-00925	Imantodes	cenchoa
YPX128	MZUSP	CTMZ-00810	Leptodeira	ahaetulla
YPX129	MZUSP	CTMZ-00054	Erythrolamprus	miliaris
YPX130	MZUSP	CTMZ-00163	Lystrophis	histricus
YPX131	MZUSP	CTMZ-00543	Ninia	atrata
YPX132	MZUSP	CTMZ-00086	Oxyrhopus	guibei
YPX133	MZUSP	CTMZ-04955	Phalotris	lemniscatus
YPX134	MZUSP	CTMZ-00043	Philodryas	olfersii
YPX135	MZUSP	CTMZ-04231	Phimophis	guerini
YPX136	MZUSP	CTMZ-00036	Pseudoboa	nigra
YPX137	MZUSP	CTMZ-00745	Psomophis	joberti
YPX138	MZUSP	CTMZ-04943	Ptychophis	flavovirgatus
YPX139	MZUSP	CTMZ-00714	Rachidelus	brazili
YPX141	MZUSP	CTMZ-00468	Sibynomorphus	mikanii
YPX142	MZUSP	CTMZ-03981	Siphlophis	pulcher
YPX143	MZUSP	CTMZ-04987	Sordellina	punctata
YPX144	MZUSP	CTMZ-00854	Synophis	bicolor
YPX145	MZUSP	CTMZ-00240	Tachymenis	peruviana
YPX146	MZUSP	CTMZ-00493	Taeniophallus	nicagus
YPX147	MZUSP	CTMZ-00013	Thamnodynastes	strigatus
YPX148	MZUSP	CTMZ-00008	Tomodon	dorsatus
YPX149	MZUSP	CTMZ-00698	Tropidodryas	serra
YPX150	MZUSP	CTMZ-00021	Waglerophis	merremi
YPX151	MZUSP	CTMZ-00511	Xenodon	severus
YPX157	MZUSP	CTMZ-06826	Cylindrophis	ruffus
YPX158	MZUSP	CTMZ-06841	Homoroselaps	lacteus
YPX161	IBUSP	117-5	Micrurus	ibiboboca
YPX162	IBUSP	117-20	Micrurus	marcgravi
YPX163	MZUSP	CTMZ-00703	Micrurus	corallinus
YPX164	IBUSP	132-75	Naja	mossambica
YPX408	IBUSP	131-55	Bitis	arietans
YPX411	MZUSP	CTMZ-00378	Bothrops	fonsecai
YPX412	MZUSP	CTMZ-00688	Bothrops	jararaca
YPX413	MZUSP	CTMZ-00723	Bothrops	jararacussu
YPX414	MZUSP	CTMZ-06204	Bothrops	taeniata
YPX415	MZUSP	CTMZ-00180	Crotalus	durissus
YPX416	MZUSP	CTMZ-05112	Lachesis	acrochorda
YPX464	ROM	17496	Acrochordus	granulatus
YPX487	ROM	21825	Boa	constrictor
YPX491	ROM	42715	Eunectes	notaeus
YPX500	ROM	17499	Cerberus	rhynchops
YPX501	ROM	25653	Ptyas	mucosus
YPX502	ROM	20244	Leioheterodon	madagascariensis
YPX503	ROM	no number	Calamaria	yunnanensis
YPX505	ROM	RWM 875	Sonora	semiannulata
YPX506	ROM	19451	Rhynchophis	boulengeri
YPX507	ROM	13548	Salvadora	hexalepis
YPX508	ROM	13647	Chilomeniscus	stramineus
YPX509	ROM	13682	Phyllorhynchus	decurtatus
YPX510	ROM	13694	Arizona	elegans
YPX511	ROM	13727	Lampropeltis	getulus
YPX512	ROM	14484	Trimorphodon	biscutatus
YPX513	ROM	15005	Chionactis	occipitalis
YPX514	ROM	15094	Hypsiglena	torquata
YPX515	ROM	15332	Pituophis	deppei
YPX516	ROM	17540	Cyclocorus	lineatus
YPX517	ROM	17542	Tropidonophis	dendrophiops
YPX518	ROM	18981	Gonionotophis	klingi
YPX519	ROM	19932	Philothamnus	heterodermus
YPX520	ROM	19934	Natriciteres	variegata
YPX521	ROM	19939	Dipsadoboa	unicolor
YPX522	ROM	19941	Afronatrix	anoscopus
YPX523	ROM	21917	Rhamphiophis	oxyrhynchus
YPX524	ROM	22648	Masticophis	flagellum
YPX525	ROM	22671	Nerodia	sipedon
YPX526	ROM	22879	Spalerosophis	diadema
YPX527	ROM	22880	Erpeton	tentaculatum
YPX528	ROM	23025	Coluber	constrictor
YPX529	ROM	23331	Liochlorophis	vernalis
YPX530	ROM	23333	Psammophis	elegans
YPX531	ROM	23335	Boiga	irregularis
YPX532	ROM	23416	Telescopus	fallax
YPX533	ROM	23440	Eirenis	collaris
YPX534	ROM	24777	Coluber	ravergieri
YPX535	ROM	25618	Sibynophis	collaris
YPX536	ROM	25644	Pseudoxenodon	macrops
YPX537	ROM	26536	Coronella	austriaca
YPX538	ROM	26841	Natrix	natrix
YPX539	ROM	26937	Thamnophis	sirtalis
YPX540	ROM	30814	Dinodon	rufozonatum
YPX542	ROM	30908	Ptyas	korros
YPX543	ROM	30961	Ahaetulla	prasina
YPX544	ROM	32271	Lycodon	fasciatus
YPX545	ROM	32298	Fimbrios	klossi
YPX546	ROM	35032	Xenochrophis	piscator
YPX547	ROM	35563	Achalinus	rufescens
YPX548	ROM	35597	Calamaria	septentrionalis
YPX549	ROM	35616	Cyclophiops	major
YPX551	ROM	35650	Pseudoxenodon	bambusicola
YPX552	ROM	35669	Sinonatrix	percarinata
YPX553	ROM	35691	Amphiesma	stolata
YPX554	ROM	35720	Dendrelaphis	pictus
YPX555	ROM	37092	Oligodon	cyclurus
YPX556	ROM	37102	Amphiesma	modesta
YPX557	ROM	37616	Dryocalamus	davidsonii
YPX558	ROM	37622	Gonyosoma	oxycephalum
YPX559	ROM	37904	Psammodynastes	pulverulentus
YPX560	ROM	37941	Homalopsis	buccata
YPX561	ROM	38103	Elaphe	mandarina
YPX562	ROM	38104	Pareas	hamptoni
YPX563	ROM	40972	Enhydris	bocourti
YPX564	ROM	41033	Pseudoxenodon	karlschmidti
YPX565	ROM	41060	Zaocys(= Ptyas)	carinata
YPX566	ROM	41080	Rhabdophis	subminiatus
YPX567	ROM	41891	Storeria	dekayi
YPX568	ROM	42472	Heterodon	platirhinos
YPX569	ROM	44289	Hierophis	schmidti
YPX570	ROM	44298	Malpolon	monspessulanus
YPX579	ROM	20243	Dendroaspis	viridis
YPX582	ROM	15751	Pseudechis	australis
YPX583	ROM	15790	Furina	ornata
YPX584	ROM	15798	Unechis	monachus
YPX585	ROM	15822	Suta	suta
YPX587	ROM	22719	Pseudonaja	nuchalis
YPX588	ROM	22721	Pseudonaja	modesta
YPX589	ROM	22878	Aspidelaps	scutatus
YPX590	ROM	31157	Calliophis	macclellandi
YPX591	ROM	35253	Bungarus	fasciatus
YPX592	ROM	37606	Maticora	maculiceps
YPX593	ROM	43164 -IOZCAS 1148	Hydrophis	sp.
YPX594	ROM	8220	Simoselaps	fasciolatus
YPX782	ROM	ROM 2403	Agkistrodon	halys
YPX791	ROM	18134	Crotalus	durissus
YPX792	ROM	ROM 2403	Gloydius	halys
YPX793	ROM	18130	Crotalus	adamanteus
YPX794	ROM	18183	Crotalus	willardi
YPX795	ROM	18233	Sistrurus	miliarius
YPX796	ROM	19935	Causus	lichtensteini
YPX797	ROM	19936	Atheris	chloroechis
YPX798	ROM	20473	Gloydius	strauchi
YPX799	ROM	20485	Deinagkistrodon	acutus
YPX800	ROM	22876	Cerastes	cerastes
YPX801	ROM	22877	Tropidolaemus	wagleri
YPX802	ROM	23317	Agkistrodon	piscivorus
YPX803	ROM	23448	Pelias	erewanensis
YPX804	ROM	24442	Agkistrodon	bilineatus
YPX805	ROM	30874	Trimeresurus	stejnegeri
YPX806	ROM	32343	Calloselasma	rhodostoma
YPX807	ROM	36976	Azemiops	feae
YPX808	ROM	37617	Ovophis	monticola
YPX809	ROM	37695	Trimeresurus	albolabris
YPX810	ROM	42214	Porthidium	nasutum
YPX811	ROM	42215	Cerrophidion	godmani
YPX812	ROM	42604	Lachesis	muta
YPX813	ROM	43202	Bothrops	atrox
YPX814	ROM	43341	Vipera	nikolskii
YPX815	ROM	43345	Bothriechis	bilineata
YPX816	ROM	43379	Bitis	gabonica
YPX817	ROM	44291	Macrovipera	lebetini
YPX818	ROM	44294	Montivipera	raddei
YPX824	ROM	25685	Naja	naja
YPX825	ROM	23316	Naja	oxiana
YPX826	ROM	IOZCAS 1140	Naja	Kaouthia
YPX829	ROM	30851	Naja	atra
YPX830	ROM	25688	Ophiophagus	hannah
YPX839	ROM	R6697	Cubophis	vudii
YPX840	ROM	field 35709	Calamaria	yunnanensis
YPX841	ROM	JRO 655	Ficimia	quadrangularis
ACE001-ZZ	PUCRS	ACE001	Apostolepis	cearensis
APAL001-ZZ	PUCRS	APAL001	Apostolepis	albicollaris
APAM003-ZZ	PUCRS	APAM003	Apostolepis	sanctaeritae
APFL001-ZZ	PUCRS	APFL001	Apostolepis	flavotorquata
APRO001-ZZ	PUCRS	APRO001	Apostolepis	rondoni
APBI001-ZZ	PUCRS	APBI001	Apostolepis	sanctaeritae
APBI001-ZZ	PUCRS	APBI001	Apostolepis	sanctaeritae
APCE001-ZZ	PUCRS	APCE001	Apostolepis	cearensis
ATRE001-ZZ	PUCRS	ATRE001	Atractus	reticulatus
ATZE001-ZZ	PUCRS	ATZE001	Atractus	zebrinus
CLRU001-ZZ	PUCRS	CLRU001	Clelia	rustica
DIAL001-ZZ	PUCRS	DIAL001	Dipsas	albifrons
DICA001-ZZ	PUCRS	DICA001	Dipsas	catesbyi
EUN001-ZZ	PUCRS	EUN001	Echinanthera	undulata
HECA001-ZZ	PUCRS	HECA001	Helicops	carinicaudus
HEHA001-ZZ	PUCRS	HEHA001	Helicops	hagmanni
LIAT001-ZZ	PUCRS	LIAT001	Liophis	atraventer
LICE001-ZZ	PUCRS	LICE001	Liophis	ceii
LIMI001-ZZ	PUCRS	LIMI001	Liophis	miliaris
LIPO001-ZZ	PUCRS	LIPO001	Liophis	poecilogyrus
LIRE003-ZZ	PUCRS	LIRE003	Liophis	reginae
LIPO002-ZZ	PUCRS	LIPO002	Liophis	poecilogyrus
LIAN001-ZZ	PUCRS	LIAN001	Lygophis	anomalus
LIFL001-ZZ	PUCRS	LIFL001	Lygophis	flavifrenatus
LIPA001-ZZ	PUCRS	LIPA001	Lygophis	paucidens
OXFO001-ZZ	PUCRS	OXFO001	Oxyrhopus	formosus
OXGU001-ZZ	PUCRS	OXGU001	Oxyrhopus	guibei
OXME001-ZZ	PUCRS	OXME001	Oxyrhopus	melanogenys
OXTR001-ZZ	PUCRS	OXTR001	Oxyrhopus	trigeminus
PHLA001-ZZ	PUCRS	PHLA001	Phalotris	lativittatus
PHME001-ZZ	PUCRS	PHME001	Phalotris	mertensi
PHRE001-ZZ	PUCRS	PHRE001	Phalotris	reticulatus
PHNAT006-ZZ	PUCRS	PHNAT006	Philodryas	nattereri
PHIG001-ZZ	PUCRS	PHIG001	Phimophis	iglesiasi
POB001-ZZ	PUCRS	POB001	Psomophis	obtusus
RHBRA001-ZZ	PUCRS	RHBRA001	Rhachidelus	brazili
SINE001-ZZ	PUCRS	SINE001	Sibynomorphus	neuwiedi
SITU001-ZZ	PUCRS	SITU001	Sibynomorphus	turgidus
SIVE001-ZZ	PUCRS	SIVE001	Sibynomorphus	ventrimaculatus
SILO003-ZZ	PUCRS	SILO003	Siphlophis	longicaudatus
SILO001-ZZ	PUCRS	SILO001	Siphlophis	longicaudatus
SOPU001-ZZ	PUCRS	SOPU001	Sordellina	punctata
LYMA001-ZZ	PUCRS	LYMA001	Xenodon	matogrossensis
LYNA001-ZZ	PUCRS	LYNA001	Xenodon	nattereri
LYPU001-ZZ	PUCRS	LYPU001	Xenodon	pulcher
XEGU001-ZZ	PUCRS	XEGU001	Xenodon	guentheri
XESE001-ZZ	PUCRS	XESE001	Xenodon	severus
XESC001-ZZ	PUCRS	XESC001	Xenopholis	scalaris
XEUN001-ZZ	PUCRS	XEUN001	Xenopholis	undulatus
XESC002-ZZ	PUCRS	XESC002	Xenopholis	scalaris
ATSH001-ZZ	PUCRS	ATSH001	Atractus	schach
ATZE002-ZZ	PUCRS	ATZE002	Atractus	zebrinus
cbgm863-ZZ	PUCRS	cbgm863	Bothrops	ammodytoides
CLCL001-ZZ	PUCRS	CLCL001	Clelia	clelia
CLQU001-ZZ	PUCRS	CLQU001	Clelia	quimi
CTMZ04657-ZZ	MZUSP	CTMZ04657	Pseudalsophis	hoodensis
CTMZ4659-ZZ	MZUSP	CTMZ4659	Pseudalsophis	biserialis
ELQU001-ZZ	PUCRS	ELQU001	Elapomorphus	quinquelineatus
EOC001-ZZ	PUCRS	EOC001	Echinanthera	occipitalis
EOC003-ZZ	PUCRS	EOC003	Echinanthera	occipitalis
EOC011-ZZ	PUCRS	EOC011	Echinanthera	occipitalis
ERAE005-ZZ	PUCRS	ERAE005	Erythrolamprus	aesculapii
EUN002-ZZ	PUCRS	EUN002	Echinanthera	undulata
OXPE001-ZZ	PUCRS	OXPE001	Oxyrhopus	petola
PHLI001-ZZ	PUCRS	PHLI001	Philodryas	livida
PHPS001-ZZ	PUCRS	PHPS001	Philodryas	psammophidea
PHTR001err-ZZ	PUCRS	PHTR001err	Philodryas	trilineata
PHTRL001err-ZZ	PUCRS	PHTRL001err	Philodryas	trilineata
PHVA001-ZZ	PUCRS	PHVA001	Philodryas	varia

## Sheet: Best scheme partition model
Subset	Best Model	Subset Partitions	Subset Sites
1	GTR+G	mtdna_12S	1-1293
2	GTR+G	mtdna_16S	1294-3038
3	GTR+G	mtdna_cox1-1	3039-4647\3
4	GTR+G	mtdna_cox1-2	3040-4647\3
5	GTR+G	mtdna_cox1-3	3041-4647\3
6	GTR+G	mtdna_cytb-1	4648-5796\3
7	GTR+G	mtdna_cytb-2	4649-5796\3
8	GTR+G	mtdna_cytb-3	4650-5796\3
9	GTR+G	mtdna_nd2-1	5797-6828\3
10	GTR+G	mtdna_nd2-2, mtdna_nd4-3	5798-6828\3, 6831-7528\3
11	GTR+G	mtdna_nd2-3	5799-6828\3
12	GTR+G	mtdna_nd4-1	6829-7528\3
13	GTR+G	mtdna_nd4-2	6830-7528\3
14	GTR+G	ncdna_ame-1, ncdna_cmos-3, ncdna_rag2-3	7529-7937\3, 8616-9310\3, 14235-14946\3
15	GTR+G	ncdna_ame-2	7530-7937\3
16	GTR+G	ncdna_ame-3	7531-7937\3
17	GTR+G	ncdna_bdnf-1, ncdna_jun-1	7938-8613\3, 9818-10175\3
18	GTR+G	ncdna_bdnf-2, ncdna_bdnf-3	7939-8613\3, 7940-8613\3
19	GTR+G	ncdna_cmos-1	8614-9310\3
20	GTR+G	ncdna_cmos-2, ncdna_rag2-2	8615-9310\3, 14234-14946\3
21	GTR+G	ncdna_hoxa13-1	9311-9817\3
22	GTR+G	ncdna_hoxa13-2	9312-9817\3
23	GTR+G	ncdna_hoxa13-3	9313-9817\3
24	GTR+G	ncdna_jun-2	9819-10175\3
25	GTR+G	ncdna_jun-3	9820-10175\3
26	GTR+G	ncdna_nt3-1	10176-10706\3
27	GTR+G	ncdna_nt3-2	10177-10706\3
28	GTR+G	ncdna_nt3-3	10178-10706\3
29	GTR+G	ncdna_r35-1, ncdna_r35-2	10707-11423\3, 10708-11423\3
30	GTR+G	ncdna_r35-3	10709-11423\3
31	GTR+G	ncdna_rag1-1, ncdna_rag2-1	11424-14232\3, 14233-14946\3
32	GTR+G	ncdna_rag1-2	11425-14232\3
33	GTR+G	ncdna_rag1-3	11426-14232\3
