# Supplementary material for: Large-scale molecular phylogeny, morphology, divergence-time estimation, and the fossil record of advanced caenophidian snakes (Squamata: Serpentes)
Source: PLoS One. 2019 May 10;14(5):e0216148. doi: 10.1371/journal.pone.0216148 (PMC6512042; doi:10.1371/journal.pone.0216148)
Supplement: S5 Table — Number of species by genus of Colubroides sampled in this study; and a list of all species of Colubroides following Uetz et al. [33], indicating which species was sampled in our study (spreadsheet 2). (XLSX) [file pone.0216148.s005.xlsx]

## Sheet: genus
family following Zaher 2009	unique genera	total species	species in our tree following Uetz	%
Atractaspididae: Aparallactinae	Amblyodipsas	9	2	22		Names in red are following: Cox et al. (2018) and Montingelli et al. (2019)
Atractaspididae: Aparallactinae	Aparallactus	11	4	36		Cox CL, Rabosky ARD, Holmes IA, Reyes-Velasco J, Roelke CR, Smith EN, Flores-Villela O, McGuire JA, Campbell JA. 2018. Synopsis and taxonomic revision of three genera in the snake tribe Sonorini. Journal of Natural History. 2018;52: 945–988.
Atractaspididae: Aparallactinae	Brachyophis	1	0	0		Montingelli GG, Grazziotin FG, Battilana J, Murphy RW, Zhang YP, Zaher H. 2019. Higher‐level phylogenetic affinities of the Neotropical genus Mastigodryas Amaral, 1934 (Serpentes: Colubridae), species‐group definition and description of a new genus for Mastigodryas bifossatus. Journal of Zoological Systematics and Evolutionary Research. 2019;57: 205-239.
Atractaspididae: Aparallactinae	Chilorhinophis	2	0	0
Atractaspididae: Aparallactinae	Hypoptophis	1	0	0
Atractaspididae: Aparallactinae	Macrelaps	1	1	100
Atractaspididae: Aparallactinae	Micrelaps	4	1	25
Atractaspididae: Aparallactinae	Polemon	12	3	25
Atractaspididae: Aparallactinae	Xenocalamus	5	1	20
Atractaspididae: Atractaspidinae	Atractaspis	21	6	29
Atractaspididae: Atractaspidinae	Homoroselaps	2	1	50
Calamariidae	Calamaria	61	2	3
Calamariidae	Calamorhabdium	2	0	0
Calamariidae	Collorhabdium	1	0	0
Calamariidae	Etheridgeum	1	0	0
Calamariidae	Macrocalamus	7	0	0
Calamariidae	Pseudorabdion	15	1	7
Calamariidae	Rabdion	2	0	0
Colubridae	Aeluroglena	1	0	0
Colubridae	Ahaetulla	8	4	50
Colubridae	Aprosdoketophis	1	0	0
Colubridae	Archelaphe	1	1	100
Colubridae	Argyrogena	2	0	0
Colubridae	Arizona	2	1	50
Colubridae	Bamanophis	1	1	100
Colubridae	Bogertophis	2	2	100
Colubridae	Boiga	33	10	30
Colubridae	Cemophora	1	1	100
Colubridae	Chapinophis	1	0	0
Colubridae	Chironius	22	13	59
Colubridae	Chrysopelea	5	3	60
Colubridae	Coelognathus	7	5	71
Colubridae	Coluber	12	3	25
Colubridae	Colubroelaps	1	0	0
Colubridae	Conopsis	6	1	17
Colubridae	Coronella	3	2	67
Colubridae	Crotaphopeltis	6	2	33
Colubridae	Cyclophiops	6	1	17
Colubridae	Dasypeltis	12	7	58
Colubridae	Dendrelaphis	44	6	14
Colubridae	Dendrophidion	15	2	13
Colubridae	Dipsadoboa	10	2	20
Colubridae	Dispholidus	1	1	100
Colubridae	Dolichophis	4	4	100
Colubridae	Drymarchon	6	1	17
Colubridae	Drymobius	4	2	50
Colubridae	Drymoluber	3	2	67
Colubridae	Dryocalamus	6	2	33
Colubridae	Dryophiops	2	0	0
Colubridae	Eirenis	20	14	70
Colubridae	Elachistodon	1	0	0
Colubridae	Elaphe	11	10	91
Colubridae	Euprepiophis	3	3	100
Colubridae	Ficimia	7	1	14
Colubridae	Geagras	1	0	0
Colubridae	Gonyosoma	6	5	83
Colubridae	Gyalopion	2	2	100
Colubridae	Hapsidophrys	3	3	100
Colubridae	Hemerophis	2	2	100
Colubridae	Hemorrhois	4	4	100
Colubridae	Hierophis	3	2	67
Colubridae	Lampropeltis	21	15	71
Colubridae	Leptodrymus	1	0	0
Colubridae	Leptophis	11	1	9
Colubridae	Lepturophis	1	0	0
Colubridae	Liopeltis	6	0	0
Colubridae	Lycodon	50	21	42
Colubridae	Lytorhynchus	6	1	17
Colubridae	Macroprotodon	4	4	100
Colubridae	Mastigodryas	13	2	15
Colubridae	Palusophis	1	1	100
Colubridae	Meizodon	5	0	0
Colubridae	Muhtarophis	1	0	0
Colubridae	Oligodon	76	18	24
Colubridae	Oocatochus	1	1	100
Colubridae	Opheodrys	2	2	100
Colubridae	Oreocryptophis	1	1	100
Colubridae	Orientocoluber	1	1	100
Colubridae	Orthriophis	4	4	100
Colubridae	Oxybelis	4	2	50
Colubridae	Pantherophis	9	8	89
Colubridae	Philothamnus	20	9	45
Colubridae	Phrynonax	4	1	25
Colubridae	Phyllorhynchus	2	1	50
Colubridae	Pituophis	6	6	100
Colubridae	Platyceps	25	9	36
Colubridae	Pliocercus	3	0	0
Colubridae	Pseudelaphe	1	1	100
Colubridae	Pseudoficimia	1	1	100
Colubridae	Ptyas	8	5	63
Colubridae	Rhamnophis	2	0	0
Colubridae	Rhinobothryum	2	1	50
Colubridae	Rhinocheilus	1	1	100
Colubridae	Rhynchocalamus	3	0	0
Colubridae	Salvadora	6	3	50
Colubridae	Scaphiophis	2	1	50
Colubridae	Scolecophis	1	1	100
Colubridae	Senticolis	1	1	100
Colubridae	Simophis	1	0	0
Colubridae	Sonora	9	3	33
Colubridae	Spalerosophis	6	2	33
Colubridae	Spilotes	2	2	100
Colubridae	Stegonotus	10	1	10
Colubridae	Stenorrhina	2	1	50
Colubridae	Stichophanes	1	0	0
Colubridae	Symphimus	2	0	0
Colubridae	Sympholis	1	1	100
Colubridae	Tantilla	61	2	3
Colubridae	Tantillita	3	0	0
Colubridae	Telescopus	14	2	14
Colubridae	Thelotornis	4	2	50
Colubridae	Thrasops	4	1	25
Colubridae	Toxicodryas	2	1	50
Colubridae	Trimorphodon	7	1	14
Colubridae	Wallaceophis	1	0	0
Colubridae	Xenelaphis	2	0	0
Colubridae	Xyelodontophis	1	0	0
Colubridae	Zamenis	6	6	100
Colubroidea: IS	Iguanognathus	1	0	0
Colubroides: IS	Blythia	1	0	0
Colubroides: IS	Cyclocorus	2	1	50
Colubroides: IS	Elapoidis	1	0	0
Colubroides: IS	Gongylosoma	5	0	0
Colubroides: IS	Myersophis	1	0	0
Colubroides: IS	Oreocalamus	1	1	100
Colubroides: IS	Poecilopholis	1	0	0
Colubroides: IS	Rhabdops	2	0	0
Colubroides: IS	Tetralepis	1	0	0
Dipsadidae: Carphophiinae	Carphophis	2	1	50
Dipsadidae: Carphophiinae	Contia	2	2	100
Dipsadidae: Carphophiinae	Diadophis	1	1	100
Dipsadidae: Dipsadinae	Adelphicos	6	1	17
Dipsadidae: Dipsadinae	Amastridium	2	1	50
Dipsadidae: Dipsadinae	Atractus	140	10	7
Dipsadidae: Dipsadinae	Chersodromus	2	0	0
Dipsadidae: Dipsadinae	Coniophanes	17	1	6
Dipsadidae: Dipsadinae	Cryophis	1	1	100
Dipsadidae: Dipsadinae	Diaphorolepis	2	0	0
Dipsadidae: Dipsadinae	Dipsas	34	6	18
Dipsadidae: Dipsadinae	Geophis	49	7	14
Dipsadidae: Dipsadinae	Hydromorphus	2	1	50
Dipsadidae: Dipsadinae	Hypsiglena	9	7	78
Dipsadidae: Dipsadinae	Hypsirhynchus	8	6	75
Dipsadidae: Dipsadinae	Imantodes	8	4	50
Dipsadidae: Dipsadinae	Leptodeira	12	10	83
Dipsadidae: Dipsadinae	Ninia	10	1	10
Dipsadidae: Dipsadinae	Nothopsis	1	1	100
Dipsadidae: Dipsadinae	Plesiodipsas	1	0	0
Dipsadidae: Dipsadinae	Pseudoleptodeira	1	1	100
Dipsadidae: Dipsadinae	Rhadinaea	21	2	10
Dipsadidae: Dipsadinae	Rhadinella	17	0	0
Dipsadidae: Dipsadinae	Sibon	16	1	6
Dipsadidae: Dipsadinae	Sibynomorphus	11	4	36
Dipsadidae: Dipsadinae	Synophis	8	1	13
Dipsadidae: Dipsadinae	Tantalophis	1	1	100
Dipsadidae: Dipsadinae	Tretanorhinus	4	2	50
Dipsadidae: Dipsadinae	Trimetopon	6	1	17
Dipsadidae: Dipsadinae	Tropidodipsas	7	1	14
Dipsadidae: Dipsadinae	Urotheca	8	0	0
Dipsadidae: IS	Cercophis	1	0	0
Dipsadidae: IS	Enuliophis	1	0	0
Dipsadidae: IS	Enulius	4	0	0
Dipsadidae: IS	Farancia	2	2	100
Dipsadidae: IS	Heterodon	5	3	60
Dipsadidae: IS	Omoadiphas	3	0	0
Dipsadidae: IS	Rhadinophanes	1	0	0
Dipsadidae: IS	Thermophis	3	2	67
Dipsadidae: IS	Uromacerina	1	0	0
Dipsadidae: Xenodontinae	Alsophis	9	6	67
Dipsadidae: Xenodontinae	Amnesteophis	1	0	0
Dipsadidae: Xenodontinae	Apostolepis	32	6	19
Dipsadidae: Xenodontinae	Arrhyton	8	7	88
Dipsadidae: Xenodontinae	Boiruna	2	1	50
Dipsadidae: Xenodontinae	Borikenophis	3	2	67
Dipsadidae: Xenodontinae	Caaeteboia	1	1	100
Dipsadidae: Xenodontinae	Calamodontophis	2	1	50
Dipsadidae: Xenodontinae	Caraiba	1	1	100
Dipsadidae: Xenodontinae	Clelia	7	1	14
Dipsadidae: Xenodontinae	Conophis	3	1	33
Dipsadidae: Xenodontinae	Coronelaps	1	0	0
Dipsadidae: Xenodontinae	Crisantophis	1	1	100
Dipsadidae: Xenodontinae	Cubophis	6	5	83
Dipsadidae: Xenodontinae	Ditaxodon	1	0	0
Dipsadidae: Xenodontinae	Drepanoides	1	1	100
Dipsadidae: Xenodontinae	Echinanthera	6	2	33
Dipsadidae: Xenodontinae	Elapomorphus	2	1	50
Dipsadidae: Xenodontinae	Emmochliophis	2	0	0
Dipsadidae: Xenodontinae	Erythrolamprus	50	16	32
Dipsadidae: Xenodontinae	Eutrachelophis	2	0	0
Dipsadidae: Xenodontinae	Gomesophis	1	1	100
Dipsadidae: Xenodontinae	Haitiophis	1	1	100
Dipsadidae: Xenodontinae	Helicops	17	5	29
Dipsadidae: Xenodontinae	Hydrodynastes	3	2	67
Dipsadidae: Xenodontinae	Hydrops	3	1	33
Dipsadidae: Xenodontinae	Ialtris	4	2	50
Dipsadidae: Xenodontinae	Lioheterophis	1	0	0
Dipsadidae: Xenodontinae	Lygophis	8	6	75
Dipsadidae: Xenodontinae	Magliophis	2	2	100
Dipsadidae: Xenodontinae	Manolepis	1	1	100
Dipsadidae: Xenodontinae	Mussurana	3	2	67
Dipsadidae: Xenodontinae	Oxyrhopus	14	7	50
Dipsadidae: Xenodontinae	Paraphimophis	1	1	100
Dipsadidae: Xenodontinae	Phalotris	16	5	31
Dipsadidae: Xenodontinae	Philodryas	22	14	64
Dipsadidae: Xenodontinae	Phimophis	3	1	33
Dipsadidae: Xenodontinae	Pseudalsophis	6	4	67
Dipsadidae: Xenodontinae	Pseudoboa	6	3	50
Dipsadidae: Xenodontinae	Pseudoeryx	2	1	50
Dipsadidae: Xenodontinae	Pseudotomodon	1	1	100
Dipsadidae: Xenodontinae	Psomophis	3	3	100
Dipsadidae: Xenodontinae	Ptychophis	1	1	100
Dipsadidae: Xenodontinae	Rhachidelus	1	1	100
Dipsadidae: Xenodontinae	Rodriguesophis	3	1	33
Dipsadidae: Xenodontinae	Saphenophis	5	0	0
Dipsadidae: Xenodontinae	Siphlophis	7	4	57
Dipsadidae: Xenodontinae	Sordellina	1	1	100
Dipsadidae: Xenodontinae	Tachymenis	6	1	17
Dipsadidae: Xenodontinae	Taeniophallus	9	4	44
Dipsadidae: Xenodontinae	Thamnodynastes	19	5	26
Dipsadidae: Xenodontinae	Tomodon	3	1	33
Dipsadidae: Xenodontinae	Tropidodryas	2	2	100
Dipsadidae: Xenodontinae	Uromacer	3	3	100
Dipsadidae: Xenodontinae	Xenodon	12	11	92
Dipsadidae: Xenodontinae	Xenopholis	3	2	67
Elapidae	Acanthophis	9	5	56
Elapidae	Aipysurus	9	6	67
Elapidae	Antaioserpens	2	0	0
Elapidae	Aspidelaps	2	2	100
Elapidae	Aspidomorphus	3	3	100
Elapidae	Austrelaps	3	2	67
Elapidae	Brachyurophis	7	6	86
Elapidae	Bungarus	14	10	71
Elapidae	Cacophis	4	1	25
Elapidae	Calliophis	10	5	50
Elapidae	Cryptophis	5	1	20
Elapidae	Demansia	14	3	21
Elapidae	Dendroaspis	4	4	100
Elapidae	Denisonia	2	1	50
Elapidae	Drysdalia	3	3	100
Elapidae	Echiopsis	1	1	100
Elapidae	Elapognathus	2	1	50
Elapidae	Elapsoidea	10	3	30
Elapidae	Emydocephalus	3	2	67
Elapidae	Ephalophis	1	1	100
Elapidae	Furina	5	2	40
Elapidae	Hemachatus	1	1	100
Elapidae	Hemiaspis	2	2	100
Elapidae	Hemibungarus	1	1	100
Elapidae	Hoplocephalus	3	2	67
Elapidae	Hydrelaps	1	1	100
Elapidae	Hydrophis	46	33	72
Elapidae	Kolpophis	1	0	0
Elapidae	Laticauda	8	6	75
Elapidae	Loveridgelaps	1	0	0
Elapidae	Micropechis	1	1	100
Elapidae	Micruroides	1	1	100
Elapidae	Micrurus	80	19	24
Elapidae	Naja	29	24	83
Elapidae	Notechis	1	1	100
Elapidae	Ogmodon	1	0	0
Elapidae	Ophiophagus	1	1	100
Elapidae	Oxyuranus	3	3	100
Elapidae	Parahydrophis	1	1	100
Elapidae	Parapistocalamus	1	0	0
Elapidae	Parasuta	6	2	33
Elapidae	Paroplocephalus	1	1	100
Elapidae	Pseudechis	9	6	67
Elapidae	Pseudohaje	2	0	0
Elapidae	Pseudonaja	9	7	78
Elapidae	Rhinoplocephalus	1	1	100
Elapidae	Salomonelaps	1	0	0
Elapidae	Simoselaps	5	5	100
Elapidae	Sinomicrurus	5	3	60
Elapidae	Suta	4	2	50
Elapidae	Thalassophis	1	0	0
Elapidae	Toxicocalamus	12	2	17
Elapidae	Tropidechis	1	1	100
Elapidae	Vermicella	6	5	83
Elapidae	Walterinnesia	2	1	50
Elapoidea: IS	Buhoma	3	2	67
Elapoidea: IS	Montaspis	1	0	0
Elapoidea: IS	Oxyrhabdium	2	1	50
Elapoidea: IS	Prosymna	16	5	31
Elapoidea: IS	Psammodynastes	2	2	100
Grayiidae	Grayia	4	3	75
Homalopsidae	Bitia	1	1	100
Homalopsidae	Brachyorrhos	4	3	75
Homalopsidae	Calamophis	4	0	0
Homalopsidae	Cantoria	1	1	100
Homalopsidae	Cerberus	5	3	60
Homalopsidae	Dieurostus	1	1	100
Homalopsidae	Djokoiskandarus	1	0	0
Homalopsidae	Enhydris	6	5	83
Homalopsidae	Erpeton	1	1	100
Homalopsidae	Ferania	1	0	0
Homalopsidae	Fordonia	1	1	100
Homalopsidae	Gerarda	1	1	100
Homalopsidae	Gyiophis	2	0	0
Homalopsidae	Heurnia	1	0	0
Homalopsidae	Homalophis	2	0	0
Homalopsidae	Homalopsis	5	1	20
Homalopsidae	Hypsiscopus	2	2	100
Homalopsidae	Karnsophis	1	0	0
Homalopsidae	Kualatahan	1	0	0
Homalopsidae	Mintonophis	1	0	0
Homalopsidae	Miralia	1	0	0
Homalopsidae	Myron	3	1	33
Homalopsidae	Myrrophis	2	1	50
Homalopsidae	Phytolopsis	1	1	100
Homalopsidae	Pseudoferania	1	1	100
Homalopsidae	Raclitia	1	0	0
Homalopsidae	Subsessor	1	1	100
Homalopsidae	Sumatranus	1	0	0
Lamprophiidae	Boaedon	8	5	63
Lamprophiidae	Bothrolycus	1	1	100
Lamprophiidae	Bothrophthalmus	2	2	100
Lamprophiidae	Chamaelycus	4	0	0
Lamprophiidae	Dendrolycus	1	0	0
Lamprophiidae	Gonionotophis	15	6	40
Lamprophiidae	Hormonotus	1	1	100
Lamprophiidae	Inyoka	1	1	100
Lamprophiidae	Lamprophis	7	4	57
Lamprophiidae	Lycodonomorphus	8	4	50
Lamprophiidae	Lycophidion	20	4	20
Lamprophiidae	Pseudoboodon	4	1	25
Natricidae	Haldea	1	1	100
Natricidae	Adelophis	2	1	50
Natricidae	Afronatrix	1	1	100
Natricidae	Amphiesma	1	1	100
Natricidae	Amphiesmoides	1	0	0
Natricidae	Anoplohydrus	1	0	0
Natricidae	Aspidura	7	4	57
Natricidae	Atretium	2	2	100
Natricidae	Balanophis	1	1	100
Natricidae	Clonophis	1	1	100
Natricidae	Hebius	41	4	10
Natricidae	Helophis	1	0	0
Natricidae	Herpetoreas	3	0	0
Natricidae	Hologerrhum	2	0	0
Natricidae	Hydrablabes	2	0	0
Natricidae	Hydraethiops	2	0	0
Natricidae	Isanophis	1	0	0
Natricidae	Limnophis	2	0	0
Natricidae	Liodytes	3	3	100
Natricidae	Lycognathophis	1	1	100
Natricidae	Macropisthodon	4	1	25
Natricidae	Natriciteres	6	2	33
Natricidae	Natrix	3	3	100
Natricidae	Nerodia	10	9	90
Natricidae	Opisthotropis	21	4	19
Natricidae	Parahelicops	1	0	0
Natricidae	Pararhabdophis	1	0	0
Natricidae	Paratapinophis	1	0	0
Natricidae	Regina	2	2	100
Natricidae	Rhabdophis	22	3	14
Natricidae	Sinonatrix	4	3	75
Natricidae	Storeria	5	3	60
Natricidae	Thamnophis	36	29	81
Natricidae	Trachischium	5	1	20
Natricidae	Tropidoclonion	1	1	100
Natricidae	Tropidonophis	19	1	5
Natricidae	Virginia	1	1	100
Natricidae	Xenochrophis	13	6	46
Pareidae	Aplopeltura	1	1	100
Pareidae	Asthenodipsas	5	1	20
Pareidae	Pareas	14	8	57
Psammophiidae	Dipsina	1	1	100
Psammophiidae	Hemirhagerrhis	4	3	75
Psammophiidae	Malpolon	2	1	50
Psammophiidae	Mimophis	1	1	100
Psammophiidae	Psammophis	34	26	76
Psammophiidae	Psammophylax	6	5	83
Elapoidea: IS	Pseudaspis	1	1	100
Elapoidea: IS	Pythonodipsas	1	1	100
Psammophiidae	Rhagerhis	1	1	100
Psammophiidae	Rhamphiophis	3	3	100
Pseudoxenodontidae	Plagiopholis	4	1	25
Pseudoxenodontidae	Pseudoxenodon	6	3	50
Pseudoxyrhophiidae	Alluaudina	2	1	50
Pseudoxyrhophiidae	Amplorhinus	1	1	100
Pseudoxyrhophiidae	Brygophis	1	0	0
Pseudoxyrhophiidae	Compsophis	7	4	57
Pseudoxyrhophiidae	Ditypophis	1	1	100
Pseudoxyrhophiidae	Dromicodryas	2	2	100
Pseudoxyrhophiidae	Duberria	4	2	50
Pseudoxyrhophiidae	Elapotinus	1	1	100
Pseudoxyrhophiidae	Heteroliodon	3	1	33
Pseudoxyrhophiidae	Ithycyphus	5	2	40
Pseudoxyrhophiidae	Langaha	3	1	33
Pseudoxyrhophiidae	Leioheterodon	3	3	100
Pseudoxyrhophiidae	Liophidium	10	8	80
Pseudoxyrhophiidae	Liopholidophis	8	3	38
Pseudoxyrhophiidae	Lycodryas	10	8	80
Pseudoxyrhophiidae	Madagascarophis	4	3	75
Pseudoxyrhophiidae	Micropisthodon	1	1	100
Pseudoxyrhophiidae	Pararhadinaea	1	0	0
Pseudoxyrhophiidae	Parastenophis	1	1	100
Pseudoxyrhophiidae	Phisalixella	4	3	75
Pseudoxyrhophiidae	Pseudoxyrhopus	11	2	18
Pseudoxyrhophiidae	Thamnosophis	6	6	100
Sibynophiidae: Scaphiodontophiinae	Scaphiodontophis	2	1	50
Sibynophiidae: Sibynophiinae	Sibynophis	9	5	56
Viperidae: Azemiopinae	Azemiops	2	1	50
Viperidae: Crotalinae	Agkistrodon	6	4	67
Viperidae: Crotalinae	Atropoides	6	6	100
Viperidae: Crotalinae	Bothriechis	11	10	91
Viperidae: Crotalinae	Bothrocophias	6	3	50
Viperidae: Crotalinae	Bothrops	45	31	69
Viperidae: Crotalinae	Calloselasma	1	1	100
Viperidae: Crotalinae	Cerrophidion	5	4	80
Viperidae: Crotalinae	Crotalus	42	32	76
Viperidae: Crotalinae	Deinagkistrodon	1	1	100
Viperidae: Crotalinae	Garthius	1	1	100
Viperidae: Crotalinae	Gloydius	14	10	71
Viperidae: Crotalinae	Hypnale	3	3	100
Viperidae: Crotalinae	Lachesis	4	3	75
Viperidae: Crotalinae	Mixcoatlus	3	2	67
Viperidae: Crotalinae	Ophryacus	3	1	33
Viperidae: Crotalinae	Ovophis	6	4	67
Viperidae: Crotalinae	Porthidium	9	8	89
Viperidae: Crotalinae	Protobothrops	14	11	79
Viperidae: Crotalinae	Sistrurus	2	2	100
Viperidae: Crotalinae	Trimeresurus	50	31	62
Viperidae: Crotalinae	Tropidolaemus	5	1	20
Viperidae: Viperinae	Atheris	16	8	50
Viperidae: Viperinae	Bitis	18	14	78
Viperidae: Viperinae	Causus	7	4	57
Viperidae: Viperinae	Cerastes	4	3	75
Viperidae: Viperinae	Daboia	5	4	80
Viperidae: Viperinae	Echis	11	9	82
Viperidae: Viperinae	Eristicophis	1	1	100
Viperidae: Viperinae	Macrovipera	2	2	100
Viperidae: Viperinae	Montatheris	1	0	0
Viperidae: Viperinae	Montivipera	8	7	88
Viperidae: Viperinae	Proatheris	1	1	100
Viperidae: Viperinae	Pseudocerastes	3	2	67
Viperidae: Viperinae	Vipera	23	13	57
Xenodermidae	Achalinus	9	2	22
Xenodermidae	Fimbrios	2	1	50
Xenodermidae	Parafimbrios	1	0	0
Xenodermidae	Stoliczkia	2	1	50
Xenodermidae	Xenodermus	1	1	100
Xenodermidae	Xylophis	3	0	0

## Sheet: species
							Names in red are following: Cox et al. (2018) and Montingelli et al. (2019)
		LIST OF UETZ & HOSEK 2016 SPECIES FOR COLUBROIDES					Cox CL, Rabosky ARD, Holmes IA, Reyes-Velasco J, Roelke CR, Smith EN, Flores-Villela O, McGuire JA, Campbell JA. 2018. Synopsis and taxonomic revision of three genera in the snake tribe Sonorini. Journal of Natural History. 2018;52: 945–988.
family following Uetz	family following Zaher 2009	uetz new	genus	species	present in our tree		Montingelli GG, Grazziotin FG, Battilana J, Murphy RW, Zhang YP, Zaher H. 2019. Higher‐level phylogenetic affinities of the Neotropical genus Mastigodryas Amaral, 1934 (Serpentes: Colubridae), species‐group definition and description of a new genus for Mastigodryas bifossatus. Journal of Zoological Systematics and Evolutionary Research. 2019;57: 205-239.
Lamprophiidae	Atractaspididae: Aparallactinae	Amblyodipsas concolor (SMITH, 1849)	Amblyodipsas	Amblyodipsas concolor
Lamprophiidae	Atractaspididae: Aparallactinae	Amblyodipsas dimidiata (GÜNTHER, 1888)	Amblyodipsas	Amblyodipsas dimidiata	Yes
Lamprophiidae	Atractaspididae: Aparallactinae	Amblyodipsas katangensis DE WITTE & LAURENT, 1942	Amblyodipsas	Amblyodipsas katangensis
Lamprophiidae	Atractaspididae: Aparallactinae	Amblyodipsas microphthalma (BIANCONI, 1852)	Amblyodipsas	Amblyodipsas microphthalma
Lamprophiidae	Atractaspididae: Aparallactinae	Amblyodipsas polylepis (BOCAGE, 1873)	Amblyodipsas	Amblyodipsas polylepis	Yes
Lamprophiidae	Atractaspididae: Aparallactinae	Amblyodipsas rodhaini (DE WITTE, 1930)	Amblyodipsas	Amblyodipsas rodhaini
Lamprophiidae	Atractaspididae: Aparallactinae	Amblyodipsas teitana BROADLEY, 1971	Amblyodipsas	Amblyodipsas teitana
Lamprophiidae	Atractaspididae: Aparallactinae	Amblyodipsas unicolor (REINHARDT, 1843)	Amblyodipsas	Amblyodipsas unicolor
Lamprophiidae	Atractaspididae: Aparallactinae	Amblyodipsas ventrimaculata (ROUX, 1907)	Amblyodipsas	Amblyodipsas ventrimaculata
Lamprophiidae	Atractaspididae: Aparallactinae	Aparallactus capensis SMITH, 1849	Aparallactus	Aparallactus capensis	Yes
Lamprophiidae	Atractaspididae: Aparallactinae	Aparallactus guentheri BOULENGER, 1895	Aparallactus	Aparallactus guentheri	Yes
Lamprophiidae	Atractaspididae: Aparallactinae	Aparallactus jacksonii (GÜNTHER, 1888)	Aparallactus	Aparallactus jacksonii
Lamprophiidae	Atractaspididae: Aparallactinae	Aparallactus lineatus (PETERS, 1870)	Aparallactus	Aparallactus lineatus
Lamprophiidae	Atractaspididae: Aparallactinae	Aparallactus lunulatus (PETERS, 1854)	Aparallactus	Aparallactus lunulatus
Lamprophiidae	Atractaspididae: Aparallactinae	Aparallactus modestus (GÜNTHER, 1859)	Aparallactus	Aparallactus modestus	Yes
Lamprophiidae	Atractaspididae: Aparallactinae	Aparallactus moeruensis DE WITTE & LAURENT, 1943	Aparallactus	Aparallactus moeruensis
Lamprophiidae	Atractaspididae: Aparallactinae	Aparallactus niger BOULENGER, 1897	Aparallactus	Aparallactus niger
Lamprophiidae	Atractaspididae: Aparallactinae	Aparallactus nigriceps (PETERS, 1854)	Aparallactus	Aparallactus nigriceps
Lamprophiidae	Atractaspididae: Aparallactinae	Aparallactus turneri LOVERIDGE, 1935	Aparallactus	Aparallactus turneri
Lamprophiidae	Atractaspididae: Aparallactinae	Aparallactus werneri BOULENGER, 1895	Aparallactus	Aparallactus werneri	Yes
Lamprophiidae	Atractaspididae: Aparallactinae	Brachyophis revoili MOCQUARD, 1888	Brachyophis	Brachyophis revoili
Lamprophiidae	Atractaspididae: Aparallactinae	Chilorhinophis butleri WERNER, 1907	Chilorhinophis	Chilorhinophis butleri
Lamprophiidae	Atractaspididae: Aparallactinae	Chilorhinophis gerardi (BOULENGER, 1913)	Chilorhinophis	Chilorhinophis gerardi
Lamprophiidae	Atractaspididae: Aparallactinae	Hypoptophis wilsonii BOULENGER, 1908	Hypoptophis	Hypoptophis wilsonii
Lamprophiidae	Atractaspididae: Aparallactinae	Macrelaps microlepidotus (GÜNTHER, 1860)	Macrelaps	Macrelaps microlepidotus	Yes
Lamprophiidae	Atractaspididae: Aparallactinae	Micrelaps bicoloratus STERNFELD, 1908	Micrelaps	Micrelaps bicoloratus	Yes
Lamprophiidae	Atractaspididae: Aparallactinae	Micrelaps muelleri BOETTGER, 1880	Micrelaps	Micrelaps muelleri
Lamprophiidae	Atractaspididae: Aparallactinae	Micrelaps tchernovi WERNER, 2006	Micrelaps	Micrelaps tchernovi
Lamprophiidae	Atractaspididae: Aparallactinae	Micrelaps vaillanti (MOCQUARD, 1888)	Micrelaps	Micrelaps vaillanti
Lamprophiidae	Atractaspididae: Aparallactinae	Polemon acanthias (REINHARDT, 1860)	Polemon	Polemon acanthias	Yes
Lamprophiidae	Atractaspididae: Aparallactinae	Polemon barthii JAN, 1858	Polemon	Polemon barthii
Lamprophiidae	Atractaspididae: Aparallactinae	Polemon bocourti MOCQUARD, 1897	Polemon	Polemon bocourti
Lamprophiidae	Atractaspididae: Aparallactinae	Polemon christyi (BOULENGER, 1903)	Polemon	Polemon christyi
Lamprophiidae	Atractaspididae: Aparallactinae	Polemon collaris (PETERS, 1881)	Polemon	Polemon collaris	Yes
Lamprophiidae	Atractaspididae: Aparallactinae	Polemon fulvicollis (MOCQUARD, 1887)	Polemon	Polemon fulvicollis
Lamprophiidae	Atractaspididae: Aparallactinae	Polemon gabonensis DUMÉRIL, 1856	Polemon	Polemon gabonensis
Lamprophiidae	Atractaspididae: Aparallactinae	Polemon gracilis (BOULENGER, 1911)	Polemon	Polemon gracilis
Lamprophiidae	Atractaspididae: Aparallactinae	Polemon griseiceps (LAURENT, 1947)	Polemon	Polemon griseiceps
Lamprophiidae	Atractaspididae: Aparallactinae	Polemon neuwiedi (JAN, 1858)	Polemon	Polemon neuwiedi
Lamprophiidae	Atractaspididae: Aparallactinae	Polemon notatus (PETERS, 1882)	Polemon	Polemon notatus	Yes
Lamprophiidae	Atractaspididae: Aparallactinae	Polemon robustus (DE WITTE & LAURENT, 1943)	Polemon	Polemon robustus
Lamprophiidae	Atractaspididae: Aparallactinae	Xenocalamus bicolor GÜNTHER, 1868	Xenocalamus	Xenocalamus bicolor
Lamprophiidae	Atractaspididae: Aparallactinae	Xenocalamus mechowii PETERS, 1881	Xenocalamus	Xenocalamus mechowii
Lamprophiidae	Atractaspididae: Aparallactinae	Xenocalamus michellii MÜLLER, 1911	Xenocalamus	Xenocalamus michellii
Lamprophiidae	Atractaspididae: Aparallactinae	Xenocalamus sabiensis BROADLEY, 1971	Xenocalamus	Xenocalamus sabiensis
Lamprophiidae	Atractaspididae: Aparallactinae	Xenocalamus transvaalensis METHUEN, 1919	Xenocalamus	Xenocalamus transvaalensis	Yes
Lamprophiidae	Atractaspididae: Atractaspidinae	Atractaspis andersonii BOULENGER, 1905	Atractaspis	Atractaspis andersonii
Lamprophiidae	Atractaspididae: Atractaspidinae	Atractaspis aterrima GÜNTHER, 1863	Atractaspis	Atractaspis aterrima
Lamprophiidae	Atractaspididae: Atractaspidinae	Atractaspis battersbyi DE WITTE, 1959	Atractaspis	Atractaspis battersbyi
Lamprophiidae	Atractaspididae: Atractaspidinae	Atractaspis bibronii SMITH, 1849	Atractaspis	Atractaspis bibronii	Yes
Lamprophiidae	Atractaspididae: Atractaspidinae	Atractaspis boulengeri MOCQUARD, 1897	Atractaspis	Atractaspis boulengeri	Yes
Lamprophiidae	Atractaspididae: Atractaspidinae	Atractaspis congica PETERS, 1877	Atractaspis	Atractaspis congica
Lamprophiidae	Atractaspididae: Atractaspidinae	Atractaspis corpulenta (HALLOWELL, 1854)	Atractaspis	Atractaspis corpulenta	Yes
Lamprophiidae	Atractaspididae: Atractaspidinae	Atractaspis dahomeyensis BOCAGE, 1887	Atractaspis	Atractaspis dahomeyensis
Lamprophiidae	Atractaspididae: Atractaspidinae	Atractaspis duerdeni GOUGH, 1907	Atractaspis	Atractaspis duerdeni
Lamprophiidae	Atractaspididae: Atractaspidinae	Atractaspis engaddensis HAAS, 1950	Atractaspis	Atractaspis engaddensis
Lamprophiidae	Atractaspididae: Atractaspidinae	Atractaspis engdahli LÖNNBERG & ANDERSSON, 1913	Atractaspis	Atractaspis engdahli
Lamprophiidae	Atractaspididae: Atractaspidinae	Atractaspis fallax PETERS, 1867	Atractaspis	Atractaspis fallax
Lamprophiidae	Atractaspididae: Atractaspidinae	Atractaspis irregularis (REINHARDT, 1843)	Atractaspis	Atractaspis irregularis	Yes
Lamprophiidae	Atractaspididae: Atractaspidinae	Atractaspis leucomelas BOULENGER, 1895	Atractaspis	Atractaspis leucomelas
Lamprophiidae	Atractaspididae: Atractaspidinae	Atractaspis magrettii SCORTECCI, 1928	Atractaspis	Atractaspis magrettii
Lamprophiidae	Atractaspididae: Atractaspidinae	Atractaspis microlepidota GÜNTHER, 1866	Atractaspis	Atractaspis microlepidota	Yes
Lamprophiidae	Atractaspididae: Atractaspidinae	Atractaspis micropholis GÜNTHER, 1872	Atractaspis	Atractaspis micropholis	Yes
Lamprophiidae	Atractaspididae: Atractaspidinae	Atractaspis phillipsi BARBOUR, 1913	Atractaspis	Atractaspis phillipsi
Lamprophiidae	Atractaspididae: Atractaspidinae	Atractaspis reticulata SJÖSTEDT, 1896	Atractaspis	Atractaspis reticulata
Lamprophiidae	Atractaspididae: Atractaspidinae	Atractaspis scorteccii PARKER, 1949	Atractaspis	Atractaspis scorteccii
Lamprophiidae	Atractaspididae: Atractaspidinae	Atractaspis watsoni BOULENGER, 1908	Atractaspis	Atractaspis watsoni
Lamprophiidae	Atractaspididae: Atractaspidinae	Homoroselaps dorsalis (SMITH, 1849)	Homoroselaps	Homoroselaps dorsalis
Lamprophiidae	Atractaspididae: Atractaspidinae	Homoroselaps lacteus (LINNAEUS, 1758)	Homoroselaps	Homoroselaps lacteus	Yes
Colubridae	Calamariidae	Calamaria abramovi ORLOV, 2009	Calamaria	Calamaria abramovi
Colubridae	Calamariidae	Calamaria abstrusa INGER & MARX, 1965	Calamaria	Calamaria abstrusa
Colubridae	Calamariidae	Calamaria acutirostris BOULENGER, 1896	Calamaria	Calamaria acutirostris
Colubridae	Calamariidae	Calamaria albiventer (GRAY, 1835)	Calamaria	Calamaria albiventer
Colubridae	Calamariidae	Calamaria alidae BOULENGER, 1920	Calamaria	Calamaria alidae
Colubridae	Calamariidae	Calamaria apraeocularis SMITH, 1927	Calamaria	Calamaria apraeocularis
Colubridae	Calamariidae	Calamaria banggaiensis KOCH, ARIDA, MCGUIRE, ISKANDAR & BÖHME, 2009	Calamaria	Calamaria banggaiensis
Colubridae	Calamariidae	Calamaria battersbyi INGER & MARX, 1965	Calamaria	Calamaria battersbyi
Colubridae	Calamariidae	Calamaria bicolor DUMÉRIL, BIBRON & DUMÉRIL, 1854	Calamaria	Calamaria bicolor
Colubridae	Calamariidae	Calamaria bitorques PETERS, 1872	Calamaria	Calamaria bitorques
Colubridae	Calamariidae	Calamaria boesemani INGER & MARX, 1965	Calamaria	Calamaria boesemani
Colubridae	Calamariidae	Calamaria borneensis BLEEKER, 1860	Calamaria	Calamaria borneensis
Colubridae	Calamariidae	Calamaria brongersmai INGER & MARX, 1965	Calamaria	Calamaria brongersmai
Colubridae	Calamariidae	Calamaria buchi MARX & INGER, 1955	Calamaria	Calamaria buchi
Colubridae	Calamariidae	Calamaria butonensis HOWARD & GILLESPIE, 2007	Calamaria	Calamaria butonensis
Colubridae	Calamariidae	Calamaria ceramensis DE ROOIJ, 1913	Calamaria	Calamaria ceramensis
Colubridae	Calamariidae	Calamaria concolor ORLOV, TRUONG, TAO, ANANJEVA & CUC, 2010	Calamaria	Calamaria concolor
Colubridae	Calamariidae	Calamaria crassa LIDTH DE JEUDE, 1922	Calamaria	Calamaria crassa
Colubridae	Calamariidae	Calamaria curta BOULENGER, 1896	Calamaria	Calamaria curta
Colubridae	Calamariidae	Calamaria doederleini GOUGH, 1902	Calamaria	Calamaria doederleini
Colubridae	Calamariidae	Calamaria eiselti INGER & MARX, 1965	Calamaria	Calamaria eiselti
Colubridae	Calamariidae	Calamaria everetti BOULENGER, 1893	Calamaria	Calamaria everetti
Colubridae	Calamariidae	Calamaria forcarti INGER & MARX, 1965	Calamaria	Calamaria forcarti
Colubridae	Calamariidae	Calamaria gervaisii DUMÉRIL, BIBRON & DUMÉRIL, 1854	Calamaria	Calamaria gervaisii
Colubridae	Calamariidae	Calamaria gialaiensis ZIEGLER, SANG & TRUONG, 2009	Calamaria	Calamaria gialaiensis
Colubridae	Calamariidae	Calamaria grabowskyi FISCHER, 1885	Calamaria	Calamaria grabowskyi
Colubridae	Calamariidae	Calamaria gracillima (GÜNTHER, 1872)	Calamaria	Calamaria gracillima
Colubridae	Calamariidae	Calamaria griswoldi LOVERIDGE, 1938	Calamaria	Calamaria griswoldi
Colubridae	Calamariidae	Calamaria hilleniusi INGER & MARX, 1965	Calamaria	Calamaria hilleniusi
Colubridae	Calamariidae	Calamaria ingeri GRISMER, KAISER & YAAKOB, 2004	Calamaria	Calamaria ingeri
Colubridae	Calamariidae	Calamaria javanica BOULENGER, 1891	Calamaria	Calamaria javanica
Colubridae	Calamariidae	Calamaria joloensis TAYLOR, 1922	Calamaria	Calamaria joloensis
Colubridae	Calamariidae	Calamaria lateralis MOCQUARD, 1890	Calamaria	Calamaria lateralis
Colubridae	Calamariidae	Calamaria lautensis DE ROOIJ, 1917	Calamaria	Calamaria lautensis
Colubridae	Calamariidae	Calamaria leucogaster BLEEKER, 1860	Calamaria	Calamaria leucogaster
Colubridae	Calamariidae	Calamaria linnaei BOIE, 1827	Calamaria	Calamaria linnaei
Colubridae	Calamariidae	Calamaria longirostris HOWARD & GILLESPIE, 2007	Calamaria	Calamaria longirostris
Colubridae	Calamariidae	Calamaria lovii BOULENGER, 1887	Calamaria	Calamaria lovii
Colubridae	Calamariidae	Calamaria lumbricoidea BOIE, 1827	Calamaria	Calamaria lumbricoidea
Colubridae	Calamariidae	Calamaria lumholtzi ANDERSSON, 1923	Calamaria	Calamaria lumholtzi
Colubridae	Calamariidae	Calamaria margaritophora BLEEKER, 1860	Calamaria	Calamaria margaritophora
Colubridae	Calamariidae	Calamaria mecheli SCHENKEL, 1901	Calamaria	Calamaria mecheli
Colubridae	Calamariidae	Calamaria melanota JAN, 1862	Calamaria	Calamaria melanota
Colubridae	Calamariidae	Calamaria modesta DUMÉRIL, BIBRON & DUMÉRIL, 1854	Calamaria	Calamaria modesta
Colubridae	Calamariidae	Calamaria muelleri BOULENGER, 1896	Calamaria	Calamaria muelleri
Colubridae	Calamariidae	Calamaria nuchalis BOULENGER, 1896	Calamaria	Calamaria nuchalis
Colubridae	Calamariidae	Calamaria palawanensis INGER & MARX, 1965	Calamaria	Calamaria palawanensis
Colubridae	Calamariidae	Calamaria pavimentata DUMÉRIL, BIBRON & DUMÉRIL, 1854	Calamaria	Calamaria pavimentata	Yes
Colubridae	Calamariidae	Calamaria pfefferi STEJNEGER, 1901	Calamaria	Calamaria pfefferi
Colubridae	Calamariidae	Calamaria prakkei LIDTH DE JEUDE, 1893	Calamaria	Calamaria prakkei
Colubridae	Calamariidae	Calamaria rebentischi BLEEKER, 1860	Calamaria	Calamaria rebentischi
Colubridae	Calamariidae	Calamaria sangi TRUONG, KOCH & ZIEGLER, 2009	Calamaria	Calamaria sangi
Colubridae	Calamariidae	Calamaria schlegeli DUMÉRIL, BIBRON & DUMÉRIL, 1854	Calamaria	Calamaria schlegeli
Colubridae	Calamariidae	Calamaria schmidti MARX & INGER, 1955	Calamaria	Calamaria schmidti
Colubridae	Calamariidae	Calamaria septentrionalis BOULENGER, 1890	Calamaria	Calamaria septentrionalis
Colubridae	Calamariidae	Calamaria suluensis TAYLOR, 1922	Calamaria	Calamaria suluensis
Colubridae	Calamariidae	Calamaria sumatrana EDELING, 1870	Calamaria	Calamaria sumatrana
Colubridae	Calamariidae	Calamaria thanhi ZIEGLER & QUYET, 2005	Calamaria	Calamaria thanhi
Colubridae	Calamariidae	Calamaria ulmeri SACKETT, 1940	Calamaria	Calamaria ulmeri
Colubridae	Calamariidae	Calamaria virgulata BOIE, 1827	Calamaria	Calamaria virgulata
Colubridae	Calamariidae	Calamaria yunnanensis CHERNOV, 1962	Calamaria	Calamaria yunnanensis	Yes
Colubridae	Calamariidae	Calamorhabdium acuticeps AHL, 1933	Calamorhabdium	Calamorhabdium acuticeps
Colubridae	Calamariidae	Calamorhabdium kuekenthali BOETTGER, 1898	Calamorhabdium	Calamorhabdium kuekenthali
Colubridae	Calamariidae	Collorhabdium williamsoni SMEDLEY, 1932	Collorhabdium	Collorhabdium williamsoni
Colubridae	Calamariidae	Etheridgeum pulchrum (WERNER, 1924)	Etheridgeum	Etheridgeum pulchrum
Colubridae	Calamariidae	Macrocalamus chanardi DAVID & PAUWELS, 2005	Macrocalamus	Macrocalamus chanardi
Colubridae	Calamariidae	Macrocalamus gentingensis YAAKOB & LIM, 2002	Macrocalamus	Macrocalamus gentingensis
Colubridae	Calamariidae	Macrocalamus jasoni GRANDISON, 1972	Macrocalamus	Macrocalamus jasoni
Colubridae	Calamariidae	Macrocalamus lateralis GÜNTHER, 1864	Macrocalamus	Macrocalamus lateralis
Colubridae	Calamariidae	Macrocalamus schulzi VOGEL & DAVID, 1999	Macrocalamus	Macrocalamus schulzi
Colubridae	Calamariidae	Macrocalamus tweediei LIM, 1963	Macrocalamus	Macrocalamus tweediei
Colubridae	Calamariidae	Macrocalamus vogeli DAVID & PAUWELS, 2005	Macrocalamus	Macrocalamus vogeli
Colubridae	Calamariidae	Pseudorabdion albonuchalis (GÜNTHER, 1896)	Pseudorabdion	Pseudorabdion albonuchalis
Colubridae	Calamariidae	Pseudorabdion ater (TAYLOR, 1922)	Pseudorabdion	Pseudorabdion ater
Colubridae	Calamariidae	Pseudorabdion collaris (MOCQUARD, 1892)	Pseudorabdion	Pseudorabdion collaris
Colubridae	Calamariidae	Pseudorabdion eiselti INGER & LEVITON, 1961	Pseudorabdion	Pseudorabdion eiselti
Colubridae	Calamariidae	Pseudorabdion longiceps (CANTOR, 1847)	Pseudorabdion	Pseudorabdion longiceps
Colubridae	Calamariidae	Pseudorabdion mcnamarae (TAYLOR, 1917)	Pseudorabdion	Pseudorabdion mcnamarae
Colubridae	Calamariidae	Pseudorabdion modiglianii DORIA & PETRI, 2010	Pseudorabdion	Pseudorabdion modiglianii
Colubridae	Calamariidae	Pseudorabdion montanum LEVITON & BROWN, 1959	Pseudorabdion	Pseudorabdion montanum
Colubridae	Calamariidae	Pseudorabdion oxycephalum (GÜNTHER, 1858)	Pseudorabdion	Pseudorabdion oxycephalum	Yes
Colubridae	Calamariidae	Pseudorabdion sarasinorum (MÜLLER, 1895)	Pseudorabdion	Pseudorabdion sarasinorum
Colubridae	Calamariidae	Pseudorabdion saravacense (SHELFORD, 1901)	Pseudorabdion	Pseudorabdion saravacense
Colubridae	Calamariidae	Pseudorabdion sirambense DORIA & PETRI, 2010	Pseudorabdion	Pseudorabdion sirambense
Colubridae	Calamariidae	Pseudorabdion talonuran BROWN, LEVITON & SISON, 1999	Pseudorabdion	Pseudorabdion talonuran
Colubridae	Calamariidae	Pseudorabdion taylori LEVITON & BROWN, 1959	Pseudorabdion	Pseudorabdion taylori
Colubridae	Calamariidae	Pseudorabdion torquatum (DUMÉRIL, BIBRON & DUMÉRIL, 1854)	Pseudorabdion	Pseudorabdion torquatum
Colubridae	Calamariidae	Rabdion forsteni DUMÉRIL, BIBRON & DUMÉRIL, 1854	Rabdion	Rabdion forsteni
Colubridae	Calamariidae	Rabdion grovesi AMARASINGHE, VOGEL, MCGUIRE, SIDIK, SUPRIATNA & INEICH, 2015	Rabdion	Rabdion grovesi
Colubridae	Colubridae	Aeluroglena cucullata BOULENGER, 1898	Aeluroglena	Aeluroglena cucullata
Colubridae	Colubridae	Ahaetulla dispar (GÜNTHER, 1864)	Ahaetulla	Ahaetulla dispar
Colubridae	Colubridae	Ahaetulla fasciolata (FISCHER, 1885)	Ahaetulla	Ahaetulla fasciolata
Colubridae	Colubridae	Ahaetulla fronticincta (GÜNTHER, 1858)	Ahaetulla	Ahaetulla fronticincta	Yes
Colubridae	Colubridae	Ahaetulla mycterizans (LINNAEUS, 1758)	Ahaetulla	Ahaetulla mycterizans
Colubridae	Colubridae	Ahaetulla nasuta BONNATERRE, 1790	Ahaetulla	Ahaetulla nasuta	Yes
Colubridae	Colubridae	Ahaetulla perroteti (DUMÉRIL, BIBRON & DUMÉRIL, 1854)	Ahaetulla	Ahaetulla perroteti
Colubridae	Colubridae	Ahaetulla prasina (BOIE, 1827)	Ahaetulla	Ahaetulla prasina	Yes
Colubridae	Colubridae	Ahaetulla pulverulenta (DUMÉRIL, BIBRON & DUMÉRIL, 1854)	Ahaetulla	Ahaetulla pulverulenta	Yes
Colubridae	Colubridae	Aprosdoketophis andreonei WALLACH, LANZA & NISTRI, 2010	Aprosdoketophis	Aprosdoketophis andreonei
Colubridae	Colubridae	Archelaphe bella (STANLEY, 1917)	Archelaphe	Archelaphe bella	Yes
Colubridae	Colubridae	Argyrogena fasciolata (SHAW, 1802)	Argyrogena	Argyrogena fasciolata
Colubridae	Colubridae	Argyrogena vittacaudata (BLYTH, 1854)	Argyrogena	Argyrogena vittacaudata
Colubridae	Colubridae	Arizona elegans KENNICOTT, 1859	Arizona	Arizona elegans	Yes
Colubridae	Colubridae	Arizona pacata KLAUBER, 1946	Arizona	Arizona pacata
Colubridae	Colubridae	Bamanophis dorri (LATASTE, 1888)	Bamanophis	Bamanophis dorri	Yes
Colubridae	Colubridae	Bogertophis rosaliae (MOCQUARD, 1899)	Bogertophis	Bogertophis rosaliae	Yes
Colubridae	Colubridae	Bogertophis subocularis (BROWN, 1901)	Bogertophis	Bogertophis subocularis	Yes
Colubridae	Colubridae	Boiga andamanensis (WALL, 1909)	Boiga	Boiga andamanensis
Colubridae	Colubridae	Boiga angulata (PETERS, 1861)	Boiga	Boiga angulata
Colubridae	Colubridae	Boiga barnesii (GÜNTHER, 1869)	Boiga	Boiga barnesii	Yes
Colubridae	Colubridae	Boiga beddomei (WALL, 1909)	Boiga	Boiga beddomei	Yes
Colubridae	Colubridae	Boiga bengkuluensis ORLOV, KUDRYAVTZEV, RYABOV & SHUMAKOV, 2003	Boiga	Boiga bengkuluensis
Colubridae	Colubridae	Boiga bourreti TILLACK, ZIEGLER & KHAC QUYET, 2004	Boiga	Boiga bourreti
Colubridae	Colubridae	Boiga ceylonensis (GÜNTHER, 1858)	Boiga	Boiga ceylonensis	Yes
Colubridae	Colubridae	Boiga cyanea (DUMÉRIL, BIBRON & DUMÉRIL, 1854)	Boiga	Boiga cyanea
Colubridae	Colubridae	Boiga cynodon (BOIE, 1827)	Boiga	Boiga cynodon	Yes
Colubridae	Colubridae	Boiga dendrophila (BOIE, 1827)	Boiga	Boiga dendrophila	Yes
Colubridae	Colubridae	Boiga dightoni (BOULENGER, 1894)	Boiga	Boiga dightoni
Colubridae	Colubridae	Boiga drapiezii (BOIE, 1827)	Boiga	Boiga drapiezii
Colubridae	Colubridae	Boiga flaviviridis VOGEL & GANESH, 2013	Boiga	Boiga flaviviridis
Colubridae	Colubridae	Boiga forsteni (DUMÉRIL, BIBRON & DUMÉRIL, 1854)	Boiga	Boiga forsteni	Yes
Colubridae	Colubridae	Boiga gokool (GRAY, 1835)	Boiga	Boiga gokool
Colubridae	Colubridae	Boiga guangxiensis WEN, 1998	Boiga	Boiga guangxiensis
Colubridae	Colubridae	Boiga hoeseli RAMADHAN, ISKANDAR & SUBASRI, 2010	Boiga	Boiga hoeseli
Colubridae	Colubridae	Boiga irregularis (BECHSTEIN, 1802)	Boiga	Boiga irregularis	Yes
Colubridae	Colubridae	Boiga jaspidea (DUMÉRIL, BIBRON & DUMÉRIL, 1854)	Boiga	Boiga jaspidea
Colubridae	Colubridae	Boiga kraepelini STEJNEGER, 1902	Boiga	Boiga kraepelini	Yes
Colubridae	Colubridae	Boiga multifasciata (BLYTH, 1861)	Boiga	Boiga multifasciata
Colubridae	Colubridae	Boiga multomaculata (BOIE, 1827)	Boiga	Boiga multomaculata	Yes
Colubridae	Colubridae	Boiga nigriceps (GÜNTHER, 1863)	Boiga	Boiga nigriceps
Colubridae	Colubridae	Boiga nuchalis (GÜNTHER, 1875)	Boiga	Boiga nuchalis
Colubridae	Colubridae	Boiga ochracea (THEOBALD, 1868)	Boiga	Boiga ochracea
Colubridae	Colubridae	Boiga philippina (PETERS, 1867)	Boiga	Boiga philippina
Colubridae	Colubridae	Boiga quincunciata (WALL, 1908)	Boiga	Boiga quincunciata
Colubridae	Colubridae	Boiga saengsomi NUTAPHAND, 1985	Boiga	Boiga saengsomi
Colubridae	Colubridae	Boiga schultzei TAYLOR, 1923	Boiga	Boiga schultzei
Colubridae	Colubridae	Boiga siamensis NUTAPHAND, 1971	Boiga	Boiga siamensis
Colubridae	Colubridae	Boiga tanahjampeana ORLOV & RYABOV, 2002	Boiga	Boiga tanahjampeana
Colubridae	Colubridae	Boiga trigonata (SCHNEIDER, 1802)	Boiga	Boiga trigonata	Yes
Colubridae	Colubridae	Boiga wallachi DAS, 1998	Boiga	Boiga wallachi
Colubridae	Colubridae	Cemophora coccinea (BLUMENBACH, 1788)	Cemophora	Cemophora coccinea	Yes
Colubridae	Colubridae	Chapinophis xanthocheilus CAMPBELL & SMITH, 1998	Chapinophis	Chapinophis xanthocheilus
Colubridae	Colubridae	Sonora savagei CLIFF, 1954	Sonora	Sonora savagei
Colubridae	Colubridae	Sonora stramineus COPE, 1860	Sonora	Sonora stramineus	Yes
Colubridae	Colubridae	Sonora annulata (BAIRD, 1859)	Sonora	Sonora annulata
Colubridae	Colubridae	Sonora occipitalis (HALLOWELL, 1854)	Sonora	Sonora occipitalis	Yes
Colubridae	Colubridae	Sonora palarostris (KLAUBER, 1937)	Sonora	Sonora palarostris
Colubridae	Colubridae	Chironius bicarinatus (WIED-NEUWIED, 1820)	Chironius	Chironius bicarinatus	Yes
Colubridae	Colubridae	Chironius brazili HAMDAN & FERNANDES, 2015	Chironius	Chironius brazili
Colubridae	Colubridae	Chironius carinatus (LINNAEUS, 1758)	Chironius	Chironius carinatus	Yes
Colubridae	Colubridae	Chironius challenger KOK, 2010	Chironius	Chironius challenger
Colubridae	Colubridae	Chironius diamantina FERNANDES & HAMDAN, 2014	Chironius	Chironius diamantina
Colubridae	Colubridae	Chironius exoletus (LINNAEUS, 1758)	Chironius	Chironius exoletus	Yes
Colubridae	Colubridae	Chironius flavolineatus JAN, 1863	Chironius	Chironius flavolineatus	Yes
Colubridae	Colubridae	Chironius flavopictus (WERNER, 1909)	Chironius	Chironius flavopictus
Colubridae	Colubridae	Chironius foveatus BAILEY, 1955	Chironius	Chironius foveatus	Yes
Colubridae	Colubridae	Chironius fuscus (LINNAEUS, 1758)	Chironius	Chironius fuscus	Yes
Colubridae	Colubridae	Chironius grandisquamis (PETERS, 1869)	Chironius	Chironius grandisquamis	Yes
Colubridae	Colubridae	Chironius laevicollis (WIED-NEUWIED, 1824)	Chironius	Chironius laevicollis	Yes
Colubridae	Colubridae	Chironius laurenti DIXON, WIEST & CEI, 1993	Chironius	Chironius laurenti	Yes
Colubridae	Colubridae	Chironius leucometapus DIXON, WIEST & CEI, 1993	Chironius	Chironius leucometapus
Colubridae	Colubridae	Chironius maculoventris DIXON, WIEST & CEI, 1993	Chironius	Chironius maculoventris
Colubridae	Colubridae	Chironius monticola ROZE, 1952	Chironius	Chironius monticola	Yes
Colubridae	Colubridae	Chironius multiventris SCHMIDT & WALKER, 1943	Chironius	Chironius multiventris	Yes
Colubridae	Colubridae	Chironius quadricarinatus (BOIE, 1827)	Chironius	Chironius quadricarinatus	Yes
Colubridae	Colubridae	Chironius scurrulus (WAGLER, 1824)	Chironius	Chironius scurrulus	Yes
Colubridae	Colubridae	Chironius septentrionalis DIXON, WIEST & CEI, 1993	Chironius	Chironius septentrionalis
Colubridae	Colubridae	Chironius spixii (HALLOWELL, 1845)	Chironius	Chironius spixii
Colubridae	Colubridae	Chironius vincenti (BOULENGER, 1891)	Chironius	Chironius vincenti
Colubridae	Colubridae	Chrysopelea ornata (SHAW, 1802)	Chrysopelea	Chrysopelea ornata	Yes
Colubridae	Colubridae	Chrysopelea paradisi BOIE, 1827	Chrysopelea	Chrysopelea paradisi	Yes
Colubridae	Colubridae	Chrysopelea pelias (LINNAEUS, 1758)	Chrysopelea	Chrysopelea pelias
Colubridae	Colubridae	Chrysopelea rhodopleuron BOIE, 1827	Chrysopelea	Chrysopelea rhodopleuron
Colubridae	Colubridae	Chrysopelea taprobanica SMITH, 1943	Chrysopelea	Chrysopelea taprobanica	Yes
Colubridae	Colubridae	Coelognathus enganensis (VINCIGUERRA, 1892)	Coelognathus	Coelognathus enganensis
Colubridae	Colubridae	Coelognathus erythrurus (DUMÉRIL, BIBRON & DUMÉRIL, 1854)	Coelognathus	Coelognathus erythrurus	Yes
Colubridae	Colubridae	Coelognathus flavolineatus (SCHLEGEL, 1837)	Coelognathus	Coelognathus flavolineatus	Yes
Colubridae	Colubridae	Coelognathus helena (DAUDIN, 1803)	Coelognathus	Coelognathus helena	Yes
Colubridae	Colubridae	Coelognathus philippinus (GRIFFIN, 1909)	Coelognathus	Coelognathus philippinus
Colubridae	Colubridae	Coelognathus radiatus (BOIE, 1827)	Coelognathus	Coelognathus radiatus	Yes
Colubridae	Colubridae	Coelognathus subradiatus (SCHLEGEL, 1837)	Coelognathus	Coelognathus subradiatus	Yes
Colubridae	Colubridae	Coluber anthonyi (STEJNEGER, 1901)	Coluber	Coluber anthonyi
Colubridae	Colubridae	Coluber aurigulus (COPE, 1861)	Coluber	Coluber aurigulus
Colubridae	Colubridae	Coluber barbouri VAN DENBURGH & SLEVIN, 1921	Coluber	Coluber barbouri
Colubridae	Colubridae	Coluber bilineatus (JAN, 1863)	Coluber	Coluber bilineatus
Colubridae	Colubridae	Coluber constrictor LINNAEUS, 1758	Coluber	Coluber constrictor	Yes
Colubridae	Colubridae	Coluber flagellum SHAW, 1802	Coluber	Coluber flagellum	Yes
Colubridae	Colubridae	Coluber fuliginosus (COPE, 1895)	Coluber	Coluber fuliginosus
Colubridae	Colubridae	Coluber lateralis (HALLOWELL, 1853)	Coluber	Coluber lateralis
Colubridae	Colubridae	Coluber mentovarius (DUMÉRIL, BIBRON & DUMÉRIL, 1854)	Coluber	Coluber mentovarius
Colubridae	Colubridae	Coluber schotti (BAIRD & GIRARD, 1853)	Coluber	Coluber schotti
Colubridae	Colubridae	Coluber slevini (LOWE & NORRIS, 1955)	Coluber	Coluber slevini
Colubridae	Colubridae	Coluber taeniatus (HALLOWELL, 1852)	Coluber	Coluber taeniatus	Yes
Colubridae	Colubridae	Colubroelaps nguyenvansangi ORLOV, KHARIN, ANANJEVA, THIEN TAO & QUANG TRUONG, 2009	Colubroelaps	Colubroelaps nguyenvansangi
Colubridae	Colubridae	Conopsis acuta (COPE, 1886)	Conopsis	Conopsis acuta
Colubridae	Colubridae	Conopsis amphisticha (SMITH & LAUFE, 1945)	Conopsis	Conopsis amphisticha
Colubridae	Colubridae	Conopsis biserialis (TAYLOR & SMITH, 1942)	Conopsis	Conopsis biserialis	Yes
Colubridae	Colubridae	Conopsis lineata (KENNICOTT, 1859)	Conopsis	Conopsis lineata
Colubridae	Colubridae	Conopsis megalodon (TAYLOR & SMITH, 1942)	Conopsis	Conopsis megalodon
Colubridae	Colubridae	Conopsis nasus (GÜNTHER, 1858)	Conopsis	Conopsis nasus
Colubridae	Colubridae	Coronella austriaca LAURENTI, 1768	Coronella	Coronella austriaca	Yes
Colubridae	Colubridae	Coronella brachyura (GÜNTHER, 1866)	Coronella	Coronella brachyura
Colubridae	Colubridae	Coronella girondica (DAUDIN, 1803)	Coronella	Coronella girondica	Yes
Colubridae	Colubridae	Crotaphopeltis barotseensis BROADLEY, 1968	Crotaphopeltis	Crotaphopeltis barotseensis
Colubridae	Colubridae	Crotaphopeltis braestrupi RASMUSSEN, 1985	Crotaphopeltis	Crotaphopeltis braestrupi
Colubridae	Colubridae	Crotaphopeltis degeni (BOULENGER, 1906)	Crotaphopeltis	Crotaphopeltis degeni
Colubridae	Colubridae	Crotaphopeltis hippocrepis (REINHARDT, 1843)	Crotaphopeltis	Crotaphopeltis hippocrepis
Colubridae	Colubridae	Crotaphopeltis hotamboeia (LAURENTI, 1768)	Crotaphopeltis	Crotaphopeltis hotamboeia	Yes
Colubridae	Colubridae	Crotaphopeltis tornieri (WERNER, 1908)	Crotaphopeltis	Crotaphopeltis tornieri	Yes
Colubridae	Colubridae	Cyclophiops doriae BOULENGER, 1888	Cyclophiops	Cyclophiops doriae
Colubridae	Colubridae	Cyclophiops hamptoni (BOULENGER, 1900)	Cyclophiops	Cyclophiops hamptoni
Colubridae	Colubridae	Cyclophiops herminae (BOETTGER, 1895)	Cyclophiops	Cyclophiops herminae
Colubridae	Colubridae	Cyclophiops major (GÜNTHER, 1858)	Cyclophiops	Cyclophiops major	Yes
Colubridae	Colubridae	Cyclophiops multicinctus (ROUX, 1907)	Cyclophiops	Cyclophiops multicinctus
Colubridae	Colubridae	Cyclophiops semicarinatus (HALLOWELL, 1861)	Cyclophiops	Cyclophiops semicarinatus
Colubridae	Colubridae	Dasypeltis abyssina (DUMÉRIL, BIBRON & DUMÉRIL, 1854)	Dasypeltis	Dasypeltis abyssina
Colubridae	Colubridae	Dasypeltis atra STERNFELD, 1912	Dasypeltis	Dasypeltis atra	Yes
Colubridae	Colubridae	Dasypeltis confusa TRAPE & MANÉ, 2006	Dasypeltis	Dasypeltis confusa	Yes
Colubridae	Colubridae	Dasypeltis fasciata SMITH, 1849	Dasypeltis	Dasypeltis fasciata	Yes
Colubridae	Colubridae	Dasypeltis gansi TRAPE & MANÉ, 2006	Dasypeltis	Dasypeltis gansi	Yes
Colubridae	Colubridae	Dasypeltis inornata SMITH, 1849	Dasypeltis	Dasypeltis inornata
Colubridae	Colubridae	Dasypeltis latericia TRAPE & MANÉ, 2006	Dasypeltis	Dasypeltis latericia	Yes
Colubridae	Colubridae	Dasypeltis medici BIANCONI, 1859	Dasypeltis	Dasypeltis medici
Colubridae	Colubridae	Dasypeltis palmarum (LEACH, 1818)	Dasypeltis	Dasypeltis palmarum
Colubridae	Colubridae	Dasypeltis parascabra TRAPE, MEDIANNIKOV & TRAPE, 2012	Dasypeltis	Dasypeltis parascabra
Colubridae	Colubridae	Dasypeltis sahelensis TRAPE & MANÉ, 2006	Dasypeltis	Dasypeltis sahelensis	Yes
Colubridae	Colubridae	Dasypeltis scabra (LINNAEUS, 1758)	Dasypeltis	Dasypeltis scabra	Yes
Colubridae	Colubridae	Dendrelaphis andamanensis (ANDERSON, 1871)	Dendrelaphis	Dendrelaphis andamanensis
Colubridae	Colubridae	Dendrelaphis ashoki VOGEL & VAN ROOIJEN, 2011	Dendrelaphis	Dendrelaphis ashoki
Colubridae	Colubridae	Dendrelaphis bifrenalis (BOULENGER, 1890)	Dendrelaphis	Dendrelaphis bifrenalis	Yes
Colubridae	Colubridae	Dendrelaphis biloreatus WALL, 1908	Dendrelaphis	Dendrelaphis biloreatus
Colubridae	Colubridae	Dendrelaphis calligaster (GÜNTHER, 1867)	Dendrelaphis	Dendrelaphis calligaster
Colubridae	Colubridae	Dendrelaphis caudolineatus (GRAY, 1834)	Dendrelaphis	Dendrelaphis caudolineatus	Yes
Colubridae	Colubridae	Dendrelaphis caudolineolatus (GÜNTHER, 1869)	Dendrelaphis	Dendrelaphis caudolineolatus	Yes
Colubridae	Colubridae	Dendrelaphis chairecacos (BOIE, 1827)	Dendrelaphis	Dendrelaphis chairecacos
Colubridae	Colubridae	Dendrelaphis cyanochloris (WALL, 1921)	Dendrelaphis	Dendrelaphis cyanochloris
Colubridae	Colubridae	Dendrelaphis flavescens GAULKE, 1994	Dendrelaphis	Dendrelaphis flavescens
Colubridae	Colubridae	Dendrelaphis formosus (BOIE, 1827)	Dendrelaphis	Dendrelaphis formosus
Colubridae	Colubridae	Dendrelaphis fuliginosus GRIFFIN, 1909	Dendrelaphis	Dendrelaphis fuliginosus
Colubridae	Colubridae	Dendrelaphis gastrostictus (BOULENGER, 1894)	Dendrelaphis	Dendrelaphis gastrostictus
Colubridae	Colubridae	Dendrelaphis girii VOGEL & VAN ROOIJEN, 2011	Dendrelaphis	Dendrelaphis girii
Colubridae	Colubridae	Dendrelaphis grandoculis (BOULENGER, 1890)	Dendrelaphis	Dendrelaphis grandoculis
Colubridae	Colubridae	Dendrelaphis grismeri VOGEL & VAN ROOIJEN, 2008	Dendrelaphis	Dendrelaphis grismeri
Colubridae	Colubridae	Dendrelaphis haasi VAN ROOIJEN & VOGEL, 2008	Dendrelaphis	Dendrelaphis haasi
Colubridae	Colubridae	Dendrelaphis hollinrakei LAZELL, 2002	Dendrelaphis	Dendrelaphis hollinrakei
Colubridae	Colubridae	Dendrelaphis humayuni TIWARI & BISWAS, 1973	Dendrelaphis	Dendrelaphis humayuni
Colubridae	Colubridae	Dendrelaphis inornatus BOULENGER, 1897	Dendrelaphis	Dendrelaphis inornatus
Colubridae	Colubridae	Dendrelaphis keiensis (MERTENS, 1926)	Dendrelaphis	Dendrelaphis keiensis
Colubridae	Colubridae	Dendrelaphis kopsteini VOGEL & VAN ROOIJEN, 2007	Dendrelaphis	Dendrelaphis kopsteini
Colubridae	Colubridae	Dendrelaphis levitoni VAN ROOIJEN & VOGEL, 2012	Dendrelaphis	Dendrelaphis levitoni
Colubridae	Colubridae	Dendrelaphis lineolatus (JACQUINOT & GUICHENOT, 1853)	Dendrelaphis	Dendrelaphis lineolatus
Colubridae	Colubridae	Dendrelaphis lorentzii (LIDTH DE JEUDE, 1911)	Dendrelaphis	Dendrelaphis lorentzii
Colubridae	Colubridae	Dendrelaphis luzonensis LEVITON, 1961	Dendrelaphis	Dendrelaphis luzonensis
Colubridae	Colubridae	Dendrelaphis macrops (GÜNTHER, 1877)	Dendrelaphis	Dendrelaphis macrops
Colubridae	Colubridae	Dendrelaphis marenae VOGEL & VAN ROOIJEN, 2008	Dendrelaphis	Dendrelaphis marenae
Colubridae	Colubridae	Dendrelaphis modestus BOULENGER, 1894	Dendrelaphis	Dendrelaphis modestus
Colubridae	Colubridae	Dendrelaphis ngansonensis (BOURRET, 1935)	Dendrelaphis	Dendrelaphis ngansonensis
Colubridae	Colubridae	Dendrelaphis nigroserratus VOGEL, VAN ROOIJEN & HAUSER, 2012	Dendrelaphis	Dendrelaphis nigroserratus
Colubridae	Colubridae	Dendrelaphis oliveri (TAYLOR, 1950)	Dendrelaphis	Dendrelaphis oliveri
Colubridae	Colubridae	Dendrelaphis papuensis BOULENGER, 1895	Dendrelaphis	Dendrelaphis papuensis
Colubridae	Colubridae	Dendrelaphis philippinensis (GÜNTHER, 1879)	Dendrelaphis	Dendrelaphis philippinensis
Colubridae	Colubridae	Dendrelaphis pictus (GMELIN, 1789)	Dendrelaphis	Dendrelaphis pictus	Yes
Colubridae	Colubridae	Dendrelaphis punctulatus (GRAY, 1826)	Dendrelaphis	Dendrelaphis punctulatus
Colubridae	Colubridae	Dendrelaphis schokari (KUHL, 1820)	Dendrelaphis	Dendrelaphis schokari	Yes
Colubridae	Colubridae	Dendrelaphis striatus (COHN, 1905)	Dendrelaphis	Dendrelaphis striatus
Colubridae	Colubridae	Dendrelaphis striolatus (PETERS, 1867)	Dendrelaphis	Dendrelaphis striolatus
Colubridae	Colubridae	Dendrelaphis subocularis (BOULENGER, 1888)	Dendrelaphis	Dendrelaphis subocularis
Colubridae	Colubridae	Dendrelaphis terrificus (PETERS, 1872)	Dendrelaphis	Dendrelaphis terrificus
Colubridae	Colubridae	Dendrelaphis tristis (DAUDIN, 1803)	Dendrelaphis	Dendrelaphis tristis	Yes
Colubridae	Colubridae	Dendrelaphis underwoodi VAN ROOIJEN & VOGEL, 2008	Dendrelaphis	Dendrelaphis underwoodi
Colubridae	Colubridae	Dendrelaphis walli VOGEL & VAN ROOIJEN, 2011	Dendrelaphis	Dendrelaphis walli
Colubridae	Colubridae	Dendrophidion apharocybe CADLE, 2012	Dendrophidion	Dendrophidion apharocybe
Colubridae	Colubridae	Dendrophidion atlantica FREIRE, CARAMASCHI & GONÇALVES, 2010	Dendrophidion	Dendrophidion atlantica
Colubridae	Colubridae	Dendrophidion bivittatus (DUMÉRIL, BIBRON & DUMÉRIL, 1854)	Dendrophidion	Dendrophidion bivittatus
Colubridae	Colubridae	Dendrophidion boshelli DUNN, 1944	Dendrophidion	Dendrophidion boshelli
Colubridae	Colubridae	Dendrophidion brunneum (GÜNTHER, 1858)	Dendrophidion	Dendrophidion brunneum
Colubridae	Colubridae	Dendrophidion clarkii DUNN, 1933	Dendrophidion	Dendrophidion clarkii
Colubridae	Colubridae	Dendrophidion crybelum CADLE, 2012	Dendrophidion	Dendrophidion crybelum
Colubridae	Colubridae	Dendrophidion dendrophis (SCHLEGEL, 1837)	Dendrophidion	Dendrophidion dendrophis	Yes
Colubridae	Colubridae	Dendrophidion graciliverpa CADLE, 2012	Dendrophidion	Dendrophidion graciliverpa
Colubridae	Colubridae	Dendrophidion nuchale (PETERS, 1863)	Dendrophidion	Dendrophidion nuchale
Colubridae	Colubridae	Dendrophidion paucicarinatum (COPE, 1894)	Dendrophidion	Dendrophidion paucicarinatum
Colubridae	Colubridae	Dendrophidion percarinatum (COPE, 1893)	Dendrophidion	Dendrophidion percarinatum
Colubridae	Colubridae	Dendrophidion prolixum CADLE, 2012	Dendrophidion	Dendrophidion prolixum
Colubridae	Colubridae	Dendrophidion rufiterminorum CADLE & SAVAGE, 2012	Dendrophidion	Dendrophidion rufiterminorum
Colubridae	Colubridae	Dendrophidion vinitor SMITH, 1941	Dendrophidion	Dendrophidion vinitor
Colubridae	Colubridae	Dipsadoboa aulica (GÜNTHER, 1864)	Dipsadoboa	Dipsadoboa aulica
Colubridae	Colubridae	Dipsadoboa brevirostris (STERNFELD, 1908)	Dipsadoboa	Dipsadoboa brevirostris
Colubridae	Colubridae	Dipsadoboa duchesnii (BOULENGER, 1901)	Dipsadoboa	Dipsadoboa duchesnii
Colubridae	Colubridae	Dipsadoboa flavida (BROADLEY & STEVENS, 1971)	Dipsadoboa	Dipsadoboa flavida
Colubridae	Colubridae	Dipsadoboa shrevei (LOVERIDGE, 1932)	Dipsadoboa	Dipsadoboa shrevei	Yes
Colubridae	Colubridae	Dipsadoboa underwoodi RASMUSSEN, 1993	Dipsadoboa	Dipsadoboa underwoodi
Colubridae	Colubridae	Dipsadoboa unicolor GÜNTHER, 1858	Dipsadoboa	Dipsadoboa unicolor	Yes
Colubridae	Colubridae	Dipsadoboa viridis (PETERS, 1869)	Dipsadoboa	Dipsadoboa viridis
Colubridae	Colubridae	Dipsadoboa weileri (LINDHOLM, 1905)	Dipsadoboa	Dipsadoboa weileri
Colubridae	Colubridae	Dipsadoboa werneri (BOULENGER, 1897)	Dipsadoboa	Dipsadoboa werneri
Colubridae	Colubridae	Dispholidus typus (SMITH, 1828)	Dispholidus	Dispholidus typus	Yes
Colubridae	Colubridae	Dolichophis caspius (GMELIN, 1789)	Dolichophis	Dolichophis caspius	Yes
Colubridae	Colubridae	Dolichophis cypriensis (SCHÄTTI, 1985)	Dolichophis	Dolichophis cypriensis
Colubridae	Colubridae	Dolichophis jugularis (LINNAEUS, 1758)	Dolichophis	Dolichophis jugularis	Yes
Colubridae	Colubridae	Dolichophis schmidti (NIKOLSKY, 1909)	Dolichophis	Dolichophis schmidti	Yes
Colubridae	Colubridae	Drymarchon caudomaculatus WÜSTER, YRAUSQUIN & MIJARES-URRUTIA, 2001	Drymarchon	Drymarchon caudomaculatus
Colubridae	Colubridae	Drymarchon corais BOIE, 1827	Drymarchon	Drymarchon corais	Yes
Colubridae	Colubridae	Drymarchon couperi (HOLBROOK, 1842)	Drymarchon	Drymarchon couperi
Colubridae	Colubridae	Drymarchon kolpobasileus KRYSKO, GRANATOSKY, NUÑEZ & SMITH, 2016	Drymarchon	Drymarchon kolpobasileus
Colubridae	Colubridae	Drymarchon margaritae ROZE, 1959	Drymarchon	Drymarchon margaritae
Colubridae	Colubridae	Drymarchon melanurus (DUMÉRIL, BIBRON & DUMÉRIL, 1854)	Drymarchon	Drymarchon melanurus
Colubridae	Colubridae	Drymobius chloroticus (COPE, 1886)	Drymobius	Drymobius chloroticus
Colubridae	Colubridae	Drymobius margaritiferus (SCHLEGEL, 1837)	Drymobius	Drymobius margaritiferus	Yes
Colubridae	Colubridae	Drymobius melanotropis (COPE, 1875)	Drymobius	Drymobius melanotropis
Colubridae	Colubridae	Drymobius rhombifer (GÜNTHER, 1860)	Drymobius	Drymobius rhombifer	Yes
Colubridae	Colubridae	Drymoluber apurimacensis LEHR, CARRILLO & HOCKING, 2004	Drymoluber	Drymoluber apurimacensis
Colubridae	Colubridae	Drymoluber brazili (GOMES, 1918)	Drymoluber	Drymoluber brazili	Yes
Colubridae	Colubridae	Drymoluber dichrous (PETERS, 1863)	Drymoluber	Drymoluber dichrous	Yes
Colubridae	Colubridae	Dryocalamus davisonii (BLANFORD, 1878)	Dryocalamus	Dryocalamus davisonii	Yes
Colubridae	Colubridae	Dryocalamus gracilis (GÜNTHER, 1864)	Dryocalamus	Dryocalamus gracilis
Colubridae	Colubridae	Dryocalamus nympha (DAUDIN, 1803)	Dryocalamus	Dryocalamus nympha	Yes
Colubridae	Colubridae	Dryocalamus philippinus GRIFFIN, 1909	Dryocalamus	Dryocalamus philippinus
Colubridae	Colubridae	Dryocalamus subannulatus (DUMÉRIL, BIBRON & DUMÉRIL, 1854)	Dryocalamus	Dryocalamus subannulatus
Colubridae	Colubridae	Dryocalamus tristrigatus GÜNTHER, 1858	Dryocalamus	Dryocalamus tristrigatus
Colubridae	Colubridae	Dryophiops philippina BOULENGER, 1896	Dryophiops	Dryophiops philippina
Colubridae	Colubridae	Dryophiops rubescens (GRAY, 1835)	Dryophiops	Dryophiops rubescens
Colubridae	Colubridae	Eirenis africanus (BOULENGER, 1914)	Eirenis	Eirenis africanus
Colubridae	Colubridae	Eirenis aurolineatus (VENZMER, 1919)	Eirenis	Eirenis aurolineatus	Yes
Colubridae	Colubridae	Eirenis barani SCHMIDTLER, 1988	Eirenis	Eirenis barani	Yes
Colubridae	Colubridae	Eirenis collaris (MÉNÉTRIES, 1832)	Eirenis	Eirenis collaris	Yes
Colubridae	Colubridae	Eirenis coronella (SCHLEGEL, 1837)	Eirenis	Eirenis coronella
Colubridae	Colubridae	Eirenis coronelloides (JAN, 1862)	Eirenis	Eirenis coronelloides	Yes
Colubridae	Colubridae	Eirenis decemlineatus (DUMÉRIL, BIBRON & DUMÉRIL, 1854)	Eirenis	Eirenis decemlineatus	Yes
Colubridae	Colubridae	Eirenis eiselti SCHMIDTLER & SCHMIDTLER, 1978	Eirenis	Eirenis eiselti	Yes
Colubridae	Colubridae	Eirenis hakkariensis SCHMIDTLER & EISELT, 1991	Eirenis	Eirenis hakkariensis
Colubridae	Colubridae	Eirenis kermanensis RAJABIZADEH, SCHMIDTLER, ORLOV & SOLEIMANI, 2012	Eirenis	Eirenis kermanensis
Colubridae	Colubridae	Eirenis levantinus SCHMIDTLER, 1993	Eirenis	Eirenis levantinus	Yes
Colubridae	Colubridae	Eirenis lineomaculatus SCHMIDT, 1939	Eirenis	Eirenis lineomaculatus	Yes
Colubridae	Colubridae	Eirenis medus (CHERNOV, 1940)	Eirenis	Eirenis medus	Yes
Colubridae	Colubridae	Eirenis modestus MARTIN, 1838	Eirenis	Eirenis modestus	Yes
Colubridae	Colubridae	Eirenis occidentalis RAJABIZADEH, NAGY, ADRIAENS, AVCI, MASROOR, SCHMIDTLER, NAZAROV, ESMAEILI & CHRISTIAENS, 2015	Eirenis	Eirenis occidentalis
Colubridae	Colubridae	Eirenis persicus (ANDERSON, 1872)	Eirenis	Eirenis persicus	Yes
Colubridae	Colubridae	Eirenis punctatolineatus (BOETTGER, 1892)	Eirenis	Eirenis punctatolineatus	Yes
Colubridae	Colubridae	Eirenis rechingeri EISELT, 1971	Eirenis	Eirenis rechingeri
Colubridae	Colubridae	Eirenis rothii JAN, 1863	Eirenis	Eirenis rothii	Yes
Colubridae	Colubridae	Eirenis thospitis SCHMIDTLER & LANZA, 1990	Eirenis	Eirenis thospitis	Yes
Colubridae	Colubridae	Elachistodon westermanni REINHARDT, 1863	Elachistodon	Elachistodon westermanni
Colubridae	Colubridae	Elaphe anomala (BOULENGER, 1916)	Elaphe	Elaphe anomala	Yes
Colubridae	Colubridae	Elaphe bimaculata SCHMIDT, 1925	Elaphe	Elaphe bimaculata	Yes
Colubridae	Colubridae	Elaphe carinata (GÜNTHER, 1864)	Elaphe	Elaphe carinata	Yes
Colubridae	Colubridae	Elaphe climacophora (BOIE, 1826)	Elaphe	Elaphe climacophora	Yes
Colubridae	Colubridae	Elaphe davidi (SAUVAGE, 1884)	Elaphe	Elaphe davidi	Yes
Colubridae	Colubridae	Elaphe dione (PALLAS, 1773)	Elaphe	Elaphe dione	Yes
Colubridae	Colubridae	Elaphe quadrivirgata (BOIE, 1826)	Elaphe	Elaphe quadrivirgata	Yes
Colubridae	Colubridae	Elaphe quatuorlineata BONNATERRE, 1790	Elaphe	Elaphe quatuorlineata	Yes
Colubridae	Colubridae	Elaphe sauromates (PALLAS, 1811)	Elaphe	Elaphe sauromates	Yes
Colubridae	Colubridae	Elaphe schrenckii STRAUCH, 1873	Elaphe	Elaphe schrenckii	Yes
Colubridae	Colubridae	Elaphe zoigeensis HUANG, DING, BURBRINK, YANG, HUANG, LING, CHEN & ZHANG, 2012	Elaphe	Elaphe zoigeensis
Colubridae	Colubridae	Euprepiophis conspicillata (BOIE, 1826)	Euprepiophis	Euprepiophis conspicillata	Yes
Colubridae	Colubridae	Euprepiophis mandarinus (CANTOR, 1842)	Euprepiophis	Euprepiophis mandarinus	Yes
Colubridae	Colubridae	Euprepiophis perlacea (STEJNEGER, 1929)	Euprepiophis	Euprepiophis perlacea	Yes
Colubridae	Colubridae	Ficimia hardyi MENDOZA-QUIJANO & SMITH, 1993	Ficimia	Ficimia hardyi
Colubridae	Colubridae	Ficimia olivacea GRAY, 1849	Ficimia	Ficimia olivacea
Colubridae	Colubridae	Ficimia publia COPE, 1866	Ficimia	Ficimia publia
Colubridae	Colubridae	Ficimia ramirezi SMITH & LANGEBARTEL, 1949	Ficimia	Ficimia ramirezi
Colubridae	Colubridae	Ficimia ruspator SMITH & TAYLOR, 1941	Ficimia	Ficimia ruspator
Colubridae	Colubridae	Ficimia streckeri TAYLOR, 1931	Ficimia	Ficimia streckeri	Yes
Colubridae	Colubridae	Ficimia variegata (GÜNTHER, 1858)	Ficimia	Ficimia variegata
Colubridae	Colubridae	Geagras redimitus COPE, 1875	Geagras	Geagras redimitus
Colubridae	Colubridae	Gonyosoma boulengeri (MOCQUARD, 1897)	Gonyosoma	Gonyosoma boulengeri	Yes
Colubridae	Colubridae	Gonyosoma frenatum (GRAY, 1853)	Gonyosoma	Gonyosoma frenatum
Colubridae	Colubridae	Gonyosoma jansenii (BLEEKER, 1859)	Gonyosoma	Gonyosoma jansenii	Yes
Colubridae	Colubridae	Gonyosoma margaritatum PETERS, 1871	Gonyosoma	Gonyosoma margaritatum
Colubridae	Colubridae	Gonyosoma oxycephalum (BOIE, 1827)	Gonyosoma	Gonyosoma oxycephalum	Yes
Colubridae	Colubridae	Gonyosoma prasinum (BLYTH, 1854)	Gonyosoma	Gonyosoma prasinum
Colubridae	Colubridae	Gyalopion canum (COPE, 1860)	Gyalopion	Gyalopion canum	Yes
Colubridae	Colubridae	Gyalopion quadrangulare (GÜNTHER, 1893)	Gyalopion	Gyalopion quadrangulare	Yes
Natricidae	Natricidae	Haldea striatula (LINNAEUS, 1766)	Haldea	Haldea striatula
Colubridae	Colubridae	Hapsidophrys lineatus FISCHER, 1856	Hapsidophrys	Hapsidophrys lineatus	Yes
Colubridae	Colubridae	Hapsidophrys principis (BOULENGER, 1906)	Hapsidophrys	Hapsidophrys principis	Yes
Colubridae	Colubridae	Hapsidophrys smaragdinus (SCHLEGEL, 1837)	Hapsidophrys	Hapsidophrys smaragdinus
Colubridae	Colubridae	Hemerophis socotrae (GÜNTHER, 1881)	Hemerophis	Hemerophis socotrae	Yes
Colubridae	Colubridae	Hemerophis zebrinus (BROADLEY & SCHÄTTI, 2000)	Hemerophis	Hemerophis zebrinus
Colubridae	Colubridae	Hemorrhois algirus (JAN, 1863)	Hemorrhois	Hemorrhois algirus	Yes
Colubridae	Colubridae	Hemorrhois hippocrepis (LINNAEUS, 1758)	Hemorrhois	Hemorrhois hippocrepis	Yes
Colubridae	Colubridae	Hemorrhois nummifer (REUSS, 1834)	Hemorrhois	Hemorrhois nummifer	Yes
Colubridae	Colubridae	Hemorrhois ravergieri (MÉNÉTRIES, 1832)	Hemorrhois	Hemorrhois ravergieri	Yes
Colubridae	Colubridae	Hierophis andreanus (WERNER, 1917)	Hierophis	Hierophis andreanus
Colubridae	Colubridae	Hierophis gemonensis (LAURENTI, 1768)	Hierophis	Hierophis gemonensis	Yes
Colubridae	Colubridae	Hierophis viridiflavus (LACÉPÈDE, 1789)	Hierophis	Hierophis viridiflavus	Yes
Colubridae	Colubridae	Lampropeltis abnorma (BOCOURT, 1886)	Lampropeltis	Lampropeltis abnorma
Colubridae	Colubridae	Lampropeltis alterna (BROWN, 1901)	Lampropeltis	Lampropeltis alterna	Yes
Colubridae	Colubridae	Lampropeltis annulata KENNICOTT, 1861	Lampropeltis	Lampropeltis annulata
Colubridae	Colubridae	Lampropeltis californiae (BLAINVILLE, 1835)	Lampropeltis	Lampropeltis californiae	Yes
Colubridae	Colubridae	Lampropeltis calligaster (HARLAN, 1827)	Lampropeltis	Lampropeltis calligaster	Yes
Colubridae	Colubridae	Lampropeltis elapsoides (HOLBROOK, 1838)	Lampropeltis	Lampropeltis elapsoides	Yes
Colubridae	Colubridae	Lampropeltis extenuata (BROWN, 1890)	Lampropeltis	Lampropeltis extenuata	Yes
Colubridae	Colubridae	Lampropeltis gentilis (BAIRD & GIRARD, 1853)	Lampropeltis	Lampropeltis gentilis
Colubridae	Colubridae	Lampropeltis getula (LINNAEUS, 1766)	Lampropeltis	Lampropeltis getula	Yes
Colubridae	Colubridae	Lampropeltis holbrooki STEJNEGER, 1902	Lampropeltis	Lampropeltis holbrooki	Yes
Colubridae	Colubridae	Lampropeltis knoblochi TAYLOR, 1940	Lampropeltis	Lampropeltis knoblochi
Colubridae	Colubridae	Lampropeltis mexicana (GARMAN, 1884)	Lampropeltis	Lampropeltis mexicana	Yes
Colubridae	Colubridae	Lampropeltis micropholis COPE, 1860	Lampropeltis	Lampropeltis micropholis
Colubridae	Colubridae	Lampropeltis nigra (YARROW, 1882)	Lampropeltis	Lampropeltis nigra	Yes
Colubridae	Colubridae	Lampropeltis polyzona COPE, 1860	Lampropeltis	Lampropeltis polyzona
Colubridae	Colubridae	Lampropeltis pyromelana (COPE, 1866)	Lampropeltis	Lampropeltis pyromelana	Yes
Colubridae	Colubridae	Lampropeltis ruthveni BLANCHARD, 1920	Lampropeltis	Lampropeltis ruthveni	Yes
Colubridae	Colubridae	Lampropeltis splendida (BAIRD & GIRARD, 1853)	Lampropeltis	Lampropeltis splendida	Yes
Colubridae	Colubridae	Lampropeltis triangulum (LACÉPÈDE, 1789)	Lampropeltis	Lampropeltis triangulum	Yes
Colubridae	Colubridae	Lampropeltis webbi BRYSON, DIXON & LAZCANO, 2005	Lampropeltis	Lampropeltis webbi	Yes
Colubridae	Colubridae	Lampropeltis zonata (LOCKINGTON, 1835)	Lampropeltis	Lampropeltis zonata	Yes
Colubridae	Colubridae	Leptodrymus pulcherrimus (COPE, 1874)	Leptodrymus	Leptodrymus pulcherrimus
Colubridae	Colubridae	Leptophis ahaetulla (LINNAEUS, 1758)	Leptophis	Leptophis ahaetulla	Yes
Colubridae	Colubridae	Leptophis coeruleodorsus OLIVER, 1942	Leptophis	Leptophis coeruleodorsus
Colubridae	Colubridae	Leptophis cupreus (COPE, 1868)	Leptophis	Leptophis cupreus
Colubridae	Colubridae	Leptophis depressirostris (COPE, 1861)	Leptophis	Leptophis depressirostris
Colubridae	Colubridae	Leptophis diplotropis (GÜNTHER, 1872)	Leptophis	Leptophis diplotropis
Colubridae	Colubridae	Leptophis haileyi MURPHY, CHARLES, LEHTINEN & KOELLER, 2013	Leptophis	Leptophis haileyi
Colubridae	Colubridae	Leptophis mexicanus DUMÉRIL, BIBRON & DUMÉRIL, 1854	Leptophis	Leptophis mexicanus
Colubridae	Colubridae	Leptophis modestus (GÜNTHER, 1872)	Leptophis	Leptophis modestus
Colubridae	Colubridae	Leptophis nebulosus OLIVER, 1942	Leptophis	Leptophis nebulosus
Colubridae	Colubridae	Leptophis riveti DESPAX, 1910	Leptophis	Leptophis riveti
Colubridae	Colubridae	Leptophis stimsoni HARDING, 1995	Leptophis	Leptophis stimsoni
Colubridae	Colubridae	Lepturophis albofuscus (DUMÉRIL, BIBRON & DUMÉRIL, 1854)	Lepturophis	Lepturophis albofuscus
Colubridae	Colubridae	Liopeltis calamaria (GÜNTHER, 1858)	Liopeltis	Liopeltis calamaria
Colubridae	Colubridae	Liopeltis frenatus (GÜNTHER, 1858)	Liopeltis	Liopeltis frenatus
Colubridae	Colubridae	Liopeltis philippinus (BOETTGER, 1897)	Liopeltis	Liopeltis philippinus
Colubridae	Colubridae	Liopeltis rappi (GÜNTHER, 1860)	Liopeltis	Liopeltis rappi
Colubridae	Colubridae	Liopeltis stoliczkae (SCLATER, 1891)	Liopeltis	Liopeltis stoliczkae
Colubridae	Colubridae	Liopeltis tricolor (SCHLEGEL, 1837)	Liopeltis	Liopeltis tricolor
Colubridae	Colubridae	Lycodon alcalai OTA & ROSS, 1994	Lycodon	Lycodon alcalai	Yes
Colubridae	Colubridae	Lycodon aulicus (LINNAEUS, 1758)	Lycodon	Lycodon aulicus	Yes
Colubridae	Colubridae	Lycodon bibonius OTA & ROSS, 1994	Lycodon	Lycodon bibonius	Yes
Colubridae	Colubridae	Lycodon butleri BOULENGER, 1900	Lycodon	Lycodon butleri	Yes
Colubridae	Colubridae	Lycodon capucinus (BOIE, 1827)	Lycodon	Lycodon capucinus	Yes
Colubridae	Colubridae	Lycodon cardamomensis DALTRY & WÜSTER, 2002	Lycodon	Lycodon cardamomensis
Colubridae	Colubridae	Lycodon carinatus (KUHL, 1820)	Lycodon	Lycodon carinatus	Yes
Colubridae	Colubridae	Lycodon cavernicolus GRISMER, QUAH, ANUAR M.S., MuiN, WOOD & NOR, 2014	Lycodon	Lycodon cavernicolus
Colubridae	Colubridae	Lycodon chrysoprateros OTA & ROSS, 1994	Lycodon	Lycodon chrysoprateros	Yes
Colubridae	Colubridae	Lycodon davidi VOGEL, NGUYEN, KINGSADA & ZIEGLER, 2012	Lycodon	Lycodon davidi
Colubridae	Colubridae	Lycodon dumerilii (BOULENGER, 1893)	Lycodon	Lycodon dumerilii	Yes
Colubridae	Colubridae	Lycodon effraenis CANTOR, 1847	Lycodon	Lycodon effraenis	Yes
Colubridae	Colubridae	Lycodon fasciatus (ANDERSON, 1879)	Lycodon	Lycodon fasciatus	Yes
Colubridae	Colubridae	Lycodon fausti GAULKE, 2002	Lycodon	Lycodon fausti
Colubridae	Colubridae	Lycodon ferroni LANZA, 1999	Lycodon	Lycodon ferroni
Colubridae	Colubridae	Lycodon flavicollis MUKHERJEE & BHUPATHY, 2007	Lycodon	Lycodon flavicollis
Colubridae	Colubridae	Lycodon flavomaculatus WALL, 1907	Lycodon	Lycodon flavomaculatus
Colubridae	Colubridae	Lycodon flavozonatus (POPE, 1928)	Lycodon	Lycodon flavozonatus
Colubridae	Colubridae	Lycodon futsingensis (POPE, 1928)	Lycodon	Lycodon futsingensis
Colubridae	Colubridae	Lycodon gammiei (BLANFORD, 1878)	Lycodon	Lycodon gammiei
Colubridae	Colubridae	Lycodon gongshan VOGEL & LUO, 2011	Lycodon	Lycodon gongshan
Colubridae	Colubridae	Lycodon hypsirhinoides (THEOBALD, 1868)	Lycodon	Lycodon hypsirhinoides
Colubridae	Colubridae	Lycodon jara (SHAW, 1802)	Lycodon	Lycodon jara	Yes
Colubridae	Colubridae	Lycodon kundui SMITH, 1943	Lycodon	Lycodon kundui
Colubridae	Colubridae	Lycodon laoensis GÜNTHER, 1864	Lycodon	Lycodon laoensis	Yes
Colubridae	Colubridae	Lycodon liuchengchaoi ZHANG, JIANG, VOGEL & RAO, 2011	Lycodon	Lycodon liuchengchaoi
Colubridae	Colubridae	Lycodon mackinnoni WALL, 1906	Lycodon	Lycodon mackinnoni
Colubridae	Colubridae	Lycodon meridionale (BOURRET, 1935)	Lycodon	Lycodon meridionale
Colubridae	Colubridae	Lycodon muelleri DUMÉRIL, BIBRON & DUMÉRIL, 1854	Lycodon	Lycodon muelleri	Yes
Colubridae	Colubridae	Lycodon multifasciatus (MAKI, 1931)	Lycodon	Lycodon multifasciatus
Colubridae	Colubridae	Lycodon multizonatus (ZHAO & JIANG, 1981)	Lycodon	Lycodon multizonatus
Colubridae	Colubridae	Lycodon ophiophagus VOGEL, DAVID, PAUWELS, SUMONTHA, NORVAL, HENDRIX, VU & ZIEGLER, 2009	Lycodon	Lycodon ophiophagus
Colubridae	Colubridae	Lycodon orientalis (HILGENDORF, 1880)	Lycodon	Lycodon orientalis
Colubridae	Colubridae	Lycodon osmanhilli TAYLOR, 1950	Lycodon	Lycodon osmanhilli	Yes
Colubridae	Colubridae	Lycodon paucifasciatus RENDAHL in SMITH, 1943	Lycodon	Lycodon paucifasciatus	Yes
Colubridae	Colubridae	Lycodon rosozonatus (HU & ZHAO, 1972)	Lycodon	Lycodon rosozonatus
Colubridae	Colubridae	Lycodon rufozonatus CANTOR, 1842	Lycodon	Lycodon rufozonatus	Yes
Colubridae	Colubridae	Lycodon ruhstrati (FISCHER, 1886)	Lycodon	Lycodon ruhstrati	Yes
Colubridae	Colubridae	Lycodon semicarinatus (COPE, 1860)	Lycodon	Lycodon semicarinatus	Yes
Colubridae	Colubridae	Lycodon septentrionalis (GÜNTHER, 1875)	Lycodon	Lycodon septentrionalis
Colubridae	Colubridae	Lycodon solivagus OTA & ROSS, 1994	Lycodon	Lycodon solivagus
Colubridae	Colubridae	Lycodon stormi BOETTGER, 1892	Lycodon	Lycodon stormi	Yes
Colubridae	Colubridae	Lycodon striatus (SHAW, 1802)	Lycodon	Lycodon striatus
Colubridae	Colubridae	Lycodon subcinctus BOIE, 1827	Lycodon	Lycodon subcinctus	Yes
Colubridae	Colubridae	Lycodon synaptor VOGEL & DAVID, 2010	Lycodon	Lycodon synaptor
Colubridae	Colubridae	Lycodon tessellatus JAN, 1863	Lycodon	Lycodon tessellatus
Colubridae	Colubridae	Lycodon tiwarii BISWAS & SANYAL, 1965	Lycodon	Lycodon tiwarii
Colubridae	Colubridae	Lycodon travancoricus (BEDDOME, 1870)	Lycodon	Lycodon travancoricus
Colubridae	Colubridae	Lycodon zawi SLOWINSKI, PAWAR, WIN, THIN, GYI, OO & TUN, 2001	Lycodon	Lycodon zawi	Yes
Colubridae	Colubridae	Lycodon zoosvictoriae NEANG, HARTMANN, HUN, SOUTER & FUREY, 2014	Lycodon	Lycodon zoosvictoriae
Colubridae	Colubridae	Lytorhynchus diadema (DUMÉRIL, BIBRON & DUMÉRIL, 1854)	Lytorhynchus	Lytorhynchus diadema	Yes
Colubridae	Colubridae	Lytorhynchus gasperetti LEVITON, 1977	Lytorhynchus	Lytorhynchus gasperetti
Colubridae	Colubridae	Lytorhynchus kennedyi SCHMIDT, 1939	Lytorhynchus	Lytorhynchus kennedyi
Colubridae	Colubridae	Lytorhynchus maynardi ALCOCK & FINN, 1897	Lytorhynchus	Lytorhynchus maynardi
Colubridae	Colubridae	Lytorhynchus paradoxus (GÜNTHER, 1875)	Lytorhynchus	Lytorhynchus paradoxus
Colubridae	Colubridae	Lytorhynchus ridgewayi BOULENGER, 1887	Lytorhynchus	Lytorhynchus ridgewayi
Colubridae	Colubridae	Macroprotodon abubakeri WADE, 2001	Macroprotodon	Macroprotodon abubakeri	Yes
Colubridae	Colubridae	Macroprotodon brevis (GÜNTHER, 1862)	Macroprotodon	Macroprotodon brevis	Yes
Colubridae	Colubridae	Macroprotodon cucullatus (GEOFFROY-ST-HILAIRE, 1827)	Macroprotodon	Macroprotodon cucullatus	Yes
Colubridae	Colubridae	Macroprotodon mauritanicus GUICHENOT, 1850	Macroprotodon	Macroprotodon mauritanicus	Yes
Colubridae	Colubridae	Mastigodryas alternatus (BOCOURT, 1884)	Mastigodryas	Mastigodryas alternatus
Colubridae	Colubridae	Mastigodryas amarali (STUART, 1938)	Mastigodryas	Mastigodryas amarali
Colubridae	Colubridae	Palusophis bifossatus (RADDI, 1820)	Palusophis	Palusophis bifossatus	Yes
Colubridae	Colubridae	Mastigodryas boddaerti (SENTZEN, 1796)	Mastigodryas	Mastigodryas boddaerti	Yes
Colubridae	Colubridae	Mastigodryas bruesi (BARBOUR, 1914)	Mastigodryas	Mastigodryas bruesi
Colubridae	Colubridae	Mastigodryas cliftoni (HARDY, 1964)	Mastigodryas	Mastigodryas cliftoni
Colubridae	Colubridae	Mastigodryas danieli AMARAL, 1935	Mastigodryas	Mastigodryas danieli
Colubridae	Colubridae	Mastigodryas dorsalis (BOCOURT, 1890)	Mastigodryas	Mastigodryas dorsalis
Colubridae	Colubridae	Mastigodryas heathii (COPE, 1875)	Mastigodryas	Mastigodryas heathii
Colubridae	Colubridae	Mastigodryas melanolomus (COPE, 1868)	Mastigodryas	Mastigodryas melanolomus	Yes
Colubridae	Colubridae	Mastigodryas moratoi MONTINGELLI & ZAHER, 2011	Mastigodryas	Mastigodryas moratoi
Colubridae	Colubridae	Mastigodryas pleei (DUMÉRIL, BIBRON & DUMÉRIL, 1854)	Mastigodryas	Mastigodryas pleei
Colubridae	Colubridae	Mastigodryas pulchriceps (COPE, 1868)	Mastigodryas	Mastigodryas pulchriceps
Colubridae	Colubridae	Mastigodryas reticulatus (PETERS, 1863)	Mastigodryas	Mastigodryas reticulatus
Colubridae	Colubridae	Meizodon coronatus (SCHLEGEL, 1837)	Meizodon	Meizodon coronatus
Colubridae	Colubridae	Meizodon krameri SCHÄTTI, 1985	Meizodon	Meizodon krameri
Colubridae	Colubridae	Meizodon plumbiceps (BOETTGER, 1893)	Meizodon	Meizodon plumbiceps
Colubridae	Colubridae	Meizodon regularis FISCHER, 1856	Meizodon	Meizodon regularis
Colubridae	Colubridae	Meizodon semiornatus (PETERS, 1854)	Meizodon	Meizodon semiornatus
Colubridae	Colubridae	Muhtarophis barani OLGUN, AVCI, ILGAZ, ÜZÜM & YILMAZ, 2007	Muhtarophis	Muhtarophis barani
Colubridae	Colubridae	Oligodon affinis GÜNTHER, 1862	Oligodon	Oligodon affinis
Colubridae	Colubridae	Oligodon albocinctus (CANTOR, 1839)	Oligodon	Oligodon albocinctus
Colubridae	Colubridae	Oligodon ancorus (GIRARD, 1858)	Oligodon	Oligodon ancorus
Colubridae	Colubridae	Oligodon annamensis LEVITON, 1953	Oligodon	Oligodon annamensis
Colubridae	Colubridae	Oligodon annulifer (BOULENGER, 1893)	Oligodon	Oligodon annulifer
Colubridae	Colubridae	Oligodon arenarius VASSILIEVA, 2015	Oligodon	Oligodon arenarius
Colubridae	Colubridae	Oligodon arnensis (SHAW, 1802)	Oligodon	Oligodon arnensis	Yes
Colubridae	Colubridae	Oligodon barroni (SMITH, 1916)	Oligodon	Oligodon barroni	Yes
Colubridae	Colubridae	Oligodon bitorquatus BOIE, 1827	Oligodon	Oligodon bitorquatus
Colubridae	Colubridae	Oligodon booliati LEONG & GRISMER, 2004	Oligodon	Oligodon booliati
Colubridae	Colubridae	Oligodon brevicauda GÜNTHER, 1862	Oligodon	Oligodon brevicauda
Colubridae	Colubridae	Oligodon calamarius (LINNAEUS, 1758)	Oligodon	Oligodon calamarius	Yes
Colubridae	Colubridae	Oligodon catenatus (BLYTH, 1854)	Oligodon	Oligodon catenatus
Colubridae	Colubridae	Oligodon cattienensis VASSILIEVA, GEISSLER, GALOYAN, POYARKOV Jr, VAN DEVENDER & BÖHME, 2013	Oligodon	Oligodon cattienensis
Colubridae	Colubridae	Oligodon chinensis (GÜNTHER, 1888)	Oligodon	Oligodon chinensis	Yes
Colubridae	Colubridae	Oligodon cinereus (GÜNTHER, 1864)	Oligodon	Oligodon cinereus	Yes
Colubridae	Colubridae	Oligodon condaoensis NGUYEN, NGUYEN, LE & MURPHY, 2016	Oligodon	Oligodon condaoensis
Colubridae	Colubridae	Oligodon cruentatus (GÜNTHER, 1868)	Oligodon	Oligodon cruentatus	Yes
Colubridae	Colubridae	Oligodon cyclurus (CANTOR, 1839)	Oligodon	Oligodon cyclurus	Yes
Colubridae	Colubridae	Oligodon deuvei DAVID, VOGEL & VAN ROOIJEN, 2008	Oligodon	Oligodon deuvei
Colubridae	Colubridae	Oligodon dorsalis (GRAY & HARDWICKE, 1835)	Oligodon	Oligodon dorsalis
Colubridae	Colubridae	Oligodon eberhardti PELLEGRIN, 1910	Oligodon	Oligodon eberhardti
Colubridae	Colubridae	Oligodon erythrogaster BOULENGER, 1907	Oligodon	Oligodon erythrogaster
Colubridae	Colubridae	Oligodon erythrorhachis WALL, 1910	Oligodon	Oligodon erythrorhachis
Colubridae	Colubridae	Oligodon everetti BOULENGER, 1893	Oligodon	Oligodon everetti
Colubridae	Colubridae	Oligodon fasciolatus (GÜNTHER, 1864)	Oligodon	Oligodon fasciolatus
Colubridae	Colubridae	Oligodon forbesi (BOULENGER, 1883)	Oligodon	Oligodon forbesi
Colubridae	Colubridae	Oligodon formosanus (GÜNTHER, 1872)	Oligodon	Oligodon formosanus	Yes
Colubridae	Colubridae	Oligodon hamptoni BOULENGER, 1918	Oligodon	Oligodon hamptoni
Colubridae	Colubridae	Oligodon inornatus (BOULENGER, 1914)	Oligodon	Oligodon inornatus
Colubridae	Colubridae	Oligodon jintakunei PAUWELS, WALLACH, DAVID, CHANHOME, 2002	Oligodon	Oligodon jintakunei
Colubridae	Colubridae	Oligodon joynsoni (SMITH, 1917)	Oligodon	Oligodon joynsoni
Colubridae	Colubridae	Oligodon juglandifer (WALL, 1909)	Oligodon	Oligodon juglandifer
Colubridae	Colubridae	Oligodon kampucheaensis NEANG, GRISMER & DALTRY, 2012	Oligodon	Oligodon kampucheaensis
Colubridae	Colubridae	Oligodon kheriensis ACHARJI & RAY, 1936	Oligodon	Oligodon kheriensis
Colubridae	Colubridae	Oligodon lacroixi ANGEL & BOURRET, 1933	Oligodon	Oligodon lacroixi
Colubridae	Colubridae	Oligodon lungshenensis ZHENG & HUANG, 1978	Oligodon	Oligodon lungshenensis
Colubridae	Colubridae	Oligodon macrurus (ANGEL, 1927)	Oligodon	Oligodon macrurus
Colubridae	Colubridae	Oligodon maculatus (TAYLOR, 1918)	Oligodon	Oligodon maculatus	Yes
Colubridae	Colubridae	Oligodon mcdougalli WALL, 1905	Oligodon	Oligodon mcdougalli
Colubridae	Colubridae	Oligodon melaneus WALL, 1909	Oligodon	Oligodon melaneus
Colubridae	Colubridae	Oligodon melanozonatus WALL, 1922	Oligodon	Oligodon melanozonatus
Colubridae	Colubridae	Oligodon meyerinkii (STEINDACHNER, 1891)	Oligodon	Oligodon meyerinkii
Colubridae	Colubridae	Oligodon modestus GÜNTHER, 1864	Oligodon	Oligodon modestus
Colubridae	Colubridae	Oligodon moricei DAVID, VOGEL & VAN ROOIJEN, 2008	Oligodon	Oligodon moricei
Colubridae	Colubridae	Oligodon mouhoti (BOULENGER, 1914)	Oligodon	Oligodon mouhoti
Colubridae	Colubridae	Oligodon nagao DAVID, NGUYEN, NGUYEN, JIANG, CHEN, TEYNIÉ & ZIEGLER, 2012	Oligodon	Oligodon nagao
Colubridae	Colubridae	Oligodon nikhili WHITAKER & DATTATRI, 1982	Oligodon	Oligodon nikhili
Colubridae	Colubridae	Oligodon notospilus GÜNTHER, 1873	Oligodon	Oligodon notospilus
Colubridae	Colubridae	Oligodon ocellatus (MORICE, 1875)	Oligodon	Oligodon ocellatus	Yes
Colubridae	Colubridae	Oligodon octolineatus (SCHNEIDER, 1801)	Oligodon	Oligodon octolineatus	Yes
Colubridae	Colubridae	Oligodon ornatus VAN DENBURGH, 1909	Oligodon	Oligodon ornatus
Colubridae	Colubridae	Oligodon perkinsi (TAYLOR, 1925)	Oligodon	Oligodon perkinsi
Colubridae	Colubridae	Oligodon petronellae ROUX, 1917	Oligodon	Oligodon petronellae
Colubridae	Colubridae	Oligodon planiceps (BOULENGER, 1888)	Oligodon	Oligodon planiceps	Yes
Colubridae	Colubridae	Oligodon praefrontalis WERNER, 1913	Oligodon	Oligodon praefrontalis
Colubridae	Colubridae	Oligodon propinquus JAN, 1862	Oligodon	Oligodon propinquus
Colubridae	Colubridae	Oligodon pseudotaeniatus DAVID, VOGEL & VAN ROOIJEN, 2008	Oligodon	Oligodon pseudotaeniatus
Colubridae	Colubridae	Oligodon pulcherrimus WERNER, 1909	Oligodon	Oligodon pulcherrimus
Colubridae	Colubridae	Oligodon purpurascens (SCHLEGEL, 1837)	Oligodon	Oligodon purpurascens
Colubridae	Colubridae	Oligodon saintgironsi DAVID, VOGEL & PAUWELS, 2008	Oligodon	Oligodon saintgironsi
Colubridae	Colubridae	Oligodon signatus (GÜNTHER, 1864)	Oligodon	Oligodon signatus
Colubridae	Colubridae	Oligodon splendidus (GÜNTHER, 1875)	Oligodon	Oligodon splendidus	Yes
Colubridae	Colubridae	Oligodon sublineatus DUMÉRIL, BIBRON & DUMÉRIL, 1854	Oligodon	Oligodon sublineatus	Yes
Colubridae	Colubridae	Oligodon taeniatus (GÜNTHER, 1861)	Oligodon	Oligodon taeniatus	Yes
Colubridae	Colubridae	Oligodon taeniolatus (JERDON, 1853)	Oligodon	Oligodon taeniolatus	Yes
Colubridae	Colubridae	Oligodon theobaldi (GÜNTHER, 1868)	Oligodon	Oligodon theobaldi	Yes
Colubridae	Colubridae	Oligodon torquatus (BOULENGER, 1888)	Oligodon	Oligodon torquatus	Yes
Colubridae	Colubridae	Oligodon travancoricus BEDDOME, 1877	Oligodon	Oligodon travancoricus
Colubridae	Colubridae	Oligodon trilineatus (DUMÉRIL, BIBRON & DUMÉRIL, 1854)	Oligodon	Oligodon trilineatus
Colubridae	Colubridae	Oligodon unicolor (KOPSTEIN, 1926)	Oligodon	Oligodon unicolor
Colubridae	Colubridae	Oligodon venustus (JERDON, 1853)	Oligodon	Oligodon venustus
Colubridae	Colubridae	Oligodon vertebralis GÜNTHER, 1865	Oligodon	Oligodon vertebralis
Colubridae	Colubridae	Oligodon waandersi (BLEEKER, 1860)	Oligodon	Oligodon waandersi
Colubridae	Colubridae	Oligodon wagneri DAVID & VOGEL, 2012	Oligodon	Oligodon wagneri
Colubridae	Colubridae	Oligodon woodmasoni (SCLATER, 1891)	Oligodon	Oligodon woodmasoni
Colubridae	Colubridae	Oocatochus rufodorsatus (CANTOR, 1842)	Oocatochus	Oocatochus rufodorsatus	Yes
Colubridae	Colubridae	Opheodrys aestivus LINNAEUS, 1766	Opheodrys	Opheodrys aestivus	Yes
Colubridae	Colubridae	Opheodrys vernalis (HARLAN, 1827)	Opheodrys	Opheodrys vernalis	Yes
Colubridae	Colubridae	Oreocryptophis porphyraceus (CANTOR, 1839)	Oreocryptophis	Oreocryptophis porphyraceus	Yes
Colubridae	Colubridae	Orientocoluber spinalis (PETERS, 1866)	Orientocoluber	Orientocoluber spinalis	Yes
Colubridae	Colubridae	Orthriophis cantoris (BOULENGER, 1894)	Orthriophis	Orthriophis cantoris	Yes
Colubridae	Colubridae	Orthriophis hodgsoni (GÜNTHER, 1860)	Orthriophis	Orthriophis hodgsoni	Yes
Colubridae	Colubridae	Orthriophis moellendorffi (BOETTGER, 1886)	Orthriophis	Orthriophis moellendorffi	Yes
Colubridae	Colubridae	Orthriophis taeniurus (COPE, 1861)	Orthriophis	Orthriophis taeniurus	Yes
Colubridae	Colubridae	Oxybelis aeneus (WAGLER, 1824)	Oxybelis	Oxybelis aeneus	Yes
Colubridae	Colubridae	Oxybelis brevirostris (COPE, 1861)	Oxybelis	Oxybelis brevirostris
Colubridae	Colubridae	Oxybelis fulgidus (DAUDIN, 1803)	Oxybelis	Oxybelis fulgidus	Yes
Colubridae	Colubridae	Oxybelis wilsoni VILLA & MCCRANIE, 1995	Oxybelis	Oxybelis wilsoni
Colubridae	Colubridae	Pantherophis alleghaniensis (HOLBROOK, 1836)	Pantherophis	Pantherophis alleghaniensis	Yes
Colubridae	Colubridae	Pantherophis bairdi (YARROW, 1880)	Pantherophis	Pantherophis bairdi	Yes
Colubridae	Colubridae	Pantherophis emoryi (BAIRD & GIRARD, 1853)	Pantherophis	Pantherophis emoryi	Yes
Colubridae	Colubridae	Pantherophis guttatus (LINNAEUS, 1766)	Pantherophis	Pantherophis guttatus	Yes
Colubridae	Colubridae	Pantherophis obsoletus (SAY, 1823)	Pantherophis	Pantherophis obsoletus	Yes
Colubridae	Colubridae	Pantherophis ramspotti CROTHER, WHITE, SAVAGE, ECKSTUT, GRAHAM & GARDNER, 2011	Pantherophis	Pantherophis ramspotti
Colubridae	Colubridae	Pantherophis slowinskii (BURBRINK, 2002)	Pantherophis	Pantherophis slowinskii	Yes
Colubridae	Colubridae	Pantherophis spiloides (DUMÉRIL, BIBRON & DUMÉRIL, 1854)	Pantherophis	Pantherophis spiloides	Yes
Colubridae	Colubridae	Pantherophis vulpinus (BAIRD & GIRARD, 1853)	Pantherophis	Pantherophis vulpinus	Yes
Colubridae	Colubridae	Philothamnus angolensis BOCAGE, 1882	Philothamnus	Philothamnus angolensis	Yes
Colubridae	Colubridae	Philothamnus battersbyi LOVERIDGE, 1951	Philothamnus	Philothamnus battersbyi
Colubridae	Colubridae	Philothamnus bequaerti (SCHMIDT, 1923)	Philothamnus	Philothamnus bequaerti
Colubridae	Colubridae	Philothamnus carinatus (ANDERSSON, 1901)	Philothamnus	Philothamnus carinatus	Yes
Colubridae	Colubridae	Philothamnus dorsalis (BOCAGE, 1866)	Philothamnus	Philothamnus dorsalis
Colubridae	Colubridae	Philothamnus girardi BOCAGE, 1893	Philothamnus	Philothamnus girardi	Yes
Colubridae	Colubridae	Philothamnus heterodermus (HALLOWELL, 1857)	Philothamnus	Philothamnus heterodermus	Yes
Colubridae	Colubridae	Philothamnus heterolepidotus (GÜNTHER, 1863)	Philothamnus	Philothamnus heterolepidotus
Colubridae	Colubridae	Philothamnus hoplogaster (GÜNTHER, 1863)	Philothamnus	Philothamnus hoplogaster	Yes
Colubridae	Colubridae	Philothamnus hughesi TRAPE & ROUX-ESTEVE, 1990	Philothamnus	Philothamnus hughesi
Colubridae	Colubridae	Philothamnus irregularis (LEACH, 1819)	Philothamnus	Philothamnus irregularis
Colubridae	Colubridae	Philothamnus macrops (BOULENGER, 1895)	Philothamnus	Philothamnus macrops
Colubridae	Colubridae	Philothamnus natalensis (SMITH, 1848)	Philothamnus	Philothamnus natalensis	Yes
Colubridae	Colubridae	Philothamnus nitidus (GÜNTHER, 1863)	Philothamnus	Philothamnus nitidus	Yes
Colubridae	Colubridae	Philothamnus ornatus BOCAGE, 1872	Philothamnus	Philothamnus ornatus
Colubridae	Colubridae	Philothamnus pobeguini (CHABANAUD, 1916)	Philothamnus	Philothamnus pobeguini
Colubridae	Colubridae	Philothamnus punctatus PETERS, 1867	Philothamnus	Philothamnus punctatus
Colubridae	Colubridae	Philothamnus ruandae LOVERIDGE, 1951	Philothamnus	Philothamnus ruandae
Colubridae	Colubridae	Philothamnus semivariegatus (SMITH, 1840)	Philothamnus	Philothamnus semivariegatus	Yes
Colubridae	Colubridae	Philothamnus thomensis BOCAGE, 1882	Philothamnus	Philothamnus thomensis	Yes
Colubridae	Colubridae	Phrynonax poecilonotus (GÜNTHER, 1858)	Phrynonax	Phrynonax poecilonotus
Colubridae	Colubridae	Phrynonax polylepis (PETERS, 1867)	Phrynonax	Phrynonax polylepis
Colubridae	Colubridae	Phrynonax sexcarinatus (WAGLER, 1824)	Phrynonax	Phrynonax sexcarinatus
Colubridae	Colubridae	Phrynonax shropshirei (BARBOUR & AMARAL, 1924)	Phrynonax	Phrynonax shropshirei
Colubridae	Colubridae	Phyllorhynchus browni STEJNEGER, 1890	Phyllorhynchus	Phyllorhynchus browni
Colubridae	Colubridae	Phyllorhynchus decurtatus (COPE, 1868)	Phyllorhynchus	Phyllorhynchus decurtatus	Yes
Colubridae	Colubridae	Pituophis catenifer (BLAINVILLE, 1835)	Pituophis	Pituophis catenifer	Yes
Colubridae	Colubridae	Pituophis deppei (DUMÉRIL, 1853)	Pituophis	Pituophis deppei	Yes
Colubridae	Colubridae	Pituophis lineaticollis (COPE, 1861)	Pituophis	Pituophis lineaticollis	Yes
Colubridae	Colubridae	Pituophis melanoleucus (DAUDIN, 1803)	Pituophis	Pituophis melanoleucus	Yes
Colubridae	Colubridae	Pituophis ruthveni STULL, 1929	Pituophis	Pituophis ruthveni	Yes
Colubridae	Colubridae	Pituophis vertebralis (BLAINVILLE, 1835)	Pituophis	Pituophis vertebralis	Yes
Colubridae	Colubridae	Platyceps afarensis SCHÄTTI & INEICH, 2004	Platyceps	Platyceps afarensis
Colubridae	Colubridae	Platyceps bholanathi (SHARMA, 1976)	Platyceps	Platyceps bholanathi
Colubridae	Colubridae	Platyceps brevis (BOULENGER, 1895)	Platyceps	Platyceps brevis
Colubridae	Colubridae	Platyceps collaris (MÜLLER, 1878)	Platyceps	Platyceps collaris	Yes
Colubridae	Colubridae	Platyceps elegantissimus (GÜNTHER, 1878)	Platyceps	Platyceps elegantissimus	Yes
Colubridae	Colubridae	Platyceps florulentus (GEOFFROY-ST-HILAIRE, 1827)	Platyceps	Platyceps florulentus	Yes
Colubridae	Colubridae	Platyceps gracilis (GÜNTHER, 1862)	Platyceps	Platyceps gracilis
Colubridae	Colubridae	Platyceps insulanus (MERTENS, 1965)	Platyceps	Platyceps insulanus
Colubridae	Colubridae	Platyceps karelini (BRANDT, 1838)	Platyceps	Platyceps karelini	Yes
Colubridae	Colubridae	Platyceps ladacensis (ANDERSON, 1871)	Platyceps	Platyceps ladacensis
Colubridae	Colubridae	Platyceps largeni (SCHÄTTI, 2001)	Platyceps	Platyceps largeni
Colubridae	Colubridae	Platyceps messanai (SCHÄTTI & LANZA, 1989)	Platyceps	Platyceps messanai
Colubridae	Colubridae	Platyceps najadum (EICHWALD, 1831)	Platyceps	Platyceps najadum	Yes
Colubridae	Colubridae	Platyceps noeli SCHÄTTI, TILLACK, KUCHARZEWSKI, 2014	Platyceps	Platyceps noeli
Colubridae	Colubridae	Platyceps rhodorachis (JAN, 1865)	Platyceps	Platyceps rhodorachis	Yes
Colubridae	Colubridae	Platyceps rogersi (ANDERSON, 1893)	Platyceps	Platyceps rogersi	Yes
Colubridae	Colubridae	Platyceps scortecci (LANZA, 1963)	Platyceps	Platyceps scortecci
Colubridae	Colubridae	Platyceps sinai (SCHMIDT & MARX, 1956)	Platyceps	Platyceps sinai
Colubridae	Colubridae	Platyceps sindhensis SCHÄTTI, TILLACK, KUCHARZEWSKI, 2014	Platyceps	Platyceps sindhensis
Colubridae	Colubridae	Platyceps somalicus (BOULENGER, 1896)	Platyceps	Platyceps somalicus
Colubridae	Colubridae	Platyceps taylori (PARKER, 1949)	Platyceps	Platyceps taylori
Colubridae	Colubridae	Platyceps tessellata (WERNER, 1910)	Platyceps	Platyceps tessellata
Colubridae	Colubridae	Platyceps thomasi (PARKER, 1931)	Platyceps	Platyceps thomasi
Colubridae	Colubridae	Platyceps variabilis (BOULENGER, 1905)	Platyceps	Platyceps variabilis	Yes
Colubridae	Colubridae	Platyceps ventromaculatus (GRAY, 1834)	Platyceps	Platyceps ventromaculatus	Yes
Colubridae	Colubridae	Pliocercus elapoides COPE, 1860	Pliocercus	Pliocercus elapoides
Colubridae	Colubridae	Pliocercus euryzonus COPE, 1862	Pliocercus	Pliocercus euryzonus
Colubridae	Colubridae	Pliocercus wilmarai SMITH, PEREZ-HIGAREDA & CHISZAR, 1996	Pliocercus	Pliocercus wilmarai
Colubridae	Colubridae	Pseudelaphe flavirufa (COPE, 1867)	Pseudelaphe	Pseudelaphe flavirufa	Yes
Colubridae	Colubridae	Pseudoficimia frontalis (COPE, 1864)	Pseudoficimia	Pseudoficimia frontalis	Yes
Colubridae	Colubridae	Ptyas carinata (GÜNTHER, 1858)	Ptyas	Ptyas carinata	Yes
Colubridae	Colubridae	Ptyas dhumnades (CANTOR, 1842)	Ptyas	Ptyas dhumnades	Yes
Colubridae	Colubridae	Ptyas dipsas (SCHLEGEL, 1837)	Ptyas	Ptyas dipsas
Colubridae	Colubridae	Ptyas fusca (GÜNTHER, 1858)	Ptyas	Ptyas fusca
Colubridae	Colubridae	Ptyas korros (SCHLEGEL, 1837)	Ptyas	Ptyas korros	Yes
Colubridae	Colubridae	Ptyas luzonensis (GÜNTHER, 1873)	Ptyas	Ptyas luzonensis	Yes
Colubridae	Colubridae	Ptyas mucosa (LINNAEUS, 1758)	Ptyas	Ptyas mucosa	Yes
Colubridae	Colubridae	Ptyas nigromarginata (BLYTH, 1854)	Ptyas	Ptyas nigromarginata
Colubridae	Colubridae	Rhamnophis aethiopissa GÜNTHER, 1862	Rhamnophis	Rhamnophis aethiopissa
Colubridae	Colubridae	Rhamnophis batesii (BOULENGER, 1908)	Rhamnophis	Rhamnophis batesii
Colubridae	Colubridae	Rhinobothryum bovallii (ANDERSSON, 1916)	Rhinobothryum	Rhinobothryum bovallii
Colubridae	Colubridae	Rhinobothryum lentiginosum (SCOPOLI, 1785)	Rhinobothryum	Rhinobothryum lentiginosum	Yes
Colubridae	Colubridae	Rhinocheilus lecontei BAIRD & GIRARD, 1853	Rhinocheilus	Rhinocheilus lecontei	Yes
Colubridae	Colubridae	Rhynchocalamus arabicus SCHMIDT, 1933	Rhynchocalamus	Rhynchocalamus arabicus
Colubridae	Colubridae	Rhynchocalamus melanocephalus (JAN, 1862)	Rhynchocalamus	Rhynchocalamus melanocephalus
Colubridae	Colubridae	Rhynchocalamus satunini (NIKOLSKY, 1899)	Rhynchocalamus	Rhynchocalamus satunini
Colubridae	Colubridae	Salvadora bairdi JAN, 1860	Salvadora	Salvadora bairdi
Colubridae	Colubridae	Salvadora grahamiae BAIRD & GIRARD, 1853	Salvadora	Salvadora grahamiae	Yes
Colubridae	Colubridae	Salvadora hexalepis (COPE, 1867)	Salvadora	Salvadora hexalepis	Yes
Colubridae	Colubridae	Salvadora intermedia HARTWEG, 1940	Salvadora	Salvadora intermedia
Colubridae	Colubridae	Salvadora lemniscata (COPE, 1895)	Salvadora	Salvadora lemniscata
Colubridae	Colubridae	Salvadora mexicana (DUMÉRIL, BIBRON & DUMÉRIL, 1854)	Salvadora	Salvadora mexicana	Yes
Colubridae	Colubridae	Scaphiophis albopunctatus PETERS, 1870	Scaphiophis	Scaphiophis albopunctatus	Yes
Colubridae	Colubridae	Scaphiophis raffreyi BOCOURT, 1875	Scaphiophis	Scaphiophis raffreyi
Colubridae	Colubridae	Scolecophis atrocinctus (SCHLEGEL, 1837)	Scolecophis	Scolecophis atrocinctus	Yes
Colubridae	Colubridae	Senticolis triaspis (COPE, 1866)	Senticolis	Senticolis triaspis	Yes
Colubridae	Colubridae	Simophis rhinostoma (SCHLEGEL, 1837)	Simophis	Simophis rhinostoma
Colubridae	Colubridae	Sonora aemula (COPE, 1879)	Sonora	Sonora aemula
Colubridae	Colubridae	Sonora michoacanensis (DUGÈS, 1884)	Sonora	Sonora michoacanensis
Colubridae	Colubridae	Sonora mutabilis STICKEL, 1943	Sonora	Sonora mutabilis
Colubridae	Colubridae	Sonora semiannulata BAIRD & GIRARD, 1853	Sonora	Sonora semiannulata	Yes
Colubridae	Colubridae	Spalerosophis arenarius (BOULENGER, 1890)	Spalerosophis	Spalerosophis arenarius
Colubridae	Colubridae	Spalerosophis atriceps (FISCHER, 1885)	Spalerosophis	Spalerosophis atriceps
Colubridae	Colubridae	Spalerosophis diadema (SCHLEGEL, 1837)	Spalerosophis	Spalerosophis diadema	Yes
Colubridae	Colubridae	Spalerosophis dolichospilus (WERNER, 1923)	Spalerosophis	Spalerosophis dolichospilus
Colubridae	Colubridae	Spalerosophis josephscorteccii LANZA, 1964	Spalerosophis	Spalerosophis josephscorteccii
Colubridae	Colubridae	Spalerosophis microlepis JAN, 1865	Spalerosophis	Spalerosophis microlepis	Yes
Colubridae	Colubridae	Spilotes pullatus LINNAEUS, 1758	Spilotes	Spilotes pullatus	Yes
Colubridae	Colubridae	Spilotes sulphureus (WAGLER, 1824)	Spilotes	Spilotes sulphureus	Yes
Colubridae	Colubridae	Stegonotus batjanensis (GÜNTHER, 1865)	Stegonotus	Stegonotus batjanensis	Yes
Colubridae	Colubridae	Stegonotus borneensis INGER, 1967	Stegonotus	Stegonotus borneensis
Colubridae	Colubridae	Stegonotus cucullatus (DUMÉRIL, BIBRON & DUMÉRIL, 1854)	Stegonotus	Stegonotus cucullatus
Colubridae	Colubridae	Stegonotus diehli LINDHOLM, 1905	Stegonotus	Stegonotus diehli
Colubridae	Colubridae	Stegonotus florensis (DE ROOIJ, 1917)	Stegonotus	Stegonotus florensis
Colubridae	Colubridae	Stegonotus guentheri BOULENGER, 1895	Stegonotus	Stegonotus guentheri
Colubridae	Colubridae	Stegonotus heterurus BOULENGER, 1893	Stegonotus	Stegonotus heterurus
Colubridae	Colubridae	Stegonotus modestus (SCHLEGEL, 1837)	Stegonotus	Stegonotus modestus
Colubridae	Colubridae	Stegonotus muelleri DUMÉRIL, BIBRON & DUMÉRIL, 1854	Stegonotus	Stegonotus muelleri
Colubridae	Colubridae	Stegonotus parvus (MEYER, 1874)	Stegonotus	Stegonotus parvus
Colubridae	Colubridae	Stenorrhina degenhardtii (BERTHOLD, 1846)	Stenorrhina	Stenorrhina degenhardtii
Colubridae	Colubridae	Stenorrhina freminvillei (DUMÉRIL, BIBRON & DUMÉRIL, 1854)	Stenorrhina	Stenorrhina freminvillei	Yes
Colubridae	Colubridae	Stichophanes ningshaanensis (YUAN, 1983)	Stichophanes	Stichophanes ningshaanensis
Colubridae	Colubridae	Symphimus leucostomus COPE, 1869	Symphimus	Symphimus leucostomus
Colubridae	Colubridae	Symphimus mayae (GAIGE, 1936)	Symphimus	Symphimus mayae
Colubridae	Colubridae	Sympholis lippiens COPE, 1861	Sympholis	Sympholis lippiens	Yes
Colubridae	Colubridae	Tantilla albiceps BARBOUR, 1925	Tantilla	Tantilla albiceps
Colubridae	Colubridae	Tantilla alticola (BOULENGER, 1903)	Tantilla	Tantilla alticola
Colubridae	Colubridae	Tantilla andinista WILSON & MENA, 1980	Tantilla	Tantilla andinista
Colubridae	Colubridae	Tantilla armillata COPE, 1875	Tantilla	Tantilla armillata
Colubridae	Colubridae	Tantilla atriceps (GÜNTHER, 1895)	Tantilla	Tantilla atriceps
Colubridae	Colubridae	Tantilla bairdi STUART, 1941	Tantilla	Tantilla bairdi
Colubridae	Colubridae	Tantilla bocourti (GÜNTHER, 1895)	Tantilla	Tantilla bocourti
Colubridae	Colubridae	Tantilla boipiranga SAWAYA & SAZIMA, 2003	Tantilla	Tantilla boipiranga
Colubridae	Colubridae	Tantilla brevicauda MERTENS, 1952	Tantilla	Tantilla brevicauda
Colubridae	Colubridae	Tantilla briggsi SAVITZKY & SMITH, 1971	Tantilla	Tantilla briggsi
Colubridae	Colubridae	Tantilla calamarina COPE, 1866	Tantilla	Tantilla calamarina
Colubridae	Colubridae	Tantilla capistrata COPE, 1875	Tantilla	Tantilla capistrata
Colubridae	Colubridae	Tantilla cascadae WILSON & MEYER, 1981	Tantilla	Tantilla cascadae
Colubridae	Colubridae	Tantilla ceboruca CANSECO-MÁRQUEZ, SMITH, PONCE-CAMPOS, FLORES-VILLELA & CAMPBELL, 2007	Tantilla	Tantilla ceboruca
Colubridae	Colubridae	Tantilla coronadoi HARTWEG, 1944	Tantilla	Tantilla coronadoi
Colubridae	Colubridae	Tantilla coronata BAIRD & GIRARD, 1853	Tantilla	Tantilla coronata
Colubridae	Colubridae	Tantilla cucullata MINTON, 1956	Tantilla	Tantilla cucullata
Colubridae	Colubridae	Tantilla cuniculator SMITH, 1939	Tantilla	Tantilla cuniculator
Colubridae	Colubridae	Tantilla deppei (BOCOURT, 1883)	Tantilla	Tantilla deppei
Colubridae	Colubridae	Tantilla flavilineata SMITH & BURGER, 1950	Tantilla	Tantilla flavilineata
Colubridae	Colubridae	Tantilla gracilis BAIRD & GIRARD, 1853	Tantilla	Tantilla gracilis
Colubridae	Colubridae	Tantilla hendersoni STAFFORD, 2004	Tantilla	Tantilla hendersoni
Colubridae	Colubridae	Tantilla hobartsmithi TAYLOR, 1936	Tantilla	Tantilla hobartsmithi
Colubridae	Colubridae	Tantilla impensa CAMPBELL, 1998	Tantilla	Tantilla impensa
Colubridae	Colubridae	Tantilla insulamontana WILSON & MENA, 1980	Tantilla	Tantilla insulamontana
Colubridae	Colubridae	Tantilla jani (GÜNTHER, 1895)	Tantilla	Tantilla jani
Colubridae	Colubridae	Tantilla johnsoni WILSON, VAUGHN & DIXON, 1999	Tantilla	Tantilla johnsoni
Colubridae	Colubridae	Tantilla lempira WILSON & MENA, 1980	Tantilla	Tantilla lempira
Colubridae	Colubridae	Tantilla melanocephala (LINNAEUS, 1758)	Tantilla	Tantilla melanocephala	Yes
Colubridae	Colubridae	Tantilla miyatai WILSON & KNIGHT, 1987	Tantilla	Tantilla miyatai
Colubridae	Colubridae	Tantilla moesta (GÜNTHER, 1863)	Tantilla	Tantilla moesta
Colubridae	Colubridae	Tantilla nigra (BOULENGER, 1914)	Tantilla	Tantilla nigra
Colubridae	Colubridae	Tantilla nigriceps KENNICOTT, 1860	Tantilla	Tantilla nigriceps
Colubridae	Colubridae	Tantilla oaxacae WILSON & MEYER, 1971	Tantilla	Tantilla oaxacae
Colubridae	Colubridae	Tantilla olympia TOWNSEND, WILSON, MEDINA-FLORES & HERRERA-B, 2013	Tantilla	Tantilla olympia
Colubridae	Colubridae	Tantilla oolitica TELFORD, 1966	Tantilla	Tantilla oolitica
Colubridae	Colubridae	Tantilla petersi WILSON, 1979	Tantilla	Tantilla petersi
Colubridae	Colubridae	Tantilla planiceps (BLAINVILLE, 1835)	Tantilla	Tantilla planiceps
Colubridae	Colubridae	Tantilla psittaca MCCRANIE, 2011	Tantilla	Tantilla psittaca
Colubridae	Colubridae	Tantilla relicta TELFORD, 1966	Tantilla	Tantilla relicta	Yes
Colubridae	Colubridae	Tantilla reticulata (COPE, 1860)	Tantilla	Tantilla reticulata
Colubridae	Colubridae	Tantilla robusta CANSECO-MÁRQUEZ, MENDELSOHN & GUTIÉRREZ-MAYÉN, 2002	Tantilla	Tantilla robusta
Colubridae	Colubridae	Tantilla rubra COPE, 1875	Tantilla	Tantilla rubra
Colubridae	Colubridae	Tantilla ruficeps (COPE, 1894)	Tantilla	Tantilla ruficeps
Colubridae	Colubridae	Tantilla schistosa (BOCOURT, 1883)	Tantilla	Tantilla schistosa
Colubridae	Colubridae	Tantilla semicincta (DUMÉRIL, BIBRON & DUMÉRIL, 1854)	Tantilla	Tantilla semicincta
Colubridae	Colubridae	Tantilla sertula WILSON & CAMPBELL, 2000	Tantilla	Tantilla sertula
Colubridae	Colubridae	Tantilla shawi TAYLOR, 1949	Tantilla	Tantilla shawi
Colubridae	Colubridae	Tantilla slavensi PÉREZ-HIGAREDA, SMITH & SMITH, 1985	Tantilla	Tantilla slavensi
Colubridae	Colubridae	Tantilla striata DUNN, 1928	Tantilla	Tantilla striata
Colubridae	Colubridae	Tantilla supracincta (PETERS, 1863)	Tantilla	Tantilla supracincta
Colubridae	Colubridae	Tantilla taeniata BOCOURT, 1883	Tantilla	Tantilla taeniata
Colubridae	Colubridae	Tantilla tayrae WILSON, 1983	Tantilla	Tantilla tayrae
Colubridae	Colubridae	Tantilla tecta CAMPBELL & SMITH, 1997	Tantilla	Tantilla tecta
Colubridae	Colubridae	Tantilla trilineata (PETERS, 1880)	Tantilla	Tantilla trilineata
Colubridae	Colubridae	Tantilla triseriata SMITH & SMITH, 1951	Tantilla	Tantilla triseriata
Colubridae	Colubridae	Tantilla tritaeniata SMITH & WILLIAMS, 1966	Tantilla	Tantilla tritaeniata
Colubridae	Colubridae	Tantilla vermiformis (HALLOWELL, 1861)	Tantilla	Tantilla vermiformis
Colubridae	Colubridae	Tantilla vulcani CAMPBELL, 1998	Tantilla	Tantilla vulcani
Colubridae	Colubridae	Tantilla wilcoxi STEJNEGER, 1902	Tantilla	Tantilla wilcoxi
Colubridae	Colubridae	Tantilla yaquia SMITH, 1942	Tantilla	Tantilla yaquia
Colubridae	Colubridae	Tantillita brevissima (TAYLOR, 1937)	Tantillita	Tantillita brevissima
Colubridae	Colubridae	Tantillita canula (COPE, 1875)	Tantillita	Tantillita canula
Colubridae	Colubridae	Tantillita lintoni (SMITH, 1940)	Tantillita	Tantillita lintoni
Colubridae	Colubridae	Telescopus beetzi (BARBOUR, 1922)	Telescopus	Telescopus beetzi
Colubridae	Colubridae	Telescopus dhara (FORSKAL, 1775)	Telescopus	Telescopus dhara
Colubridae	Colubridae	Telescopus fallax FLEISCHMANN, 1831	Telescopus	Telescopus fallax	Yes
Colubridae	Colubridae	Telescopus finkeldeyi HAACKE, 2013	Telescopus	Telescopus finkeldeyi
Colubridae	Colubridae	Telescopus gezirae BROADLEY, 1994	Telescopus	Telescopus gezirae
Colubridae	Colubridae	Telescopus hoogstraali SCHMIDT & MARX, 1956	Telescopus	Telescopus hoogstraali
Colubridae	Colubridae	Telescopus nigriceps (AHL, 1924)	Telescopus	Telescopus nigriceps
Colubridae	Colubridae	Telescopus obtusus (REUSS, 1834)	Telescopus	Telescopus obtusus
Colubridae	Colubridae	Telescopus pulcher (SCORTECCI, 1935)	Telescopus	Telescopus pulcher
Colubridae	Colubridae	Telescopus rhinopoma (BLANFORD, 1874)	Telescopus	Telescopus rhinopoma
Colubridae	Colubridae	Telescopus semiannulatus SMITH, 1849	Telescopus	Telescopus semiannulatus
Colubridae	Colubridae	Telescopus tessellatus (WALL, 1908)	Telescopus	Telescopus tessellatus
Colubridae	Colubridae	Telescopus tripolitanus (WERNER, 1909)	Telescopus	Telescopus tripolitanus	Yes
Colubridae	Colubridae	Telescopus variegatus (REINHARDT, 1843)	Telescopus	Telescopus variegatus
Colubridae	Colubridae	Thelotornis capensis SMITH, 1849	Thelotornis	Thelotornis capensis	Yes
Colubridae	Colubridae	Thelotornis kirtlandii (HALLOWELL, 1844)	Thelotornis	Thelotornis kirtlandii
Colubridae	Colubridae	Thelotornis mossambicanus (BOCAGE, 1895)	Thelotornis	Thelotornis mossambicanus	Yes
Colubridae	Colubridae	Thelotornis usambaricus BROADLEY, 2001	Thelotornis	Thelotornis usambaricus
Colubridae	Colubridae	Thrasops flavigularis (HALLOWELL, 1852)	Thrasops	Thrasops flavigularis
Colubridae	Colubridae	Thrasops jacksonii GÜNTHER, 1895	Thrasops	Thrasops jacksonii	Yes
Colubridae	Colubridae	Thrasops occidentalis PARKER, 1940	Thrasops	Thrasops occidentalis
Colubridae	Colubridae	Thrasops schmidti LOVERIDGE, 1936	Thrasops	Thrasops schmidti
Colubridae	Colubridae	Toxicodryas blandingii (HALLOWELL, 1844)	Toxicodryas	Toxicodryas blandingii
Colubridae	Colubridae	Toxicodryas pulverulenta (FISCHER, 1856)	Toxicodryas	Toxicodryas pulverulenta	Yes
Colubridae	Colubridae	Trimorphodon biscutatus (DUMÉRIL, BIBRON & DUMÉRIL, 1854)	Trimorphodon	Trimorphodon biscutatus	Yes
Colubridae	Colubridae	Trimorphodon lambda COPE, 1886	Trimorphodon	Trimorphodon lambda
Colubridae	Colubridae	Trimorphodon lyrophanes (COPE, 1860)	Trimorphodon	Trimorphodon lyrophanes
Colubridae	Colubridae	Trimorphodon paucimaculatus TAYLOR, 1938	Trimorphodon	Trimorphodon paucimaculatus
Colubridae	Colubridae	Trimorphodon quadruplex SMITH, 1941	Trimorphodon	Trimorphodon quadruplex
Colubridae	Colubridae	Trimorphodon tau COPE, 1870	Trimorphodon	Trimorphodon tau
Colubridae	Colubridae	Trimorphodon vilkinsonii COPE, 1886	Trimorphodon	Trimorphodon vilkinsonii
Colubridae	Colubridae	Wallaceophis gujaratensis MIRZA, VYAS, PATEL, MAHETA & SANAP, 2016	Wallaceophis	Wallaceophis gujaratensis
Colubridae	Colubridae	Xenelaphis ellipsifer BOULENGER, 1900	Xenelaphis	Xenelaphis ellipsifer
Colubridae	Colubridae	Xenelaphis hexagonotus (CANTOR, 1847)	Xenelaphis	Xenelaphis hexagonotus
Colubridae	Colubridae	Xyelodontophis uluguruensis BROADLEY & WALLACH, 2002	Xyelodontophis	Xyelodontophis uluguruensis
Colubridae	Colubridae	Zamenis hohenackeri (STRAUCH, 1873)	Zamenis	Zamenis hohenackeri	Yes
Colubridae	Colubridae	Zamenis lineatus (CAMERANO, 1891)	Zamenis	Zamenis lineatus	Yes
Colubridae	Colubridae	Zamenis longissimus (LAURENTI, 1768)	Zamenis	Zamenis longissimus	Yes
Colubridae	Colubridae	Zamenis persicus (WERNER, 1913)	Zamenis	Zamenis persicus	Yes
Colubridae	Colubridae	Zamenis scalaris (SCHINZ, 1822)	Zamenis	Zamenis scalaris
Colubridae	Colubridae	Zamenis situla (LINNAEUS, 1758)	Zamenis	Zamenis situla	Yes
Colubridae	Colubroides: IS	Blythia reticulata (BLYTH, 1854)	Blythia	Blythia reticulata
Colubridae	Colubroides: IS	Cyclocorus lineatus (REINHARDT, 1843)	Cyclocorus	Cyclocorus lineatus	Yes
Colubridae	Colubroides: IS	Cyclocorus nuchalis TAYLOR, 1923	Cyclocorus	Cyclocorus nuchalis
Colubridae	Colubroides: IS	Elapoidis fusca BOIE, 1827	Elapoidis	Elapoidis fusca
Colubridae	Colubroides: IS	Gongylosoma baliodeirus BOIE, 1827	Gongylosoma	Gongylosoma baliodeirus
Colubridae	Colubroides: IS	Gongylosoma longicaudum (PETERS, 1871)	Gongylosoma	Gongylosoma longicaudum
Colubridae	Colubroides: IS	Gongylosoma mukutense GRISMER, DAS & LEONG, 2003	Gongylosoma	Gongylosoma mukutense
Colubridae	Colubroides: IS	Gongylosoma nicobariensis (STOLICZKA, 1870)	Gongylosoma	Gongylosoma nicobariensis
Colubridae	Colubroides: IS	Gongylosoma scriptum (THEOBALD, 1868)	Gongylosoma	Gongylosoma scriptum
Colubridae	Colubroides: IS	Myersophis alpestris TAYLOR, 1963	Myersophis	Myersophis alpestris
Colubridae	Colubroides: IS	Oreocalamus hanitschi BOULENGER, 1899	Oreocalamus	Oreocalamus hanitschi	Yes
Colubridae	Colubroides: IS	Poecilopholis cameronensis BOULENGER, 1903	Poecilopholis	Poecilopholis cameronensis
Colubridae	Colubroides: IS	Rhabdops bicolor (BLYTH, 1854)	Rhabdops	Rhabdops bicolor
Colubridae	Colubroides: IS	Rhabdops olivaceus (BEDDOME, 1863)	Rhabdops	Rhabdops olivaceus
Colubridae	Colubroides: IS	Tetralepis fruhstorferi BOETTGER, 1892	Tetralepis	Tetralepis fruhstorferi
Colubridae	Dipsadidae: Carphophiinae	Carphophis amoenus (SAY, 1825)	Carphophis	Carphophis amoenus	Yes
Colubridae	Dipsadidae: Carphophiinae	Carphophis vermis (KENNICOTT, 1859)	Carphophis	Carphophis vermis
Colubridae	Dipsadidae: Carphophiinae	Contia longicaudae FELDMAN & HOYER, 2010	Contia	Contia longicaudae	Yes
Colubridae	Dipsadidae: Carphophiinae	Contia tenuis (BAIRD & GIRARD, 1852)	Contia	Contia tenuis	Yes
Colubridae	Dipsadidae: Carphophiinae	Diadophis punctatus (LINNAEUS, 1766)	Diadophis	Diadophis punctatus	Yes
Colubridae	Dipsadidae: Dipsadinae	Adelphicos daryi CAMPBELL & FORD, 1982	Adelphicos	Adelphicos daryi
Colubridae	Dipsadidae: Dipsadinae	Adelphicos ibarrorum CAMPBELL & BRODIE, 1988	Adelphicos	Adelphicos ibarrorum
Colubridae	Dipsadidae: Dipsadinae	Adelphicos latifasciatum LYNCH & SMITH, 1966	Adelphicos	Adelphicos latifasciatum
Colubridae	Dipsadidae: Dipsadinae	Adelphicos nigrilatum SMITH, 1942	Adelphicos	Adelphicos nigrilatum
Colubridae	Dipsadidae: Dipsadinae	Adelphicos quadrivirgatum JAN, 1862	Adelphicos	Adelphicos quadrivirgatum	Yes
Colubridae	Dipsadidae: Dipsadinae	Adelphicos veraepacis STUART, 1941	Adelphicos	Adelphicos veraepacis
Colubridae	Dipsadidae: Dipsadinae	Amastridium sapperi (WERNER, 1903)	Amastridium	Amastridium sapperi
Colubridae	Dipsadidae: Dipsadinae	Amastridium veliferum COPE, 1860	Amastridium	Amastridium veliferum	Yes
Colubridae	Dipsadidae: Dipsadinae	Atractus acheronius PASSOS, RIVAS & BARRIO-AMORÓS, 2009	Atractus	Atractus acheronius
Colubridae	Dipsadidae: Dipsadinae	Atractus albuquerquei DA CUNHA & DO NASCIMENTO, 1983	Atractus	Atractus albuquerquei	Yes
Colubridae	Dipsadidae: Dipsadinae	Atractus alphonsehogei DA CUNHA & DO NASCIMENTO, 1983	Atractus	Atractus alphonsehogei
Colubridae	Dipsadidae: Dipsadinae	Atractus altagratiae PASSOS & FERNANDES, 2008	Atractus	Atractus altagratiae
Colubridae	Dipsadidae: Dipsadinae	Atractus alytogrammus KÖHLER & KIECKBUSCH, 2014	Atractus	Atractus alytogrammus
Colubridae	Dipsadidae: Dipsadinae	Atractus andinus PRADO, 1944	Atractus	Atractus andinus
Colubridae	Dipsadidae: Dipsadinae	Atractus apophis PASSOS & LYNCH, 2010	Atractus	Atractus apophis
Colubridae	Dipsadidae: Dipsadinae	Atractus arangoi PRADO, 1939	Atractus	Atractus arangoi
Colubridae	Dipsadidae: Dipsadinae	Atractus atratus PASSOS & LYNCH, 2010	Atractus	Atractus atratus
Colubridae	Dipsadidae: Dipsadinae	Atractus attenuates MYERS & SCHARGEL, 2006	Atractus	Atractus attenuates
Colubridae	Dipsadidae: Dipsadinae	Atractus avernus PASSOS, CHIESSE, TORRES-CARVAJAL & SAVAGE, 2009	Atractus	Atractus avernus
Colubridae	Dipsadidae: Dipsadinae	Atractus ayeush ESQUEDA, 2011	Atractus	Atractus ayeush
Colubridae	Dipsadidae: Dipsadinae	Atractus badius (BOIE, 1827)	Atractus	Atractus badius	Yes
Colubridae	Dipsadidae: Dipsadinae	Atractus balzani BOULENGER, 1898	Atractus	Atractus balzani
Colubridae	Dipsadidae: Dipsadinae	Atractus biseriatus PRADO, 1941	Atractus	Atractus biseriatus
Colubridae	Dipsadidae: Dipsadinae	Atractus bocki WERNER, 1909	Atractus	Atractus bocki
Colubridae	Dipsadidae: Dipsadinae	Atractus bocourti BOULENGER, 1894	Atractus	Atractus bocourti
Colubridae	Dipsadidae: Dipsadinae	Atractus boettgeri BOULENGER, 1896	Atractus	Atractus boettgeri
Colubridae	Dipsadidae: Dipsadinae	Atractus boimirim PASSOS, PRUDENTE & LYNCH, 2016	Atractus	Atractus boimirim
Colubridae	Dipsadidae: Dipsadinae	Atractus boulengerii PERACCA, 1896	Atractus	Atractus boulengerii
Colubridae	Dipsadidae: Dipsadinae	Atractus caete PASSOS, FERNANDES, BÉRNILS & MOURA-LEITE, 2010	Atractus	Atractus caete
Colubridae	Dipsadidae: Dipsadinae	Atractus careolepis KÖHLER & KIECKBUSCH, 2014	Atractus	Atractus careolepis
Colubridae	Dipsadidae: Dipsadinae	Atractus carrioni PARKER, 1930	Atractus	Atractus carrioni
Colubridae	Dipsadidae: Dipsadinae	Atractus caxiuana DA COSTA PRUDENTE & SANTOS-COSTA, 2006	Atractus	Atractus caxiuana
Colubridae	Dipsadidae: Dipsadinae	Atractus charitoae SILVA HAAD, 2004	Atractus	Atractus charitoae
Colubridae	Dipsadidae: Dipsadinae	Atractus chthonius PASSOS & LYNCH, 2010	Atractus	Atractus chthonius
Colubridae	Dipsadidae: Dipsadinae	Atractus clarki DUNN & BAILEY, 1939	Atractus	Atractus clarki
Colubridae	Dipsadidae: Dipsadinae	Atractus collaris PERACCA, 1897	Atractus	Atractus collaris
Colubridae	Dipsadidae: Dipsadinae	Atractus crassicaudatus (DUMÉRIL, BIBRON & DUMÉRIL, 1854)	Atractus	Atractus crassicaudatus
Colubridae	Dipsadidae: Dipsadinae	Atractus darienensis MYERS, 2003	Atractus	Atractus darienensis
Colubridae	Dipsadidae: Dipsadinae	Atractus depressiocellus MYERS, 2003	Atractus	Atractus depressiocellus
Colubridae	Dipsadidae: Dipsadinae	Atractus duboisi (BOULENGER, 1880)	Atractus	Atractus duboisi
Colubridae	Dipsadidae: Dipsadinae	Atractus duidensis ROZE, 1961	Atractus	Atractus duidensis
Colubridae	Dipsadidae: Dipsadinae	Atractus dunni SAVAGE, 1955	Atractus	Atractus dunni
Colubridae	Dipsadidae: Dipsadinae	Atractus echidna PASSOS, MUESES-CISNEROS, LYNCH & FERNANDES, 2009	Atractus	Atractus echidna
Colubridae	Dipsadidae: Dipsadinae	Atractus ecuadorensis SAVAGE, 1955	Atractus	Atractus ecuadorensis
Colubridae	Dipsadidae: Dipsadinae	Atractus edioi DA SILVA, RODRIGUES SILVA, RIBEIRO, SOUZA & DO AMARAL SOUZA, 2005	Atractus	Atractus edioi
Colubridae	Dipsadidae: Dipsadinae	Atractus elaps (GÜNTHER, 1858)	Atractus	Atractus elaps	Yes
Colubridae	Dipsadidae: Dipsadinae	Atractus emigdioi GONZALES-SPONGA, 1971	Atractus	Atractus emigdioi
Colubridae	Dipsadidae: Dipsadinae	Atractus emmeli (BOETTGER, 1888)	Atractus	Atractus emmeli
Colubridae	Dipsadidae: Dipsadinae	Atractus eriki ESQUEDA, LA MARCA & BAZÓ, 2007	Atractus	Atractus eriki
Colubridae	Dipsadidae: Dipsadinae	Atractus erythromelas BOULENGER, 1903	Atractus	Atractus erythromelas
Colubridae	Dipsadidae: Dipsadinae	Atractus favae (FILIPPI, 1840)	Atractus	Atractus favae
Colubridae	Dipsadidae: Dipsadinae	Atractus flammigerus (BOIE, 1827)	Atractus	Atractus flammigerus	Yes
Colubridae	Dipsadidae: Dipsadinae	Atractus franciscopaivai SILVA HAAD, 2004	Atractus	Atractus franciscopaivai
Colubridae	Dipsadidae: Dipsadinae	Atractus francoi PASSOS, FERNANDES, BÉRNILS & MOURA-LEITE, 2010	Atractus	Atractus francoi
Colubridae	Dipsadidae: Dipsadinae	Atractus fuliginosus (HALLOWELL, 1845)	Atractus	Atractus fuliginosus
Colubridae	Dipsadidae: Dipsadinae	Atractus gaigeae SAVAGE, 1955	Atractus	Atractus gaigeae
Colubridae	Dipsadidae: Dipsadinae	Atractus gigas MYERS & SCHARGEL, 2006	Atractus	Atractus gigas
Colubridae	Dipsadidae: Dipsadinae	Atractus guentheri (WUCHERER, 1861)	Atractus	Atractus guentheri
Colubridae	Dipsadidae: Dipsadinae	Atractus heliobelluomini SILVA HAAD, 2004	Atractus	Atractus heliobelluomini
Colubridae	Dipsadidae: Dipsadinae	Atractus heyeri ESQUEDA & MCDIARMID, 2015	Atractus	Atractus heyeri
Colubridae	Dipsadidae: Dipsadinae	Atractus hoogmoedi PRUDENTE & PASSOS, 2010	Atractus	Atractus hoogmoedi
Colubridae	Dipsadidae: Dipsadinae	Atractus hostilitractus MYERS, 2003	Atractus	Atractus hostilitractus
Colubridae	Dipsadidae: Dipsadinae	Atractus imperfectus MYERS, 2003	Atractus	Atractus imperfectus
Colubridae	Dipsadidae: Dipsadinae	Atractus indistinctus PRADO, 1940	Atractus	Atractus indistinctus
Colubridae	Dipsadidae: Dipsadinae	Atractus insipidus ROZE, 1961	Atractus	Atractus insipidus
Colubridae	Dipsadidae: Dipsadinae	Atractus iridescens PERACCA, 1896	Atractus	Atractus iridescens
Colubridae	Dipsadidae: Dipsadinae	Atractus lancinii ROZE, 1961	Atractus	Atractus lancinii
Colubridae	Dipsadidae: Dipsadinae	Atractus lasallei AMARAL, 1931	Atractus	Atractus lasallei
Colubridae	Dipsadidae: Dipsadinae	Atractus latifrons (GÜNTHER, 1868)	Atractus	Atractus latifrons
Colubridae	Dipsadidae: Dipsadinae	Atractus lehmanni BOETTGER, 1898	Atractus	Atractus lehmanni
Colubridae	Dipsadidae: Dipsadinae	Atractus limitaneus (AMARAL, 1935)	Atractus	Atractus limitaneus
Colubridae	Dipsadidae: Dipsadinae	Atractus loveridgei AMARAL, 1930	Atractus	Atractus loveridgei
Colubridae	Dipsadidae: Dipsadinae	Atractus macondo PASSOS, LYNCH & FERNANDES, 2009	Atractus	Atractus macondo
Colubridae	Dipsadidae: Dipsadinae	Atractus maculatus (GÜNTHER, 1858)	Atractus	Atractus maculatus
Colubridae	Dipsadidae: Dipsadinae	Atractus major BOULENGER, 1894	Atractus	Atractus major
Colubridae	Dipsadidae: Dipsadinae	Atractus manizalesensis PRADO, 1940	Atractus	Atractus manizalesensis
Colubridae	Dipsadidae: Dipsadinae	Atractus mariselae LANCINI, 1969	Atractus	Atractus mariselae
Colubridae	Dipsadidae: Dipsadinae	Atractus matthewi MARKEZICH & BARRIO-AMORÓS, 2004	Atractus	Atractus matthewi
Colubridae	Dipsadidae: Dipsadinae	Atractus medusa PASSOS, MUESES-CISNEROS, LYNCH & FERNANDES, 2009	Atractus	Atractus medusa
Colubridae	Dipsadidae: Dipsadinae	Atractus melanogaster WERNER, 1916	Atractus	Atractus melanogaster
Colubridae	Dipsadidae: Dipsadinae	Atractus melas BOULENGER, 1908	Atractus	Atractus melas
Colubridae	Dipsadidae: Dipsadinae	Atractus meridensis ESQUEDA & LA MARCA, 2005	Atractus	Atractus meridensis
Colubridae	Dipsadidae: Dipsadinae	Atractus micheleae ESQUEDA & LA MARCA, 2005	Atractus	Atractus micheleae
Colubridae	Dipsadidae: Dipsadinae	Atractus microrhynchus (COPE, 1868)	Atractus	Atractus microrhynchus
Colubridae	Dipsadidae: Dipsadinae	Atractus mijaresi ESQUEDA & LA MARCA, 2005	Atractus	Atractus mijaresi
Colubridae	Dipsadidae: Dipsadinae	Atractus modestus BOULENGER, 1894	Atractus	Atractus modestus
Colubridae	Dipsadidae: Dipsadinae	Atractus multicinctus (JAN, 1865)	Atractus	Atractus multicinctus
Colubridae	Dipsadidae: Dipsadinae	Atractus multidentatus PASSOS, RIVAS & BARRIO-AMORÓS, 2009	Atractus	Atractus multidentatus
Colubridae	Dipsadidae: Dipsadinae	Atractus nasutus PASSOS, FERNANDES & LYNCH, 2009	Atractus	Atractus nasutus
Colubridae	Dipsadidae: Dipsadinae	Atractus natans HOOGMOED & PRUDENTE, 2003	Atractus	Atractus natans
Colubridae	Dipsadidae: Dipsadinae	Atractus nicefori AMARAL, 1930	Atractus	Atractus nicefori
Colubridae	Dipsadidae: Dipsadinae	Atractus nigricaudus SCHMIDT & WALKER, 1943	Atractus	Atractus nigricaudus
Colubridae	Dipsadidae: Dipsadinae	Atractus nigriventris AMARAL, 1933	Atractus	Atractus nigriventris
Colubridae	Dipsadidae: Dipsadinae	Atractus obesus MARX, 1960	Atractus	Atractus obesus
Colubridae	Dipsadidae: Dipsadinae	Atractus obtusirostris WERNER, 1916	Atractus	Atractus obtusirostris
Colubridae	Dipsadidae: Dipsadinae	Atractus occidentalis SAVAGE, 1955	Atractus	Atractus occidentalis
Colubridae	Dipsadidae: Dipsadinae	Atractus occipitoalbus (JAN, 1862)	Atractus	Atractus occipitoalbus
Colubridae	Dipsadidae: Dipsadinae	Atractus ochrosetrus ESQUEDA & LA MARCA, 2005	Atractus	Atractus ochrosetrus
Colubridae	Dipsadidae: Dipsadinae	Atractus oculotemporalis AMARAL, 1932	Atractus	Atractus oculotemporalis
Colubridae	Dipsadidae: Dipsadinae	Atractus orcesi SAVAGE, 1955	Atractus	Atractus orcesi
Colubridae	Dipsadidae: Dipsadinae	Atractus paisa PASSOS, FERNANDES & LYNCH, 2009	Atractus	Atractus paisa
Colubridae	Dipsadidae: Dipsadinae	Atractus pamplonensis AMARAL, 1937	Atractus	Atractus pamplonensis
Colubridae	Dipsadidae: Dipsadinae	Atractus pantostictus FERNANDES & PUORTO, 1993	Atractus	Atractus pantostictus
Colubridae	Dipsadidae: Dipsadinae	Atractus paraguayensis WERNER, 1924	Atractus	Atractus paraguayensis
Colubridae	Dipsadidae: Dipsadinae	Atractus paravertebralis HENLE & EHRL, 1991	Atractus	Atractus paravertebralis
Colubridae	Dipsadidae: Dipsadinae	Atractus paucidens DESPAX, 1910	Atractus	Atractus paucidens
Colubridae	Dipsadidae: Dipsadinae	Atractus pauciscutatus SCHMIDT & WALKER, 1943	Atractus	Atractus pauciscutatus
Colubridae	Dipsadidae: Dipsadinae	Atractus peruvianus (JAN, 1862)	Atractus	Atractus peruvianus
Colubridae	Dipsadidae: Dipsadinae	Atractus poeppigi (JAN, 1862)	Atractus	Atractus poeppigi
Colubridae	Dipsadidae: Dipsadinae	Atractus potschi FERNANDES, 1995	Atractus	Atractus potschi
Colubridae	Dipsadidae: Dipsadinae	Atractus punctiventris AMARAL, 1933	Atractus	Atractus punctiventris
Colubridae	Dipsadidae: Dipsadinae	Atractus resplendens WERNER, 1901	Atractus	Atractus resplendens
Colubridae	Dipsadidae: Dipsadinae	Atractus reticulatus (BOULENGER, 1885)	Atractus	Atractus reticulatus	Yes
Colubridae	Dipsadidae: Dipsadinae	Atractus riveroi ROZE, 1961	Atractus	Atractus riveroi
Colubridae	Dipsadidae: Dipsadinae	Atractus ronnie PASSOS, FERNANDES & BORGES-NOJOSA, 2007	Atractus	Atractus ronnie
Colubridae	Dipsadidae: Dipsadinae	Atractus roulei DESPAX, 1910	Atractus	Atractus roulei
Colubridae	Dipsadidae: Dipsadinae	Atractus sanctaemartae DUNN, 1946	Atractus	Atractus sanctaemartae
Colubridae	Dipsadidae: Dipsadinae	Atractus sanguineus PRADO, 1944	Atractus	Atractus sanguineus
Colubridae	Dipsadidae: Dipsadinae	Atractus savagei SALAZAR-VALENZUELA, TORRES-CARVAJAL & PASSOS, 2014	Atractus	Atractus savagei
Colubridae	Dipsadidae: Dipsadinae	Atractus schach (BOIE, 1827)	Atractus	Atractus schach	Yes
Colubridae	Dipsadidae: Dipsadinae	Atractus serranus AMARAL, 1930	Atractus	Atractus serranus
Colubridae	Dipsadidae: Dipsadinae	Atractus snethlageae DA CUNHA & DO NASCIMENTO, 1983	Atractus	Atractus snethlageae
Colubridae	Dipsadidae: Dipsadinae	Atractus spinalis PASSOS, TEXEIRA Jr, RECODER, DE SENA, DAL VECHIO, DE ARRUDA PINTO, MENDONÇA, CASSIMIRO & RODRIGUES, 2013	Atractus	Atractus spinalis
Colubridae	Dipsadidae: Dipsadinae	Atractus steyermarki ROZE, 1958	Atractus	Atractus steyermarki
Colubridae	Dipsadidae: Dipsadinae	Atractus surucucu PRUDENTE, 2008	Atractus	Atractus surucucu
Colubridae	Dipsadidae: Dipsadinae	Atractus taeniatus GRIFFIN, 1916	Atractus	Atractus taeniatus
Colubridae	Dipsadidae: Dipsadinae	Atractus tamaensis ESQUEDA & LA MARCA, 2005	Atractus	Atractus tamaensis
Colubridae	Dipsadidae: Dipsadinae	Atractus tamessari KOK, 2006	Atractus	Atractus tamessari
Colubridae	Dipsadidae: Dipsadinae	Atractus taphorni SCHARGEL & GARCÍA-PÉREZ, 2002	Atractus	Atractus taphorni
Colubridae	Dipsadidae: Dipsadinae	Atractus tartarus PASSOS, PRUDENTE & LYNCH, 2016	Atractus	Atractus tartarus
Colubridae	Dipsadidae: Dipsadinae	Atractus thalesdelemai PASSOS, FERNANDES & ZANELLA, 2005	Atractus	Atractus thalesdelemai
Colubridae	Dipsadidae: Dipsadinae	Atractus titanicus PASSOS, FERNANDES & LYNCH, 2009	Atractus	Atractus titanicus
Colubridae	Dipsadidae: Dipsadinae	Atractus torquatus (DUMÉRIL, BIBRON & DUMÉRIL, 1854)	Atractus	Atractus torquatus
Colubridae	Dipsadidae: Dipsadinae	Atractus touzeti SCHARGEL, LAMAR, PASSOS, VALENCIA, CISNEROS-HEREDA & CAMPBELL, 2013	Atractus	Atractus touzeti
Colubridae	Dipsadidae: Dipsadinae	Atractus trihedrurus AMARAL, 1926	Atractus	Atractus trihedrurus	Yes
Colubridae	Dipsadidae: Dipsadinae	Atractus trilineatus WAGLER, 1828	Atractus	Atractus trilineatus
Colubridae	Dipsadidae: Dipsadinae	Atractus trivittatus AMARAL, 1933	Atractus	Atractus trivittatus
Colubridae	Dipsadidae: Dipsadinae	Atractus turikensis BARROS, 2000	Atractus	Atractus turikensis
Colubridae	Dipsadidae: Dipsadinae	Atractus typhon PASSOS, MUESES-CISNEROS, LYNCH & FERNANDES, 2009	Atractus	Atractus typhon
Colubridae	Dipsadidae: Dipsadinae	Atractus variegatus PRADO, 1942	Atractus	Atractus variegatus
Colubridae	Dipsadidae: Dipsadinae	Atractus ventrimaculatus BOULENGER, 1905	Atractus	Atractus ventrimaculatus
Colubridae	Dipsadidae: Dipsadinae	Atractus vertebralis BOULENGER, 1904	Atractus	Atractus vertebralis
Colubridae	Dipsadidae: Dipsadinae	Atractus vertebrolineatus PRADO, 1941	Atractus	Atractus vertebrolineatus
Colubridae	Dipsadidae: Dipsadinae	Atractus vittatus BOULENGER, 1894	Atractus	Atractus vittatus
Colubridae	Dipsadidae: Dipsadinae	Atractus wagleri PRADO, 1945	Atractus	Atractus wagleri	Yes
Colubridae	Dipsadidae: Dipsadinae	Atractus werneri PERACCA, 1912	Atractus	Atractus werneri
Colubridae	Dipsadidae: Dipsadinae	Atractus zebrinus (JAN, 1862)	Atractus	Atractus zebrinus	Yes
Colubridae	Dipsadidae: Dipsadinae	Atractus zidoki GASC & RODRIGUES, 1979	Atractus	Atractus zidoki	Yes
Colubridae	Dipsadidae: Dipsadinae	Chersodromus liebmanni REINHARDT, 1861	Chersodromus	Chersodromus liebmanni
Colubridae	Dipsadidae: Dipsadinae	Chersodromus rubriventris (TAYLOR, 1949)	Chersodromus	Chersodromus rubriventris
Colubridae	Dipsadidae: Dipsadinae	Coniophanes alvarezi CAMPBELL, 1989	Coniophanes	Coniophanes alvarezi
Colubridae	Dipsadidae: Dipsadinae	Coniophanes andresensis BAILEY, 1937	Coniophanes	Coniophanes andresensis
Colubridae	Dipsadidae: Dipsadinae	Coniophanes bipunctatus (GÜNTHER, 1858)	Coniophanes	Coniophanes bipunctatus
Colubridae	Dipsadidae: Dipsadinae	Coniophanes dromiciformis (PETERS, 1863)	Coniophanes	Coniophanes dromiciformis
Colubridae	Dipsadidae: Dipsadinae	Coniophanes fissidens (GÜNTHER, 1858)	Coniophanes	Coniophanes fissidens	Yes
Colubridae	Dipsadidae: Dipsadinae	Coniophanes imperialis (BAIRD & GIRARD, 1859)	Coniophanes	Coniophanes imperialis
Colubridae	Dipsadidae: Dipsadinae	Coniophanes joanae MYERS, 1966	Coniophanes	Coniophanes joanae
Colubridae	Dipsadidae: Dipsadinae	Coniophanes lateritius COPE, 1862	Coniophanes	Coniophanes lateritius
Colubridae	Dipsadidae: Dipsadinae	Coniophanes longinquus CADLE, 1989	Coniophanes	Coniophanes longinquus
Colubridae	Dipsadidae: Dipsadinae	Coniophanes melanocephalus (PETERS, 1869)	Coniophanes	Coniophanes melanocephalus
Colubridae	Dipsadidae: Dipsadinae	Coniophanes meridanus SCHMIDT & ANDREWS, 1936	Coniophanes	Coniophanes meridanus
Colubridae	Dipsadidae: Dipsadinae	Coniophanes michoacanensis FLORES-VILLELA & SMITH, 2009	Coniophanes	Coniophanes michoacanensis
Colubridae	Dipsadidae: Dipsadinae	Coniophanes piceivittis COPE, 1870	Coniophanes	Coniophanes piceivittis
Colubridae	Dipsadidae: Dipsadinae	Coniophanes quinquevittatus (DUMÉRIL, BIBRON & DUMÉRIL, 1854)	Coniophanes	Coniophanes quinquevittatus
Colubridae	Dipsadidae: Dipsadinae	Coniophanes sarae PONCE-CAMPOS & SMITH, 2001	Coniophanes	Coniophanes sarae
Colubridae	Dipsadidae: Dipsadinae	Coniophanes schmidti BAILEY, 1937	Coniophanes	Coniophanes schmidti
Colubridae	Dipsadidae: Dipsadinae	Coniophanes taylori HALL, 1951	Coniophanes	Coniophanes taylori
Colubridae	Dipsadidae: Dipsadinae	Cryophis hallbergi BOGERT & DUELLMAN, 1963	Cryophis	Cryophis hallbergi	Yes
Colubridae	Dipsadidae: Dipsadinae	Diaphorolepis laevis WERNER, 1923	Diaphorolepis	Diaphorolepis laevis
Colubridae	Dipsadidae: Dipsadinae	Diaphorolepis wagneri JAN, 1863	Diaphorolepis	Diaphorolepis wagneri
Colubridae	Dipsadidae: Dipsadinae	Dipsas albifrons (SAUVAGE, 1884)	Dipsas	Dipsas albifrons	Yes
Colubridae	Dipsadidae: Dipsadinae	Dipsas alternans (FISCHER, 1885)	Dipsas	Dipsas alternans
Colubridae	Dipsadidae: Dipsadinae	Dipsas andiana (BOULENGER, 1896)	Dipsas	Dipsas andiana
Colubridae	Dipsadidae: Dipsadinae	Dipsas articulata (COPE, 1868)	Dipsas	Dipsas articulata	Yes
Colubridae	Dipsadidae: Dipsadinae	Dipsas baliomelas HARVEY, 2008	Dipsas	Dipsas baliomelas
Colubridae	Dipsadidae: Dipsadinae	Dipsas bicolor (GÜNTHER, 1895)	Dipsas	Dipsas bicolor
Colubridae	Dipsadidae: Dipsadinae	Dipsas brevifacies (COPE, 1866)	Dipsas	Dipsas brevifacies
Colubridae	Dipsadidae: Dipsadinae	Dipsas bucephala (SHAW, 1802)	Dipsas	Dipsas bucephala
Colubridae	Dipsadidae: Dipsadinae	Dipsas catesbyi (SENTZEN, 1796)	Dipsas	Dipsas catesbyi	Yes
Colubridae	Dipsadidae: Dipsadinae	Dipsas chaparensis REYNOLDS & FOSTER, 1992	Dipsas	Dipsas chaparensis
Colubridae	Dipsadidae: Dipsadinae	Dipsas copei (GÜNTHER, 1872)	Dipsas	Dipsas copei
Colubridae	Dipsadidae: Dipsadinae	Dipsas elegans (BOULENGER, 1896)	Dipsas	Dipsas elegans
Colubridae	Dipsadidae: Dipsadinae	Dipsas ellipsifera (BOULENGER, 1898)	Dipsas	Dipsas ellipsifera
Colubridae	Dipsadidae: Dipsadinae	Dipsas gaigeae (OLIVER, 1937)	Dipsas	Dipsas gaigeae
Colubridae	Dipsadidae: Dipsadinae	Dipsas gracilis (BOULENGER, 1902)	Dipsas	Dipsas gracilis
Colubridae	Dipsadidae: Dipsadinae	Dipsas incerta (JAN, 1863)	Dipsas	Dipsas incerta
Colubridae	Dipsadidae: Dipsadinae	Dipsas indica LAURENTI, 1768	Dipsas	Dipsas indica	Yes
Colubridae	Dipsadidae: Dipsadinae	Dipsas maxillaris (WERNER, 1910)	Dipsas	Dipsas maxillaris
Colubridae	Dipsadidae: Dipsadinae	Dipsas nicholsi (DUNN, 1933)	Dipsas	Dipsas nicholsi
Colubridae	Dipsadidae: Dipsadinae	Dipsas oreas (COPE, 1868)	Dipsas	Dipsas oreas
Colubridae	Dipsadidae: Dipsadinae	Dipsas pakaraima MACCULLOCH & LATHROP, 2004	Dipsas	Dipsas pakaraima
Colubridae	Dipsadidae: Dipsadinae	Dipsas pavonina SCHLEGEL, 1837	Dipsas	Dipsas pavonina
Colubridae	Dipsadidae: Dipsadinae	Dipsas peruana (BOETTGER, 1898)	Dipsas	Dipsas peruana
Colubridae	Dipsadidae: Dipsadinae	Dipsas praeornata (WERNER, 1909)	Dipsas	Dipsas praeornata
Colubridae	Dipsadidae: Dipsadinae	Dipsas pratti (BOULENGER, 1897)	Dipsas	Dipsas pratti	Yes
Colubridae	Dipsadidae: Dipsadinae	Dipsas sanctijoannis (BOULENGER, 1911)	Dipsas	Dipsas sanctijoannis
Colubridae	Dipsadidae: Dipsadinae	Dipsas sazimai FERNANDES, MARQUES & ARGÔLO, 2010	Dipsas	Dipsas sazimai
Colubridae	Dipsadidae: Dipsadinae	Dipsas schunkii (BOULENGER, 1908)	Dipsas	Dipsas schunkii
Colubridae	Dipsadidae: Dipsadinae	Dipsas temporalis (WERNER, 1909)	Dipsas	Dipsas temporalis
Colubridae	Dipsadidae: Dipsadinae	Dipsas tenuissima TAYLOR, 1954	Dipsas	Dipsas tenuissima
Colubridae	Dipsadidae: Dipsadinae	Dipsas trinitatis PARKER, 1926	Dipsas	Dipsas trinitatis
Colubridae	Dipsadidae: Dipsadinae	Dipsas variegata (DUMÉRIL, BIBRON & DUMÉRIL, 1854)	Dipsas	Dipsas variegata	Yes
Colubridae	Dipsadidae: Dipsadinae	Dipsas vermiculata PETERS, 1960	Dipsas	Dipsas vermiculata
Colubridae	Dipsadidae: Dipsadinae	Dipsas viguieri (BOCOURT, 1884)	Dipsas	Dipsas viguieri
Colubridae	Dipsadidae: Dipsadinae	Geophis anocularis DUNN, 1920	Geophis	Geophis anocularis
Colubridae	Dipsadidae: Dipsadinae	Geophis bellus MYERS, 2003	Geophis	Geophis bellus
Colubridae	Dipsadidae: Dipsadinae	Geophis betaniensis RESTREPO & WRIGHT, 1987	Geophis	Geophis betaniensis
Colubridae	Dipsadidae: Dipsadinae	Geophis bicolor GÜNTHER, 1868	Geophis	Geophis bicolor
Colubridae	Dipsadidae: Dipsadinae	Geophis blanchardi TAYLOR & SMITH, 1939	Geophis	Geophis blanchardi
Colubridae	Dipsadidae: Dipsadinae	Geophis brachycephalus (COPE, 1871)	Geophis	Geophis brachycephalus
Colubridae	Dipsadidae: Dipsadinae	Geophis cancellatus SMITH, 1941	Geophis	Geophis cancellatus
Colubridae	Dipsadidae: Dipsadinae	Geophis carinosus STUART, 1941	Geophis	Geophis carinosus	Yes
Colubridae	Dipsadidae: Dipsadinae	Geophis chalybeus (WAGLER, 1830)	Geophis	Geophis chalybeus
Colubridae	Dipsadidae: Dipsadinae	Geophis championi BOULENGER, 1894	Geophis	Geophis championi
Colubridae	Dipsadidae: Dipsadinae	Geophis damiani WILSON, MCCRANIE & WILLIAMS, 1998	Geophis	Geophis damiani
Colubridae	Dipsadidae: Dipsadinae	Geophis downsi SAVAGE, 1981	Geophis	Geophis downsi
Colubridae	Dipsadidae: Dipsadinae	Geophis dubius (PETERS, 1861)	Geophis	Geophis dubius	Yes
Colubridae	Dipsadidae: Dipsadinae	Geophis duellmani SMITH & HOLLAND, 1969	Geophis	Geophis duellmani
Colubridae	Dipsadidae: Dipsadinae	Geophis dugesii BOCOURT, 1883	Geophis	Geophis dugesii
Colubridae	Dipsadidae: Dipsadinae	Geophis dunni SCHMIDT, 1932	Geophis	Geophis dunni
Colubridae	Dipsadidae: Dipsadinae	Geophis fulvoguttatus MERTENS, 1952	Geophis	Geophis fulvoguttatus
Colubridae	Dipsadidae: Dipsadinae	Geophis godmani BOULENGER, 1894	Geophis	Geophis godmani	Yes
Colubridae	Dipsadidae: Dipsadinae	Geophis hoffmanni (PETERS, 1859)	Geophis	Geophis hoffmanni
Colubridae	Dipsadidae: Dipsadinae	Geophis immaculatus DOWNS, 1967	Geophis	Geophis immaculatus
Colubridae	Dipsadidae: Dipsadinae	Geophis incomptus DUELLMAN, 1959	Geophis	Geophis incomptus
Colubridae	Dipsadidae: Dipsadinae	Geophis isthmicus (BOULENGER, 1894)	Geophis	Geophis isthmicus
Colubridae	Dipsadidae: Dipsadinae	Geophis juarezi NIETO-MONTES DE OCA, 2003	Geophis	Geophis juarezi	Yes
Colubridae	Dipsadidae: Dipsadinae	Geophis juliai PÉREZ-HIGAREDA, SMITH & LÓPEZ-LUNA, 2001	Geophis	Geophis juliai
Colubridae	Dipsadidae: Dipsadinae	Geophis laticinctus SMITH & WILLIAMS, 1963	Geophis	Geophis laticinctus
Colubridae	Dipsadidae: Dipsadinae	Geophis laticollaris SMITH, LYNCH & ALTIG, 1965	Geophis	Geophis laticollaris
Colubridae	Dipsadidae: Dipsadinae	Geophis latifrontalis GARMAN, 1883	Geophis	Geophis latifrontalis	Yes
Colubridae	Dipsadidae: Dipsadinae	Geophis maculiferus TAYLOR, 1941	Geophis	Geophis maculiferus
Colubridae	Dipsadidae: Dipsadinae	Geophis mutitorques (COPE, 1885)	Geophis	Geophis mutitorques
Colubridae	Dipsadidae: Dipsadinae	Geophis nasalis (COPE, 1868)	Geophis	Geophis nasalis
Colubridae	Dipsadidae: Dipsadinae	Geophis nephodrymus TOWNSEND & WILSON, 2006	Geophis	Geophis nephodrymus
Colubridae	Dipsadidae: Dipsadinae	Geophis nigroalbus BOULENGER, 1908	Geophis	Geophis nigroalbus
Colubridae	Dipsadidae: Dipsadinae	Geophis nigrocinctus DUELLMAN, 1959	Geophis	Geophis nigrocinctus
Colubridae	Dipsadidae: Dipsadinae	Geophis occabus PAVÓN-VÁZQUEZ, GARCÍA-VÁZQUEZ, BLANCAS-HERNÁNDEZ & NIETO-MONTES DE OCA, 2011	Geophis	Geophis occabus	Yes
Colubridae	Dipsadidae: Dipsadinae	Geophis omiltemanus GÜNTHER, 1893	Geophis	Geophis omiltemanus
Colubridae	Dipsadidae: Dipsadinae	Geophis petersii BOULENGER, 1894	Geophis	Geophis petersii
Colubridae	Dipsadidae: Dipsadinae	Geophis pyburni CAMPBELL & MURPHY, 1977	Geophis	Geophis pyburni
Colubridae	Dipsadidae: Dipsadinae	Geophis rhodogaster (COPE, 1868)	Geophis	Geophis rhodogaster
Colubridae	Dipsadidae: Dipsadinae	Geophis rostralis JAN, 1865	Geophis	Geophis rostralis
Colubridae	Dipsadidae: Dipsadinae	Geophis russatus SMITH & WILLIAMS, 1966	Geophis	Geophis russatus
Colubridae	Dipsadidae: Dipsadinae	Geophis ruthveni WERNER, 1925	Geophis	Geophis ruthveni
Colubridae	Dipsadidae: Dipsadinae	Geophis sallaei BOULENGER, 1894	Geophis	Geophis sallaei
Colubridae	Dipsadidae: Dipsadinae	Geophis semidoliatus (DUMÉRIL, BIBRON & DUMÉRIL, 1854)	Geophis	Geophis semidoliatus
Colubridae	Dipsadidae: Dipsadinae	Geophis sieboldi (JAN, 1862)	Geophis	Geophis sieboldi
Colubridae	Dipsadidae: Dipsadinae	Geophis talamancae LIPS & SAVAGE, 1994	Geophis	Geophis talamancae
Colubridae	Dipsadidae: Dipsadinae	Geophis tarascae HARTWEG, 1959	Geophis	Geophis tarascae
Colubridae	Dipsadidae: Dipsadinae	Geophis tectus SAVAGE & WATLING, 2008	Geophis	Geophis tectus
Colubridae	Dipsadidae: Dipsadinae	Geophis turbidus PAVÓN-VÁZQUEZ, CANSECO-MÁRQUEZ & NIETO-MONTES DE OCA, 2013	Geophis	Geophis turbidus	Yes
Colubridae	Dipsadidae: Dipsadinae	Geophis zeledoni TAYLOR, 1954	Geophis	Geophis zeledoni
Colubridae	Dipsadidae: Dipsadinae	Hydromorphus concolor PETERS, 1859	Hydromorphus	Hydromorphus concolor	Yes
Colubridae	Dipsadidae: Dipsadinae	Hydromorphus dunni SLEVIN, 1942	Hydromorphus	Hydromorphus dunni
Colubridae	Dipsadidae: Dipsadinae	Hypsiglena affinis BOULENGER, 1894	Hypsiglena	Hypsiglena affinis	Yes
Colubridae	Dipsadidae: Dipsadinae	Hypsiglena catalinae TANNER, 1966	Hypsiglena	Hypsiglena catalinae
Colubridae	Dipsadidae: Dipsadinae	Hypsiglena chlorophaea COPE, 1860	Hypsiglena	Hypsiglena chlorophaea	Yes
Colubridae	Dipsadidae: Dipsadinae	Hypsiglena jani DUGÈS, 1865	Hypsiglena	Hypsiglena jani	Yes
Colubridae	Dipsadidae: Dipsadinae	Hypsiglena ochrorhyncha COPE, 1860	Hypsiglena	Hypsiglena ochrorhyncha	Yes
Colubridae	Dipsadidae: Dipsadinae	Hypsiglena slevini TANNER, 1943	Hypsiglena	Hypsiglena slevini	Yes
Colubridae	Dipsadidae: Dipsadinae	Hypsiglena tanzeri DIXON & LIEB, 1972	Hypsiglena	Hypsiglena tanzeri	Yes
Colubridae	Dipsadidae: Dipsadinae	Hypsiglena torquata (GÜNTHER, 1860)	Hypsiglena	Hypsiglena torquata	Yes
Colubridae	Dipsadidae: Dipsadinae	Hypsiglena unaocularus TANNER, 1946	Hypsiglena	Hypsiglena unaocularus
Colubridae	Dipsadidae: Xenodontinae	Hypsirhynchus ater (GOSSE, 1851)	Hypsirhynchus	Hypsirhynchus ater
Colubridae	Dipsadidae: Xenodontinae	Hypsirhynchus callilaemus (GOSSE, 1851)	Hypsirhynchus	Hypsirhynchus callilaemus	Yes
Colubridae	Dipsadidae: Xenodontinae	Hypsirhynchus ferox GÜNTHER, 1858	Hypsirhynchus	Hypsirhynchus ferox	Yes
Colubridae	Dipsadidae: Xenodontinae	Hypsirhynchus funereus (COPE, 1862)	Hypsirhynchus	Hypsirhynchus funereus	Yes
Colubridae	Dipsadidae: Xenodontinae	Hypsirhynchus melanichnus (COPE, 1862)	Hypsirhynchus	Hypsirhynchus melanichnus
Colubridae	Dipsadidae: Xenodontinae	Hypsirhynchus parvifrons (COPE, 1862)	Hypsirhynchus	Hypsirhynchus parvifrons	Yes
Colubridae	Dipsadidae: Xenodontinae	Hypsirhynchus polylepis (BUDEN, 1966)	Hypsirhynchus	Hypsirhynchus polylepis	Yes
Colubridae	Dipsadidae: Xenodontinae	Hypsirhynchus scalaris COPE, 1863	Hypsirhynchus	Hypsirhynchus scalaris	Yes
Colubridae	Dipsadidae: Dipsadinae	Imantodes cenchoa LINNAEUS, 1758	Imantodes	Imantodes cenchoa	Yes
Colubridae	Dipsadidae: Dipsadinae	Imantodes chocoensis TORRES-CARVAJAL, YÁNEZ-MUÑOZ, QUIROLA, SMITH & ALMENDÁRIZ, 2012	Imantodes	Imantodes chocoensis
Colubridae	Dipsadidae: Dipsadinae	Imantodes gemmistratus (COPE, 1861)	Imantodes	Imantodes gemmistratus	Yes
Colubridae	Dipsadidae: Dipsadinae	Imantodes guane MISSASSI & PRUDENTE, 2015	Imantodes	Imantodes guane
Colubridae	Dipsadidae: Dipsadinae	Imantodes inornatus (BOULENGER, 1896)	Imantodes	Imantodes inornatus	Yes
Colubridae	Dipsadidae: Dipsadinae	Imantodes lentiferus (COPE, 1894)	Imantodes	Imantodes lentiferus	Yes
Colubridae	Dipsadidae: Dipsadinae	Imantodes phantasma MYERS, 1982	Imantodes	Imantodes phantasma
Colubridae	Dipsadidae: Dipsadinae	Imantodes tenuissimus (COPE, 1867)	Imantodes	Imantodes tenuissimus
Colubridae	Dipsadidae: Dipsadinae	Leptodeira annulata (LINNAEUS, 1758)	Leptodeira	Leptodeira annulata	Yes
Colubridae	Dipsadidae: Dipsadinae	Leptodeira bakeri RUTHVEN, 1936	Leptodeira	Leptodeira bakeri	Yes
Colubridae	Dipsadidae: Dipsadinae	Leptodeira frenata (COPE, 1886)	Leptodeira	Leptodeira frenata	Yes
Colubridae	Dipsadidae: Dipsadinae	Leptodeira maculata (HALLOWELL, 1861)	Leptodeira	Leptodeira maculata	Yes
Colubridae	Dipsadidae: Dipsadinae	Leptodeira nigrofasciata GÜNTHER, 1868	Leptodeira	Leptodeira nigrofasciata	Yes
Colubridae	Dipsadidae: Dipsadinae	Leptodeira polysticta (GÜNTHER, 1885)	Leptodeira	Leptodeira polysticta
Colubridae	Dipsadidae: Dipsadinae	Leptodeira punctata (PETERS, 1866)	Leptodeira	Leptodeira punctata	Yes
Colubridae	Dipsadidae: Dipsadinae	Leptodeira rhombifera GÜNTHER, 1872	Leptodeira	Leptodeira rhombifera
Colubridae	Dipsadidae: Dipsadinae	Leptodeira rubricata (COPE, 1893)	Leptodeira	Leptodeira rubricata	Yes
Colubridae	Dipsadidae: Dipsadinae	Leptodeira septentrionalis (KENNICOTT, 1859)	Leptodeira	Leptodeira septentrionalis	Yes
Colubridae	Dipsadidae: Dipsadinae	Leptodeira splendida GÜNTHER, 1895	Leptodeira	Leptodeira splendida	Yes
Colubridae	Dipsadidae: Dipsadinae	Leptodeira uribei (BAUTISTA & SMITH, 1992)	Leptodeira	Leptodeira uribei	Yes
Colubridae	Dipsadidae: Dipsadinae	Ninia atrata (HALLOWELL, 1845)	Ninia	Ninia atrata	Yes
Colubridae	Dipsadidae: Dipsadinae	Ninia celata MCCRANIE & WILSON, 1995	Ninia	Ninia celata
Colubridae	Dipsadidae: Dipsadinae	Ninia diademata BAIRD & GIRARD, 1853	Ninia	Ninia diademata
Colubridae	Dipsadidae: Dipsadinae	Ninia espinali MCCRANIE & WILSON, 1995	Ninia	Ninia espinali
Colubridae	Dipsadidae: Dipsadinae	Ninia franciscoi ANGARITA-SIERRA, 2014	Ninia	Ninia franciscoi
Colubridae	Dipsadidae: Dipsadinae	Ninia hudsoni PARKER, 1940	Ninia	Ninia hudsoni
Colubridae	Dipsadidae: Dipsadinae	Ninia maculata (PETERS, 1861)	Ninia	Ninia maculata
Colubridae	Dipsadidae: Dipsadinae	Ninia pavimentata (BOCOURT, 1883)	Ninia	Ninia pavimentata
Colubridae	Dipsadidae: Dipsadinae	Ninia psephota (COPE, 1875)	Ninia	Ninia psephota
Colubridae	Dipsadidae: Dipsadinae	Ninia sebae (DUMÉRIL, BIBRON & DUMÉRIL, 1854)	Ninia	Ninia sebae
Colubridae	Dipsadidae: Dipsadinae	Nothopsis rugosus COPE, 1871	Nothopsis	Nothopsis rugosus	Yes
Colubridae	Dipsadidae: Dipsadinae	Plesiodipsas perijanensis (ALEMAN, 1953)	Plesiodipsas	Plesiodipsas perijanensis
Colubridae	Dipsadidae: Dipsadinae	Pseudoleptodeira latifasciata (GÜNTHER, 1894)	Pseudoleptodeira	Pseudoleptodeira latifasciata	Yes
Colubridae	Dipsadidae: Dipsadinae	Rhadinaea bogertorum MYERS, 1974	Rhadinaea	Rhadinaea bogertorum
Colubridae	Dipsadidae: Dipsadinae	Rhadinaea calligaster (COPE, 1875)	Rhadinaea	Rhadinaea calligaster
Colubridae	Dipsadidae: Dipsadinae	Rhadinaea cuneata MYERS, 1974	Rhadinaea	Rhadinaea cuneata
Colubridae	Dipsadidae: Dipsadinae	Rhadinaea decorata (GÜNTHER, 1858)	Rhadinaea	Rhadinaea decorata
Colubridae	Dipsadidae: Dipsadinae	Rhadinaea flavilata (COPE, 1871)	Rhadinaea	Rhadinaea flavilata	Yes
Colubridae	Dipsadidae: Dipsadinae	Rhadinaea forbesi SMITH, 1942	Rhadinaea	Rhadinaea forbesi
Colubridae	Dipsadidae: Dipsadinae	Rhadinaea fulvivittis COPE, 1875	Rhadinaea	Rhadinaea fulvivittis	Yes
Colubridae	Dipsadidae: Dipsadinae	Rhadinaea gaigeae BAILEY, 1937	Rhadinaea	Rhadinaea gaigeae
Colubridae	Dipsadidae: Dipsadinae	Rhadinaea hesperia BAILEY, 1940	Rhadinaea	Rhadinaea hesperia
Colubridae	Dipsadidae: Dipsadinae	Rhadinaea laureata (GÜNTHER, 1868)	Rhadinaea	Rhadinaea laureata
Colubridae	Dipsadidae: Dipsadinae	Rhadinaea macdougalli SMITH & LANGEBARTEL, 1949	Rhadinaea	Rhadinaea macdougalli
Colubridae	Dipsadidae: Dipsadinae	Rhadinaea marcellae TAYLOR, 1949	Rhadinaea	Rhadinaea marcellae
Colubridae	Dipsadidae: Dipsadinae	Rhadinaea montana SMITH, 1944	Rhadinaea	Rhadinaea montana
Colubridae	Dipsadidae: Dipsadinae	Rhadinaea myersi ROSSMAN, 1965	Rhadinaea	Rhadinaea myersi
Colubridae	Dipsadidae: Dipsadinae	Rhadinaea omiltemana (GÜNTHER, 1894)	Rhadinaea	Rhadinaea omiltemana
Colubridae	Dipsadidae: Dipsadinae	Rhadinaea pulveriventris BOULENGER, 1896	Rhadinaea	Rhadinaea pulveriventris
Colubridae	Dipsadidae: Dipsadinae	Rhadinaea quinquelineata COPE, 1886	Rhadinaea	Rhadinaea quinquelineata
Colubridae	Dipsadidae: Dipsadinae	Rhadinaea sargenti DUNN & BAILEY, 1939	Rhadinaea	Rhadinaea sargenti
Colubridae	Dipsadidae: Dipsadinae	Rhadinaea stadelmani STUART & BAILEY, 1941	Rhadinaea	Rhadinaea stadelmani
Colubridae	Dipsadidae: Dipsadinae	Rhadinaea taeniata (PETERS, 1863)	Rhadinaea	Rhadinaea taeniata
Colubridae	Dipsadidae: Dipsadinae	Rhadinaea vermiculaticeps (COPE, 1860)	Rhadinaea	Rhadinaea vermiculaticeps
Colubridae	Dipsadidae: Dipsadinae	Rhadinella anachoreta (SMITH & CAMPBELL, 1994)	Rhadinella	Rhadinella anachoreta
Colubridae	Dipsadidae: Dipsadinae	Rhadinella donaji CAMPBELL, 2015	Rhadinella	Rhadinella donaji
Colubridae	Dipsadidae: Dipsadinae	Rhadinella dysmica CAMPILLO, DÁVILA-GALAVÍZ, FLORES-VILLELA & CAMPBELL, 2016	Rhadinella	Rhadinella dysmica
Colubridae	Dipsadidae: Dipsadinae	Rhadinella godmani (GÜNTHER, 1865)	Rhadinella	Rhadinella godmani
Colubridae	Dipsadidae: Dipsadinae	Rhadinella hannsteini (STUART, 1949)	Rhadinella	Rhadinella hannsteini
Colubridae	Dipsadidae: Dipsadinae	Rhadinella hempsteadae (STUART & BAILEY, 1941)	Rhadinella	Rhadinella hempsteadae
Colubridae	Dipsadidae: Dipsadinae	Rhadinella kanalchutchan (MENDELSON & KIZIRIAN, 1995)	Rhadinella	Rhadinella kanalchutchan
Colubridae	Dipsadidae: Dipsadinae	Rhadinella kinkelini (BOETTGER, 1898)	Rhadinella	Rhadinella kinkelini
Colubridae	Dipsadidae: Dipsadinae	Rhadinella lachrymans (COPE, 1870)	Rhadinella	Rhadinella lachrymans
Colubridae	Dipsadidae: Dipsadinae	Rhadinella montecristi (MERTENS, 1952)	Rhadinella	Rhadinella montecristi
Colubridae	Dipsadidae: Dipsadinae	Rhadinella pegosalyta (MCCRANIE, 2006)	Rhadinella	Rhadinella pegosalyta
Colubridae	Dipsadidae: Dipsadinae	Rhadinella pilonaorum (STUART, 1954)	Rhadinella	Rhadinella pilonaorum
Colubridae	Dipsadidae: Dipsadinae	Rhadinella posadasi (SLEVIN, 1936)	Rhadinella	Rhadinella posadasi
Colubridae	Dipsadidae: Dipsadinae	Rhadinella rogerromani (KÖHLER & MCCRANIE, 1999)	Rhadinella	Rhadinella rogerromani
Colubridae	Dipsadidae: Dipsadinae	Rhadinella schistosa SMITH, 1941	Rhadinella	Rhadinella schistosa
Colubridae	Dipsadidae: Dipsadinae	Rhadinella serperaster (COPE, 1871)	Rhadinella	Rhadinella serperaster
Colubridae	Dipsadidae: Dipsadinae	Rhadinella tolpanorum (HOLM & CRUZ-DÎAZ, 1994)	Rhadinella	Rhadinella tolpanorum
Colubridae	Dipsadidae: Dipsadinae	Sibon annulatus (GÜNTHER, 1872)	Sibon	Sibon annulatus
Colubridae	Dipsadidae: Dipsadinae	Sibon anthracops (COPE, 1868)	Sibon	Sibon anthracops
Colubridae	Dipsadidae: Dipsadinae	Sibon argus (COPE, 1875)	Sibon	Sibon argus
Colubridae	Dipsadidae: Dipsadinae	Sibon carri (SHREVE, 1951)	Sibon	Sibon carri
Colubridae	Dipsadidae: Dipsadinae	Sibon dimidiatus (GÜNTHER, 1872)	Sibon	Sibon dimidiatus
Colubridae	Dipsadidae: Dipsadinae	Sibon dunni PETERS, 1957	Sibon	Sibon dunni
Colubridae	Dipsadidae: Dipsadinae	Sibon lamari SOLORZANO, 2001	Sibon	Sibon lamari
Colubridae	Dipsadidae: Dipsadinae	Sibon linearis PEREZ-HIGAREDA, LOPEZ-LUNA & SMITH, 2002	Sibon	Sibon linearis
Colubridae	Dipsadidae: Dipsadinae	Sibon longifrenis (STEJNEGER, 1909)	Sibon	Sibon longifrenis
Colubridae	Dipsadidae: Dipsadinae	Sibon manzanaresi MCCRANIE, 2007	Sibon	Sibon manzanaresi
Colubridae	Dipsadidae: Dipsadinae	Sibon merendonensis ROVITO, PAPENFUSS & VÁSQUEZ-ALMAZÁN, 2012	Sibon	Sibon merendonensis
Colubridae	Dipsadidae: Dipsadinae	Sibon miskitus MCCRANIE, 2006	Sibon	Sibon miskitus
Colubridae	Dipsadidae: Dipsadinae	Sibon nebulatus (LINNAEUS, 1758)	Sibon	Sibon nebulatus	Yes
Colubridae	Dipsadidae: Dipsadinae	Sibon noalamina LOTZKAT, HERTZ & KÖHLER, 2012	Sibon	Sibon noalamina
Colubridae	Dipsadidae: Dipsadinae	Sibon perissostichon KÖHLER, LOTZKAT & HERTZ, 2010	Sibon	Sibon perissostichon
Colubridae	Dipsadidae: Dipsadinae	Sibon sanniolus (COPE, 1866)	Sibon	Sibon sanniolus
Colubridae	Dipsadidae: Dipsadinae	Sibynomorphus lavillai SCROCCHI, PORTO & REY, 1993	Sibynomorphus	Sibynomorphus lavillai
Colubridae	Dipsadidae: Dipsadinae	Sibynomorphus mikanii (SCHLEGEL, 1837)	Sibynomorphus	Sibynomorphus mikanii	Yes
Colubridae	Dipsadidae: Dipsadinae	Sibynomorphus neuwiedi (IHERING, 1911)	Sibynomorphus	Sibynomorphus neuwiedi	Yes
Colubridae	Dipsadidae: Dipsadinae	Sibynomorphus oligozonatus ORCES & ALMENDARIZ, 1989	Sibynomorphus	Sibynomorphus oligozonatus
Colubridae	Dipsadidae: Dipsadinae	Sibynomorphus oneilli ROSSMAN & THOMAS, 1979	Sibynomorphus	Sibynomorphus oneilli
Colubridae	Dipsadidae: Dipsadinae	Sibynomorphus petersi ORCES & ALMENDARIZ, 1989	Sibynomorphus	Sibynomorphus petersi
Colubridae	Dipsadidae: Dipsadinae	Sibynomorphus turgidus COPE, 1868	Sibynomorphus	Sibynomorphus turgidus	Yes
Colubridae	Dipsadidae: Dipsadinae	Sibynomorphus vagrans (DUNN, 1923)	Sibynomorphus	Sibynomorphus vagrans
Colubridae	Dipsadidae: Dipsadinae	Sibynomorphus vagus (JAN, 1863)	Sibynomorphus	Sibynomorphus vagus
Colubridae	Dipsadidae: Dipsadinae	Sibynomorphus ventrimaculatus (BOULENGER, 1885)	Sibynomorphus	Sibynomorphus ventrimaculatus	Yes
Colubridae	Dipsadidae: Dipsadinae	Sibynomorphus williamsi CARILLO DE ESPINOZA, 1974	Sibynomorphus	Sibynomorphus williamsi
Colubridae	Dipsadidae: Dipsadinae	Synophis bicolor PERACCA, 1896	Synophis	Synophis bicolor	Yes
Colubridae	Dipsadidae: Dipsadinae	Synophis bogerti TORRES-CARVAJAL, ECHEVARRÍA, VENEGAS, CHÁVEZ & CAMPER, 2015	Synophis	Synophis bogerti
Colubridae	Dipsadidae: Dipsadinae	Synophis calamitus HILLIS, 1990	Synophis	Synophis calamitus
Colubridae	Dipsadidae: Dipsadinae	Synophis insulomontanus TORRES-CARVAJAL, ECHEVARRÍA, VENEGAS, CHÁVEZ & CAMPER, 2015	Synophis	Synophis insulomontanus
Colubridae	Dipsadidae: Dipsadinae	Synophis lasallei (NICÉFORO-MARIA, 1950)	Synophis	Synophis lasallei
Colubridae	Dipsadidae: Dipsadinae	Synophis plectovertebralis SHEIL & GRANT, 2001	Synophis	Synophis plectovertebralis
Colubridae	Dipsadidae: Dipsadinae	Synophis zaheri PYRON, GUAYASAMIN, PEÑAFIEL, BUSTAMANTE & ARTEAGA, 2015	Synophis	Synophis zaheri
Colubridae	Dipsadidae: Dipsadinae	Synophis zamora TORRES-CARVAJAL, ECHEVARRÍA, VENEGAS, CHÁVEZ & CAMPER, 2015	Synophis	Synophis zamora
Colubridae	Dipsadidae: Dipsadinae	Tantalophis discolor (GÜNTHER, 1860)	Tantalophis	Tantalophis discolor	Yes
Colubridae	Dipsadidae: Dipsadinae	Tretanorhinus mocquardi BOCOURT, 1891	Tretanorhinus	Tretanorhinus mocquardi
Colubridae	Dipsadidae: Dipsadinae	Tretanorhinus nigroluteus COPE, 1861	Tretanorhinus	Tretanorhinus nigroluteus	Yes
Colubridae	Dipsadidae: Dipsadinae	Tretanorhinus taeniatus BOULENGER, 1903	Tretanorhinus	Tretanorhinus taeniatus
Colubridae	Dipsadidae: Dipsadinae	Tretanorhinus variabilis DUMÉRIL, BIBRON & DUMÉRIL, 1854	Tretanorhinus	Tretanorhinus variabilis	Yes
Colubridae	Dipsadidae: Dipsadinae	Trimetopon barbouri DUNN, 1930	Trimetopon	Trimetopon barbouri
Colubridae	Dipsadidae: Dipsadinae	Trimetopon gracile (GÜNTHER, 1872)	Trimetopon	Trimetopon gracile	Yes
Colubridae	Dipsadidae: Dipsadinae	Trimetopon pliolepis COPE, 1894	Trimetopon	Trimetopon pliolepis
Colubridae	Dipsadidae: Dipsadinae	Trimetopon simile DUNN, 1930	Trimetopon	Trimetopon simile
Colubridae	Dipsadidae: Dipsadinae	Trimetopon slevini DUNN, 1940	Trimetopon	Trimetopon slevini
Colubridae	Dipsadidae: Dipsadinae	Trimetopon viquezi DUNN, 1937	Trimetopon	Trimetopon viquezi
Colubridae	Dipsadidae: Dipsadinae	Tropidodipsas annulifera BOULENGER, 1894	Tropidodipsas	Tropidodipsas annulifera
Colubridae	Dipsadidae: Dipsadinae	Tropidodipsas fasciata GÜNTHER, 1858	Tropidodipsas	Tropidodipsas fasciata
Colubridae	Dipsadidae: Dipsadinae	Tropidodipsas fischeri (BOULENGER, 1894)	Tropidodipsas	Tropidodipsas fischeri
Colubridae	Dipsadidae: Dipsadinae	Tropidodipsas philippii (JAN, 1863)	Tropidodipsas	Tropidodipsas philippii
Colubridae	Dipsadidae: Dipsadinae	Tropidodipsas repleta SMITH, LEMOS-ESPINAL, HARTMAN & CHISZAR, 2005	Tropidodipsas	Tropidodipsas repleta
Colubridae	Dipsadidae: Dipsadinae	Tropidodipsas sartorii COPE, 1863	Tropidodipsas	Tropidodipsas sartorii	Yes
Colubridae	Dipsadidae: Dipsadinae	Tropidodipsas zweifeli (LINER & WILSON, 1970)	Tropidodipsas	Tropidodipsas zweifeli
Colubridae	Dipsadidae: Dipsadinae	Urotheca decipiens (GÜNTHER, 1893)	Urotheca	Urotheca decipiens
Colubridae	Dipsadidae: Dipsadinae	Urotheca dumerilli (BIBRON, 1840)	Urotheca	Urotheca dumerilli
Colubridae	Dipsadidae: Dipsadinae	Urotheca fulviceps (COPE, 1886)	Urotheca	Urotheca fulviceps
Colubridae	Dipsadidae: Dipsadinae	Urotheca guentheri (DUNN, 1938)	Urotheca	Urotheca guentheri
Colubridae	Dipsadidae: Dipsadinae	Urotheca lateristriga (BERTHOLD, 1859)	Urotheca	Urotheca lateristriga
Colubridae	Dipsadidae: Dipsadinae	Urotheca multilineata (PETERS, 1863)	Urotheca	Urotheca multilineata
Colubridae	Dipsadidae: Dipsadinae	Urotheca myersi SAVAGE & LAHANAS, 1989	Urotheca	Urotheca myersi
Colubridae	Dipsadidae: Dipsadinae	Urotheca pachyura (COPE, 1875)	Urotheca	Urotheca pachyura
Colubridae	Dipsadidae: IS	Cercophis auratus (SCHLEGEL, 1837)	Cercophis	Cercophis auratus
Colubridae	Dipsadidae: IS	Enuliophis sclateri (BOULENGER, 1894)	Enuliophis	Enuliophis sclateri
Colubridae	Dipsadidae: IS	Enulius bifoveatus MCCRANIE & KÖHLER, 1999	Enulius	Enulius bifoveatus
Colubridae	Dipsadidae: IS	Enulius flavitorques (COPE, 1868)	Enulius	Enulius flavitorques
Colubridae	Dipsadidae: IS	Enulius oligostichus SMITH, ARNDT & SHERBROOK, 1967	Enulius	Enulius oligostichus
Colubridae	Dipsadidae: IS	Enulius roatanensis MCCRANIE & KÖHLER, 1999	Enulius	Enulius roatanensis
Colubridae	Dipsadidae: IS	Farancia abacura (HOLBROOK, 1836)	Farancia	Farancia abacura	Yes
Colubridae	Dipsadidae: IS	Farancia erytrogramma PALISSOT DE BEAUVOIS, 1802	Farancia	Farancia erytrogramma	Yes
Colubridae	Dipsadidae: IS	Heterodon gloydi EDGREN, 1952	Heterodon	Heterodon gloydi
Colubridae	Dipsadidae: IS	Heterodon kennerlyi KENNICOTT, 1860	Heterodon	Heterodon kennerlyi
Colubridae	Dipsadidae: IS	Heterodon nasicus BAIRD & GIRARD, 1852	Heterodon	Heterodon nasicus	Yes
Colubridae	Dipsadidae: IS	Heterodon platirhinos LATREILLE, 1801	Heterodon	Heterodon platirhinos	Yes
Colubridae	Dipsadidae: IS	Heterodon simus (LINNAEUS, 1766)	Heterodon	Heterodon simus	Yes
Colubridae	Dipsadidae: IS	Omoadiphas aurula KÖHLER, MCCRANIE & WILSON, 2001	Omoadiphas	Omoadiphas aurula
Colubridae	Dipsadidae: IS	Omoadiphas cannula MCCRANIE & CRUZ-DÍAZ, 2010	Omoadiphas	Omoadiphas cannula
Colubridae	Dipsadidae: IS	Omoadiphas texiguatensis MCCRANIE & CASTANEDA, 2004	Omoadiphas	Omoadiphas texiguatensis
Colubridae	Dipsadidae: IS	Rhadinophanes monticola MYERS & CAMPBELL, 1981	Rhadinophanes	Rhadinophanes monticola
Colubridae	Dipsadidae: IS	Thermophis baileyi (WALL, 1907)	Thermophis	Thermophis baileyi	Yes
Colubridae	Dipsadidae: IS	Thermophis shangrila PENG, LU, HUANG, GUO & ZHANG, 2014	Thermophis	Thermophis shangrila
Colubridae	Dipsadidae: IS	Thermophis zhaoermii GUO, LIU, FENG & HE, 2008	Thermophis	Thermophis zhaoermii	Yes
Colubridae	Dipsadidae: IS	Uromacerina ricardinii (PERACCA, 1897)	Uromacerina	Uromacerina ricardinii
Colubridae	Dipsadidae: Xenodontinae	Alsophis antiguae PARKER, 1933	Alsophis	Alsophis antiguae
Colubridae	Dipsadidae: Xenodontinae	Alsophis antillensis (SCHLEGEL, 1837)	Alsophis	Alsophis antillensis	Yes
Colubridae	Dipsadidae: Xenodontinae	Alsophis danforthi COCHRAN, 1938	Alsophis	Alsophis danforthi
Colubridae	Dipsadidae: Xenodontinae	Alsophis manselli PARKER, 1933	Alsophis	Alsophis manselli	Yes
Colubridae	Dipsadidae: Xenodontinae	Alsophis rijgersmaei COPE, 1869	Alsophis	Alsophis rijgersmaei	Yes
Colubridae	Dipsadidae: Xenodontinae	Alsophis rufiventris (DUMÉRIL, BIBRON & DUMÉRIL, 1854)	Alsophis	Alsophis rufiventris	Yes
Colubridae	Dipsadidae: Xenodontinae	Alsophis sajdaki HENDERSON, 1990	Alsophis	Alsophis sajdaki	Yes
Colubridae	Dipsadidae: Xenodontinae	Alsophis sanctonum BARBOUR, 1915	Alsophis	Alsophis sanctonum
Colubridae	Dipsadidae: Xenodontinae	Alsophis sibonius COPE, 1879	Alsophis	Alsophis sibonius	Yes
Colubridae	Dipsadidae: Xenodontinae	Amnesteophis melanauchen (JAN, 1863)	Amnesteophis	Amnesteophis melanauchen
Colubridae	Dipsadidae: Xenodontinae	Apostolepis albicollaris DE LEMA, 2002	Apostolepis	Apostolepis albicollaris	Yes
Colubridae	Dipsadidae: Xenodontinae	Apostolepis ambiniger (PETERS, 1869)	Apostolepis	Apostolepis ambiniger
Colubridae	Dipsadidae: Xenodontinae	Apostolepis ammodites FERRAREZZI, ERRITTO BARBO & ESPAÑA ALBUQUERQUE, 2005	Apostolepis	Apostolepis ammodites
Colubridae	Dipsadidae: Xenodontinae	Apostolepis arenaria RODRIGUES, 1993	Apostolepis	Apostolepis arenaria
Colubridae	Dipsadidae: Xenodontinae	Apostolepis assimilis (REINHARDT, 1861)	Apostolepis	Apostolepis assimilis	Yes
Colubridae	Dipsadidae: Xenodontinae	Apostolepis borellii PERACCA, 1904	Apostolepis	Apostolepis borellii
Colubridae	Dipsadidae: Xenodontinae	Apostolepis breviceps HARVEY, GONZALES & SCROCCHI, 2001	Apostolepis	Apostolepis breviceps
Colubridae	Dipsadidae: Xenodontinae	Apostolepis cearensis GOMES, 1915	Apostolepis	Apostolepis cearensis	Yes
Colubridae	Dipsadidae: Xenodontinae	Apostolepis cerradoensis DE LEMA, 2003	Apostolepis	Apostolepis cerradoensis
Colubridae	Dipsadidae: Xenodontinae	Apostolepis christineae DE LEMA, 2002	Apostolepis	Apostolepis christineae
Colubridae	Dipsadidae: Xenodontinae	Apostolepis dimidiata (JAN, 1862)	Apostolepis	Apostolepis dimidiata	Yes
Colubridae	Dipsadidae: Xenodontinae	Apostolepis dorbignyi (SCHLEGEL, 1837)	Apostolepis	Apostolepis dorbignyi
Colubridae	Dipsadidae: Xenodontinae	Apostolepis flavotorquata (DUMÉRIL, BIBRON & DUMÉRIL, 1854)	Apostolepis	Apostolepis flavotorquata	Yes
Colubridae	Dipsadidae: Xenodontinae	Apostolepis gaboi RODRIGUES, 1993	Apostolepis	Apostolepis gaboi
Colubridae	Dipsadidae: Xenodontinae	Apostolepis goiasensis PRADO, 1942	Apostolepis	Apostolepis goiasensis
Colubridae	Dipsadidae: Xenodontinae	Apostolepis intermedia KOSLOWSKY, 1898	Apostolepis	Apostolepis intermedia
Colubridae	Dipsadidae: Xenodontinae	Apostolepis lineata COPE, 1887	Apostolepis	Apostolepis lineata
Colubridae	Dipsadidae: Xenodontinae	Apostolepis longicaudata GOMES, 1921	Apostolepis	Apostolepis longicaudata
Colubridae	Dipsadidae: Xenodontinae	Apostolepis multicincta HARVEY, 1999	Apostolepis	Apostolepis multicincta
Colubridae	Dipsadidae: Xenodontinae	Apostolepis nelsonjorgei DE LEMA & RENNER, 2004	Apostolepis	Apostolepis nelsonjorgei
Colubridae	Dipsadidae: Xenodontinae	Apostolepis niceforoi AMARAL, 1935	Apostolepis	Apostolepis niceforoi
Colubridae	Dipsadidae: Xenodontinae	Apostolepis nigrolineata (PETERS, 1869)	Apostolepis	Apostolepis nigrolineata	Yes
Colubridae	Dipsadidae: Xenodontinae	Apostolepis nigroterminata BOULENGER, 1896	Apostolepis	Apostolepis nigroterminata
Colubridae	Dipsadidae: Xenodontinae	Apostolepis phillipsae HARVEY, 1999	Apostolepis	Apostolepis phillipsae
Colubridae	Dipsadidae: Xenodontinae	Apostolepis polylepis AMARAL, 1921	Apostolepis	Apostolepis polylepis
Colubridae	Dipsadidae: Xenodontinae	Apostolepis pymi BOULENGER, 1903	Apostolepis	Apostolepis pymi
Colubridae	Dipsadidae: Xenodontinae	Apostolepis quirogai GIRAUDO & SCROCCHI, 1998	Apostolepis	Apostolepis quirogai
Colubridae	Dipsadidae: Xenodontinae	Apostolepis serrana DE LEMA & RENNER, 2006	Apostolepis	Apostolepis serrana
Colubridae	Dipsadidae: Xenodontinae	Apostolepis striata DE LEMA, 2004	Apostolepis	Apostolepis striata
Colubridae	Dipsadidae: Xenodontinae	Apostolepis tenuis RUTHVEN, 1927	Apostolepis	Apostolepis tenuis
Colubridae	Dipsadidae: Xenodontinae	Apostolepis tertulianobeui DE LEMA, 2004	Apostolepis	Apostolepis tertulianobeui
Colubridae	Dipsadidae: Xenodontinae	Apostolepis vittata (COPE, 1887)	Apostolepis	Apostolepis vittata
Colubridae	Dipsadidae: Xenodontinae	Arrhyton ainictum SCHWARTZ & GARRIDO, 1981	Arrhyton	Arrhyton ainictum
Colubridae	Dipsadidae: Xenodontinae	Arrhyton dolichura WERNER, 1909	Arrhyton	Arrhyton dolichura	Yes
Colubridae	Dipsadidae: Xenodontinae	Arrhyton procerum HEDGES & GARRIDO, 1992	Arrhyton	Arrhyton procerum	Yes
Colubridae	Dipsadidae: Xenodontinae	Arrhyton redimitum (COPE, 1863)	Arrhyton	Arrhyton redimitum	Yes
Colubridae	Dipsadidae: Xenodontinae	Arrhyton supernum HEDGES & GARRIDO, 1992	Arrhyton	Arrhyton supernum	Yes
Colubridae	Dipsadidae: Xenodontinae	Arrhyton taeniatum GÜNTHER, 1858	Arrhyton	Arrhyton taeniatum	Yes
Colubridae	Dipsadidae: Xenodontinae	Arrhyton tanyplectum SCHWARTZ & GARRIDO, 1981	Arrhyton	Arrhyton tanyplectum	Yes
Colubridae	Dipsadidae: Xenodontinae	Arrhyton vittatum (GUNDLACH, 1861)	Arrhyton	Arrhyton vittatum	Yes
Colubridae	Dipsadidae: Xenodontinae	Boiruna maculata (BOULENGER, 1896)	Boiruna	Boiruna maculata	Yes
Colubridae	Dipsadidae: Xenodontinae	Boiruna sertaneja ZAHER, 1996	Boiruna	Boiruna sertaneja
Colubridae	Dipsadidae: Xenodontinae	Borikenophis portoricensis (REINHARDT & LÜTKEN, 1862)	Borikenophis	Borikenophis portoricensis	Yes
Colubridae	Dipsadidae: Xenodontinae	Borikenophis sanctaecrucis (COPE, 1862)	Borikenophis	Borikenophis sanctaecrucis
Colubridae	Dipsadidae: Xenodontinae	Borikenophis variegatus (SCHMIDT, 1926)	Borikenophis	Borikenophis variegatus	Yes
Colubridae	Dipsadidae: Xenodontinae	Caaeteboia amarali (WETTSTEIN, 1930)	Caaeteboia	Caaeteboia amarali	Yes
Colubridae	Dipsadidae: Xenodontinae	Calamodontophis paucidens (AMARAL, 1936)	Calamodontophis	Calamodontophis paucidens	Yes
Colubridae	Dipsadidae: Xenodontinae	Calamodontophis ronaldoi FRANCO, DE CARVALHO CINTRA & DE LEMA, 2006	Calamodontophis	Calamodontophis ronaldoi
Colubridae	Dipsadidae: Xenodontinae	Caraiba andreae (REINHARDT & LÜTKEN, 1862)	Caraiba	Caraiba andreae	Yes
Colubridae	Dipsadidae: Xenodontinae	Clelia clelia (DAUDIN, 1803)	Clelia	Clelia clelia	Yes
Colubridae	Dipsadidae: Xenodontinae	Clelia equatoriana (AMARAL, 1924)	Clelia	Clelia equatoriana
Colubridae	Dipsadidae: Xenodontinae	Clelia errabunda UNDERWOOD, 1993	Clelia	Clelia errabunda
Colubridae	Dipsadidae: Xenodontinae	Clelia hussami MORATO, FRANCO & SANCHES, 2003	Clelia	Clelia hussami
Colubridae	Dipsadidae: Xenodontinae	Clelia langeri REICHLE & EMBERT, 2005	Clelia	Clelia langeri
Colubridae	Dipsadidae: Xenodontinae	Clelia plumbea (WIED-NEUWIED, 1820)	Clelia	Clelia plumbea
Colubridae	Dipsadidae: Xenodontinae	Clelia scytalina (COPE, 1867)	Clelia	Clelia scytalina
Colubridae	Dipsadidae: Xenodontinae	Conophis lineatus (DUMÉRIL, BIBRON & DUMÉRIL, 1854)	Conophis	Conophis lineatus	Yes
Colubridae	Dipsadidae: Xenodontinae	Conophis morai PEREZ-HIGAREDA, LOPEZ-LUNA & SMITH, 2002	Conophis	Conophis morai
Colubridae	Dipsadidae: Xenodontinae	Conophis vittatus PETERS, 1860	Conophis	Conophis vittatus
Colubridae	Dipsadidae: Xenodontinae	Coronelaps lepidus (REINHARDT, 1861)	Coronelaps	Coronelaps lepidus
Colubridae	Dipsadidae: Xenodontinae	Crisantophis nevermanni (DUNN, 1937)	Crisantophis	Crisantophis nevermanni	Yes
Colubridae	Dipsadidae: Xenodontinae	Cubophis brooksi (BARBOUR, 1914)	Cubophis	Cubophis brooksi
Colubridae	Dipsadidae: Xenodontinae	Cubophis cantherigerus (BIBRON, 1840)	Cubophis	Cubophis cantherigerus	Yes
Colubridae	Dipsadidae: Xenodontinae	Cubophis caymanus (GARMAN, 1887)	Cubophis	Cubophis caymanus	Yes
Colubridae	Dipsadidae: Xenodontinae	Cubophis fuscicauda (GARMAN, 1888)	Cubophis	Cubophis fuscicauda	Yes
Colubridae	Dipsadidae: Xenodontinae	Cubophis ruttyi (GRANT, 1941)	Cubophis	Cubophis ruttyi	Yes
Colubridae	Dipsadidae: Xenodontinae	Cubophis vudii (COPE, 1862)	Cubophis	Cubophis vudii	Yes
Colubridae	Dipsadidae: Xenodontinae	Ditaxodon taeniatus (PETERS, 1868)	Ditaxodon	Ditaxodon taeniatus
Colubridae	Dipsadidae: Xenodontinae	Drepanoides anomalus (JAN, 1863)	Drepanoides	Drepanoides anomalus	Yes
Colubridae	Dipsadidae: Xenodontinae	Echinanthera amoena (JAN, 1863)	Echinanthera	Echinanthera amoena
Colubridae	Dipsadidae: Xenodontinae	Echinanthera cephalomaculata DI BERNARDO, 1994	Echinanthera	Echinanthera cephalomaculata
Colubridae	Dipsadidae: Xenodontinae	Echinanthera cephalostriata DI BERNARDO, 1996	Echinanthera	Echinanthera cephalostriata
Colubridae	Dipsadidae: Xenodontinae	Echinanthera cyanopleura (COPE, 1885)	Echinanthera	Echinanthera cyanopleura
Colubridae	Dipsadidae: Xenodontinae	Echinanthera melanostigma (WAGLER, 1824)	Echinanthera	Echinanthera melanostigma	Yes
Colubridae	Dipsadidae: Xenodontinae	Echinanthera undulata (WIED-NEUWIED, 1824)	Echinanthera	Echinanthera undulata	Yes
Colubridae	Dipsadidae: Xenodontinae	Elapomorphus quinquelineatus (RADDI, 1820)	Elapomorphus	Elapomorphus quinquelineatus	Yes
Colubridae	Dipsadidae: Xenodontinae	Elapomorphus wuchereri GÜNTHER, 1861	Elapomorphus	Elapomorphus wuchereri
Colubridae	Dipsadidae: Xenodontinae	Emmochliophis fugleri FRITTS & SMITH, 1969	Emmochliophis	Emmochliophis fugleri
Colubridae	Dipsadidae: Xenodontinae	Emmochliophis miops (BOULENGER, 1898)	Emmochliophis	Emmochliophis miops
Colubridae	Dipsadidae: Xenodontinae	Erythrolamprus aesculapii (LINNAEUS, 1758)	Erythrolamprus	Erythrolamprus aesculapii	Yes
Colubridae	Dipsadidae: Xenodontinae	Erythrolamprus albertguentheri (GRAZZIOTIN, ZAHER, MURPHY, SCROCCHI, BENAVIDES, ZHANG & BONATTO, 1897)	Erythrolamprus	Erythrolamprus albertguentheri
Colubridae	Dipsadidae: Xenodontinae	Erythrolamprus almadensis (WAGLER, 1824)	Erythrolamprus	Erythrolamprus almadensis	Yes
Colubridae	Dipsadidae: Xenodontinae	Erythrolamprus andinus (DIXON, 1983)	Erythrolamprus	Erythrolamprus andinus
Colubridae	Dipsadidae: Xenodontinae	Erythrolamprus atraventer (DIXON & THOMAS, 1985)	Erythrolamprus	Erythrolamprus atraventer	Yes
Colubridae	Dipsadidae: Xenodontinae	Erythrolamprus bizona JAN, 1863	Erythrolamprus	Erythrolamprus bizona
Colubridae	Dipsadidae: Xenodontinae	Erythrolamprus breviceps (COPE, 1860)	Erythrolamprus	Erythrolamprus breviceps	Yes
Colubridae	Dipsadidae: Xenodontinae	Erythrolamprus carajasensis (DA CUNHA, NASCIMENTO & AVILA-PIRES, 1985)	Erythrolamprus	Erythrolamprus carajasensis
Colubridae	Dipsadidae: Xenodontinae	Erythrolamprus ceii (DIXON, 1991)	Erythrolamprus	Erythrolamprus ceii	Yes
Colubridae	Dipsadidae: Xenodontinae	Erythrolamprus cobella (LINNAEUS, 1758)	Erythrolamprus	Erythrolamprus cobella	Yes
Colubridae	Dipsadidae: Xenodontinae	Erythrolamprus cursor (LACÉPÈDE, 1789)	Erythrolamprus	Erythrolamprus cursor	Yes
Colubridae	Dipsadidae: Xenodontinae	Erythrolamprus dorsocorallinus (ESQUEDA, NATERA, LA MARCA & ILIJA-FISTAR, 2007)	Erythrolamprus	Erythrolamprus dorsocorallinus
Colubridae	Dipsadidae: Xenodontinae	Erythrolamprus epinephelus (COPE, 1862)	Erythrolamprus	Erythrolamprus epinephelus	Yes
Colubridae	Dipsadidae: Xenodontinae	Erythrolamprus festae (PERACCA, 1897)	Erythrolamprus	Erythrolamprus festae
Colubridae	Dipsadidae: Xenodontinae	Erythrolamprus frenatus (WERNER, 1909)	Erythrolamprus	Erythrolamprus frenatus
Colubridae	Dipsadidae: Xenodontinae	Erythrolamprus guentheri GARMAN, 1883	Erythrolamprus	Erythrolamprus guentheri
Colubridae	Dipsadidae: Xenodontinae	Erythrolamprus ingeri (ROZE, 1958)	Erythrolamprus	Erythrolamprus ingeri
Colubridae	Dipsadidae: Xenodontinae	Erythrolamprus jaegeri (GÜNTHER, 1858)	Erythrolamprus	Erythrolamprus jaegeri	Yes
Colubridae	Dipsadidae: Xenodontinae	Erythrolamprus janaleeae (DIXON, 2000)	Erythrolamprus	Erythrolamprus janaleeae
Colubridae	Dipsadidae: Xenodontinae	Erythrolamprus juliae (COPE, 1879)	Erythrolamprus	Erythrolamprus juliae	Yes
Colubridae	Dipsadidae: Xenodontinae	Erythrolamprus longiventris (AMARAL, 1925)	Erythrolamprus	Erythrolamprus longiventris
Colubridae	Dipsadidae: Xenodontinae	Erythrolamprus maryellenae (DIXON, 1985)	Erythrolamprus	Erythrolamprus maryellenae
Colubridae	Dipsadidae: Xenodontinae	Erythrolamprus melanotus (SHAW, 1802)	Erythrolamprus	Erythrolamprus melanotus
Colubridae	Dipsadidae: Xenodontinae	Erythrolamprus mertensi (ROZE, 1964)	Erythrolamprus	Erythrolamprus mertensi
Colubridae	Dipsadidae: Xenodontinae	Erythrolamprus miliaris (LINNAEUS, 1758)	Erythrolamprus	Erythrolamprus miliaris	Yes
Colubridae	Dipsadidae: Xenodontinae	Erythrolamprus mimus (COPE, 1868)	Erythrolamprus	Erythrolamprus mimus	Yes
Colubridae	Dipsadidae: Xenodontinae	Erythrolamprus mossoroensis (HOGE & LIMA-VERDE, 1973)	Erythrolamprus	Erythrolamprus mossoroensis
Colubridae	Dipsadidae: Xenodontinae	Erythrolamprus ocellatus PETERS, 1869	Erythrolamprus	Erythrolamprus ocellatus
Colubridae	Dipsadidae: Xenodontinae	Erythrolamprus oligolepis (BOULENGER, 1905)	Erythrolamprus	Erythrolamprus oligolepis
Colubridae	Dipsadidae: Xenodontinae	Erythrolamprus ornatus (GARMAN, 1887)	Erythrolamprus	Erythrolamprus ornatus
Colubridae	Dipsadidae: Xenodontinae	Erythrolamprus perfuscus (COPE, 1862)	Erythrolamprus	Erythrolamprus perfuscus
Colubridae	Dipsadidae: Xenodontinae	Erythrolamprus poecilogyrus (WIED-NEUWIED, 1825)	Erythrolamprus	Erythrolamprus poecilogyrus	Yes
Colubridae	Dipsadidae: Xenodontinae	Erythrolamprus problematicus (MYERS, 1986)	Erythrolamprus	Erythrolamprus problematicus
Colubridae	Dipsadidae: Xenodontinae	Erythrolamprus pseudocorallus ROZE, 1959	Erythrolamprus	Erythrolamprus pseudocorallus
Colubridae	Dipsadidae: Xenodontinae	Erythrolamprus pyburni (MARKEZICH & DIXON, 1979)	Erythrolamprus	Erythrolamprus pyburni
Colubridae	Dipsadidae: Xenodontinae	Erythrolamprus pygmaeus (COPE, 1868)	Erythrolamprus	Erythrolamprus pygmaeus	Yes
Colubridae	Dipsadidae: Xenodontinae	Erythrolamprus reginae (LINNAEUS, 1758)	Erythrolamprus	Erythrolamprus reginae	Yes
Colubridae	Dipsadidae: Xenodontinae	Erythrolamprus sagittifer (JAN, 1863)	Erythrolamprus	Erythrolamprus sagittifer
Colubridae	Dipsadidae: Xenodontinae	Erythrolamprus semiaureus (COPE, 1862)	Erythrolamprus	Erythrolamprus semiaureus
Colubridae	Dipsadidae: Xenodontinae	Erythrolamprus subocularis (BOULENGER, 1902)	Erythrolamprus	Erythrolamprus subocularis
Colubridae	Dipsadidae: Xenodontinae	Erythrolamprus taeniogaster (JAN, 1866)	Erythrolamprus	Erythrolamprus taeniogaster
Colubridae	Dipsadidae: Xenodontinae	Erythrolamprus taeniurus (TSCHUDI, 1845)	Erythrolamprus	Erythrolamprus taeniurus
Colubridae	Dipsadidae: Xenodontinae	Erythrolamprus torrenicola (DONNELLY & MYERS, 1991)	Erythrolamprus	Erythrolamprus torrenicola
Colubridae	Dipsadidae: Xenodontinae	Erythrolamprus trebbaui (ROZE, 1958)	Erythrolamprus	Erythrolamprus trebbaui
Colubridae	Dipsadidae: Xenodontinae	Erythrolamprus triscalis (LINNAEUS, 1758)	Erythrolamprus	Erythrolamprus triscalis
Colubridae	Dipsadidae: Xenodontinae	Erythrolamprus typhlus (LINNAEUS, 1758)	Erythrolamprus	Erythrolamprus typhlus	Yes
Colubridae	Dipsadidae: Xenodontinae	Erythrolamprus viridis (GÜNTHER, 1862)	Erythrolamprus	Erythrolamprus viridis
Colubridae	Dipsadidae: Xenodontinae	Erythrolamprus vitti (DIXON, 2000)	Erythrolamprus	Erythrolamprus vitti
Colubridae	Dipsadidae: Xenodontinae	Erythrolamprus williamsi (ROZE, 1958)	Erythrolamprus	Erythrolamprus williamsi
Colubridae	Dipsadidae: Xenodontinae	Erythrolamprus zweifeli (ROZE, 1959)	Erythrolamprus	Erythrolamprus zweifeli
Colubridae	Dipsadidae: Xenodontinae	Eutrachelophis bassleri MYERS & MCDOWELL, 2014	Eutrachelophis	Eutrachelophis bassleri
Colubridae	Dipsadidae: Xenodontinae	Eutrachelophis steinbachi (BOULENGER, 1905)	Eutrachelophis	Eutrachelophis steinbachi
Colubridae	Dipsadidae: Xenodontinae	Gomesophis brasiliensis (GOMES, 1918)	Gomesophis	Gomesophis brasiliensis	Yes
Colubridae	Dipsadidae: Xenodontinae	Haitiophis anomalus (PETERS, 1863)	Haitiophis	Haitiophis anomalus	Yes
Colubridae	Dipsadidae: Xenodontinae	Helicops angulatus (LINNAEUS, 1758)	Helicops	Helicops angulatus	Yes
Colubridae	Dipsadidae: Xenodontinae	Helicops apiaka KAWASHITA-RIBEIRO, ÁVILA & MORAIS, 2013	Helicops	Helicops apiaka
Colubridae	Dipsadidae: Xenodontinae	Helicops carinicaudus (WIED-NEUWIED, 1825)	Helicops	Helicops carinicaudus	Yes
Colubridae	Dipsadidae: Xenodontinae	Helicops danieli AMARAL, 1938	Helicops	Helicops danieli
Colubridae	Dipsadidae: Xenodontinae	Helicops gomesi AMARAL, 1921	Helicops	Helicops gomesi	Yes
Colubridae	Dipsadidae: Xenodontinae	Helicops hagmanni ROUX, 1910	Helicops	Helicops hagmanni	Yes
Colubridae	Dipsadidae: Xenodontinae	Helicops infrataeniatus JAN, 1865	Helicops	Helicops infrataeniatus	Yes
Colubridae	Dipsadidae: Xenodontinae	Helicops leopardinus (SCHLEGEL, 1837)	Helicops	Helicops leopardinus
Colubridae	Dipsadidae: Xenodontinae	Helicops modestus GÜNTHER, 1861	Helicops	Helicops modestus
Colubridae	Dipsadidae: Xenodontinae	Helicops nentur COSTA, SANTANA, LEAL, KOROIVA & GARCIA, 2016	Helicops	Helicops nentur
Colubridae	Dipsadidae: Xenodontinae	Helicops pastazae SHREVE, 1934	Helicops	Helicops pastazae
Colubridae	Dipsadidae: Xenodontinae	Helicops petersi ROSSMAN, 1976	Helicops	Helicops petersi
Colubridae	Dipsadidae: Xenodontinae	Helicops polylepis GÜNTHER, 1861	Helicops	Helicops polylepis
Colubridae	Dipsadidae: Xenodontinae	Helicops scalaris JAN, 1865	Helicops	Helicops scalaris
Colubridae	Dipsadidae: Xenodontinae	Helicops tapajonicus DA FROTA, 2005	Helicops	Helicops tapajonicus
Colubridae	Dipsadidae: Xenodontinae	Helicops trivittatus (GRAY, 1849)	Helicops	Helicops trivittatus
Colubridae	Dipsadidae: Xenodontinae	Helicops yacu ROSSMAN & DIXON, 1975	Helicops	Helicops yacu
Colubridae	Dipsadidae: Xenodontinae	Hydrodynastes bicinctus (HERRMANN, 1804)	Hydrodynastes	Hydrodynastes bicinctus	Yes
Colubridae	Dipsadidae: Xenodontinae	Hydrodynastes gigas (DUMÉRIL, BIBRON & DUMÉRIL, 1854)	Hydrodynastes	Hydrodynastes gigas	Yes
Colubridae	Dipsadidae: Xenodontinae	Hydrodynastes melanogigas FRANCO, FERNANDES & BENTIM, 2007	Hydrodynastes	Hydrodynastes melanogigas
Colubridae	Dipsadidae: Xenodontinae	Hydrops caesurus SCROCCHI, FERREIRA, GIRAUDO, AVILA & MOTTE, 2005	Hydrops	Hydrops caesurus
Colubridae	Dipsadidae: Xenodontinae	Hydrops martii (WAGLER, 1824)	Hydrops	Hydrops martii
Colubridae	Dipsadidae: Xenodontinae	Hydrops triangularis (WAGLER, 1824)	Hydrops	Hydrops triangularis	Yes
Colubridae	Dipsadidae: Xenodontinae	Ialtris agyrtes SCHWARTZ & ROSSMAN, 1976	Ialtris	Ialtris agyrtes
Colubridae	Dipsadidae: Xenodontinae	Ialtris dorsalis (GÜNTHER, 1858)	Ialtris	Ialtris dorsalis	Yes
Colubridae	Dipsadidae: Xenodontinae	Ialtris haetianus (COCHRAN, 1935)	Ialtris	Ialtris haetianus	Yes
Colubridae	Dipsadidae: Xenodontinae	Ialtris parishi COCHRAN, 1932	Ialtris	Ialtris parishi
Colubridae	Dipsadidae: Xenodontinae	Lioheterophis iheringi AMARAL, 1935	Lioheterophis	Lioheterophis iheringi
Colubridae	Dipsadidae: Xenodontinae	Lygophis anomalus (GÜNTHER, 1858)	Lygophis	Lygophis anomalus	Yes
Colubridae	Dipsadidae: Xenodontinae	Lygophis dilepis COPE, 1862	Lygophis	Lygophis dilepis
Colubridae	Dipsadidae: Xenodontinae	Lygophis elegantissimus (KOSLOWSKY, 1896)	Lygophis	Lygophis elegantissimus	Yes
Colubridae	Dipsadidae: Xenodontinae	Lygophis flavifrenatus COPE, 1862	Lygophis	Lygophis flavifrenatus	Yes
Colubridae	Dipsadidae: Xenodontinae	Lygophis lineatus (LINNAEUS, 1758)	Lygophis	Lygophis lineatus	Yes
Colubridae	Dipsadidae: Xenodontinae	Lygophis meridionalis (SCHENKEL, 1902)	Lygophis	Lygophis meridionalis	Yes
Colubridae	Dipsadidae: Xenodontinae	Lygophis paucidens HOGE, 1953	Lygophis	Lygophis paucidens	Yes
Colubridae	Dipsadidae: Xenodontinae	Lygophis vanzolinii (DIXON, 1985)	Lygophis	Lygophis vanzolinii
Colubridae	Dipsadidae: Xenodontinae	Magliophis exiguum (COPE, 1863)	Magliophis	Magliophis exiguum	Yes
Colubridae	Dipsadidae: Xenodontinae	Magliophis stahli (STEJNEGER, 1904)	Magliophis	Magliophis stahli	Yes
Colubridae	Dipsadidae: Xenodontinae	Manolepis putnami (JAN, 1863)	Manolepis	Manolepis putnami	Yes
Colubridae	Dipsadidae: Xenodontinae	Mussurana bicolor (PERACCA, 1904)	Mussurana	Mussurana bicolor	Yes
Colubridae	Dipsadidae: Xenodontinae	Mussurana montana (FRANCO, MARQUES & PUORTO, 1997)	Mussurana	Mussurana montana
Colubridae	Dipsadidae: Xenodontinae	Mussurana quimi (FRANCO, MARQUES & PUORTO, 1997)	Mussurana	Mussurana quimi	Yes
Colubridae	Dipsadidae: Xenodontinae	Oxyrhopus clathratus DUMÉRIL, BIBRON & DUMÉRIL, 1854	Oxyrhopus	Oxyrhopus clathratus	Yes
Colubridae	Dipsadidae: Xenodontinae	Oxyrhopus doliatus DUMÉRIL, BIBRON & DUMÉRIL, 1854	Oxyrhopus	Oxyrhopus doliatus
Colubridae	Dipsadidae: Xenodontinae	Oxyrhopus erdisii (BARBOUR, 1913)	Oxyrhopus	Oxyrhopus erdisii
Colubridae	Dipsadidae: Xenodontinae	Oxyrhopus fitzingeri (TSCHUDI, 1845)	Oxyrhopus	Oxyrhopus fitzingeri
Colubridae	Dipsadidae: Xenodontinae	Oxyrhopus formosus (WIED-NEUWIED, 1820)	Oxyrhopus	Oxyrhopus formosus	Yes
Colubridae	Dipsadidae: Xenodontinae	Oxyrhopus guibei HOGE & ROMANO, 1977	Oxyrhopus	Oxyrhopus guibei	Yes
Colubridae	Dipsadidae: Xenodontinae	Oxyrhopus leucomelas (WERNER, 1916)	Oxyrhopus	Oxyrhopus leucomelas
Colubridae	Dipsadidae: Xenodontinae	Oxyrhopus marcapatae (BOULENGER, 1902)	Oxyrhopus	Oxyrhopus marcapatae
Colubridae	Dipsadidae: Xenodontinae	Oxyrhopus melanogenys (TSCHUDI, 1845)	Oxyrhopus	Oxyrhopus melanogenys	Yes
Colubridae	Dipsadidae: Xenodontinae	Oxyrhopus occipitalis (WIED-NEUWIED, 1824)	Oxyrhopus	Oxyrhopus occipitalis
Colubridae	Dipsadidae: Xenodontinae	Oxyrhopus petolarius (LINNAEUS, 1758)	Oxyrhopus	Oxyrhopus petolarius
Colubridae	Dipsadidae: Xenodontinae	Oxyrhopus rhombifer DUMÉRIL, BIBRON & DUMÉRIL, 1854	Oxyrhopus	Oxyrhopus rhombifer	Yes
Colubridae	Dipsadidae: Xenodontinae	Oxyrhopus trigeminus DUMÉRIL, BIBRON & DUMÉRIL, 1854	Oxyrhopus	Oxyrhopus trigeminus	Yes
Colubridae	Dipsadidae: Xenodontinae	Oxyrhopus vanidicus LYNCH, 2009	Oxyrhopus	Oxyrhopus vanidicus
Colubridae	Dipsadidae: Xenodontinae	Paraphimophis rusticus (COPE, 1878)	Paraphimophis	Paraphimophis rusticus	Yes
Colubridae	Dipsadidae: Xenodontinae	Phalotris bilineatus (DUMÉRIL, BIBRON & DUMÉRIL, 1854)	Phalotris	Phalotris bilineatus
Colubridae	Dipsadidae: Xenodontinae	Phalotris concolor FERRAREZZI, 1993	Phalotris	Phalotris concolor
Colubridae	Dipsadidae: Xenodontinae	Phalotris cuyanus (CEI, 1984)	Phalotris	Phalotris cuyanus
Colubridae	Dipsadidae: Xenodontinae	Phalotris labiomaculatus DE LEMA, 2002	Phalotris	Phalotris labiomaculatus
Colubridae	Dipsadidae: Xenodontinae	Phalotris lativittatus FERRAREZZI, 1993	Phalotris	Phalotris lativittatus	Yes
Colubridae	Dipsadidae: Xenodontinae	Phalotris lemniscatus (DUMÉRIL, BIBRON & DUMÉRIL, 1854)	Phalotris	Phalotris lemniscatus	Yes
Colubridae	Dipsadidae: Xenodontinae	Phalotris matogrossensis LEMA, D’AGOSTINI & CAPPELARI, 2005	Phalotris	Phalotris matogrossensis
Colubridae	Dipsadidae: Xenodontinae	Phalotris mertensi (HOGE, 1955)	Phalotris	Phalotris mertensi	Yes
Colubridae	Dipsadidae: Xenodontinae	Phalotris multipunctatus PUORTO & FERRAREZZI, 1993	Phalotris	Phalotris multipunctatus
Colubridae	Dipsadidae: Xenodontinae	Phalotris nasutus (GOMES, 1915)	Phalotris	Phalotris nasutus	Yes
Colubridae	Dipsadidae: Xenodontinae	Phalotris nigrilatus FERRAREZZI, 1993	Phalotris	Phalotris nigrilatus
Colubridae	Dipsadidae: Xenodontinae	Phalotris normanscotti CABRAL & CACCIALI, 2015	Phalotris	Phalotris normanscotti
Colubridae	Dipsadidae: Xenodontinae	Phalotris punctatus (DE LEMA, 1979)	Phalotris	Phalotris punctatus
Colubridae	Dipsadidae: Xenodontinae	Phalotris reticulatus (PETERS, 1860)	Phalotris	Phalotris reticulatus	Yes
Colubridae	Dipsadidae: Xenodontinae	Phalotris sansebastiani JANSEN & KÖHLER, 2008	Phalotris	Phalotris sansebastiani
Colubridae	Dipsadidae: Xenodontinae	Phalotris tricolor (DUMÉRIL, BIBRON & DUMÉRIL, 1854)	Phalotris	Phalotris tricolor
Colubridae	Dipsadidae: Xenodontinae	Philodryas aestiva (DUMÉRIL, BIBRON & DUMÉRIL, 1854)	Philodryas	Philodryas aestiva	Yes
Colubridae	Dipsadidae: Xenodontinae	Philodryas agassizii (JAN, 1863)	Philodryas	Philodryas agassizii	Yes
Colubridae	Dipsadidae: Xenodontinae	Philodryas amaru ZAHER, ARREDONDO, VALENCIA, ARBELÁEZ, RODRIGUES & ALTAMIRANO-BENAVIDES, 2014	Philodryas	Philodryas amaru
Colubridae	Dipsadidae: Xenodontinae	Philodryas argentea (DAUDIN, 1803)	Philodryas	Philodryas argentea	Yes
Colubridae	Dipsadidae: Xenodontinae	Philodryas arnaldoi (AMARAL, 1932)	Philodryas	Philodryas arnaldoi
Colubridae	Dipsadidae: Xenodontinae	Philodryas baroni BERG, 1895	Philodryas	Philodryas baroni	Yes
Colubridae	Dipsadidae: Xenodontinae	Philodryas boliviana BOULENGER, 1896	Philodryas	Philodryas boliviana
Colubridae	Dipsadidae: Xenodontinae	Philodryas chamissonis (WIEGMANN, 1835)	Philodryas	Philodryas chamissonis
Colubridae	Dipsadidae: Xenodontinae	Philodryas cordata DONNELLY & MYERS, 1991	Philodryas	Philodryas cordata
Colubridae	Dipsadidae: Xenodontinae	Philodryas georgeboulengeri GRAZZIOTIN, ZAHER, MURPHY, SCROCCHI, BENAVIDES, ZHANG & BONATTO, 2012	Philodryas	Philodryas georgeboulengeri	Yes
Colubridae	Dipsadidae: Xenodontinae	Philodryas laticeps WERNER, 1900	Philodryas	Philodryas laticeps
Colubridae	Dipsadidae: Xenodontinae	Philodryas livida (AMARAL, 1923)	Philodryas	Philodryas livida	Yes
Colubridae	Dipsadidae: Xenodontinae	Philodryas mattogrossensis KOSLOWSKY, 1898	Philodryas	Philodryas mattogrossensis	Yes
Colubridae	Dipsadidae: Xenodontinae	Philodryas nattereri STEINDACHNER, 1870	Philodryas	Philodryas nattereri	Yes
Colubridae	Dipsadidae: Xenodontinae	Philodryas olfersii (LICHTENSTEIN, 1823)	Philodryas	Philodryas olfersii	Yes
Colubridae	Dipsadidae: Xenodontinae	Philodryas patagoniensis (GIRARD, 1858)	Philodryas	Philodryas patagoniensis	Yes
Colubridae	Dipsadidae: Xenodontinae	Philodryas psammophidea GÜNTHER, 1872	Philodryas	Philodryas psammophidea	Yes
Colubridae	Dipsadidae: Xenodontinae	Philodryas simonsii BOULENGER, 1900	Philodryas	Philodryas simonsii
Colubridae	Dipsadidae: Xenodontinae	Philodryas tachymenoides (SCHMIDT & WALKER, 1943)	Philodryas	Philodryas tachymenoides
Colubridae	Dipsadidae: Xenodontinae	Philodryas trilineata (BURMEISTER, 1861)	Philodryas	Philodryas trilineata	Yes
Colubridae	Dipsadidae: Xenodontinae	Philodryas varia (JAN, 1863)	Philodryas	Philodryas varia	Yes
Colubridae	Dipsadidae: Xenodontinae	Philodryas viridissima (LINNAEUS, 1758)	Philodryas	Philodryas viridissima	Yes
Colubridae	Dipsadidae: Xenodontinae	Phimophis guerini (DUMÉRIL, BIBRON & DUMÉRIL, 1854)	Phimophis	Phimophis guerini	Yes
Colubridae	Dipsadidae: Xenodontinae	Phimophis guianensis (TROSCHEL, 1848)	Phimophis	Phimophis guianensis
Colubridae	Dipsadidae: Xenodontinae	Phimophis vittatus (BOULENGER, 1896)	Phimophis	Phimophis vittatus
Colubridae	Dipsadidae: Xenodontinae	Pseudalsophis biserialis (GÜNTHER, 1860)	Pseudalsophis	Pseudalsophis biserialis	Yes
Colubridae	Dipsadidae: Xenodontinae	Pseudalsophis dorsalis (STEINDACHNER, 1876)	Pseudalsophis	Pseudalsophis dorsalis	Yes
Colubridae	Dipsadidae: Xenodontinae	Pseudalsophis elegans (TSCHUDI, 1845)	Pseudalsophis	Pseudalsophis elegans	Yes
Colubridae	Dipsadidae: Xenodontinae	Pseudalsophis hoodensis (VAN DENBURGH, 1912)	Pseudalsophis	Pseudalsophis hoodensis	Yes
Colubridae	Dipsadidae: Xenodontinae	Pseudalsophis slevini (VAN DENBURGH, 1912)	Pseudalsophis	Pseudalsophis slevini
Colubridae	Dipsadidae: Xenodontinae	Pseudalsophis steindachneri (VAN DENBURGH, 1912)	Pseudalsophis	Pseudalsophis steindachneri
Colubridae	Dipsadidae: Xenodontinae	Pseudoboa coronata SCHNEIDER, 1801	Pseudoboa	Pseudoboa coronata	Yes
Colubridae	Dipsadidae: Xenodontinae	Pseudoboa haasi (BOETTGER, 1905)	Pseudoboa	Pseudoboa haasi
Colubridae	Dipsadidae: Xenodontinae	Pseudoboa martinsi ZAHER, OLIVEIRA & FRANCO, 2008	Pseudoboa	Pseudoboa martinsi
Colubridae	Dipsadidae: Xenodontinae	Pseudoboa neuwiedii (DUMÉRIL, BIBRON & DUMÉRIL, 1854)	Pseudoboa	Pseudoboa neuwiedii	Yes
Colubridae	Dipsadidae: Xenodontinae	Pseudoboa nigra (DUMÉRIL, BIBRON & DUMÉRIL, 1854)	Pseudoboa	Pseudoboa nigra	Yes
Colubridae	Dipsadidae: Xenodontinae	Pseudoboa serrana MORATO, MOURA-LEITE, PRUDENTE & BÉRNILS, 1995	Pseudoboa	Pseudoboa serrana
Colubridae	Dipsadidae: Xenodontinae	Pseudoeryx plicatilis (LINNAEUS, 1758)	Pseudoeryx	Pseudoeryx plicatilis	Yes
Colubridae	Dipsadidae: Xenodontinae	Pseudoeryx relictualis SCHARGEL, RIVAS-FUENMAYOR, BARROS, PÉFAUR & NAVARETTE, 2007	Pseudoeryx	Pseudoeryx relictualis
Colubridae	Dipsadidae: Xenodontinae	Pseudotomodon trigonatus (LEYBOLD, 1873)	Pseudotomodon	Pseudotomodon trigonatus	Yes
Colubridae	Dipsadidae: Xenodontinae	Psomophis genimaculatus (BOETTGER, 1885)	Psomophis	Psomophis genimaculatus	Yes
Colubridae	Dipsadidae: Xenodontinae	Psomophis joberti (SAUVAGE, 1884)	Psomophis	Psomophis joberti	Yes
Colubridae	Dipsadidae: Xenodontinae	Psomophis obtusus (COPE, 1864)	Psomophis	Psomophis obtusus	Yes
Colubridae	Dipsadidae: Xenodontinae	Ptychophis flavovirgatus GOMES, 1915	Ptychophis	Ptychophis flavovirgatus	Yes
Colubridae	Dipsadidae: Xenodontinae	Rhachidelus brazili BOULENGER, 1908	Rhachidelus	Rhachidelus brazili	Yes
Colubridae	Dipsadidae: Xenodontinae	Rodriguesophis chui (RODRIGUES, 1993)	Rodriguesophis	Rodriguesophis chui
Colubridae	Dipsadidae: Xenodontinae	Rodriguesophis iglesiasi (GOMES, 1915)	Rodriguesophis	Rodriguesophis iglesiasi	Yes
Colubridae	Dipsadidae: Xenodontinae	Rodriguesophis scriptorcibatus (RODRIGUES, 1993)	Rodriguesophis	Rodriguesophis scriptorcibatus
Colubridae	Dipsadidae: Xenodontinae	Saphenophis antioquiensis (DUNN, 1943)	Saphenophis	Saphenophis antioquiensis
Colubridae	Dipsadidae: Xenodontinae	Saphenophis atahuallpae (STEINDACHNER, 1901)	Saphenophis	Saphenophis atahuallpae
Colubridae	Dipsadidae: Xenodontinae	Saphenophis boursieri (JAN, 1867)	Saphenophis	Saphenophis boursieri
Colubridae	Dipsadidae: Xenodontinae	Saphenophis sneiderni MYERS, 1973	Saphenophis	Saphenophis sneiderni
Colubridae	Dipsadidae: Xenodontinae	Saphenophis tristriatus (RENDAHL & VESTERGREN, 1941)	Saphenophis	Saphenophis tristriatus
Colubridae	Dipsadidae: Xenodontinae	Siphlophis ayauma SHEEHY III, YÁNEZ-MUÑOZ, VALENCIA & SMITH, 2014	Siphlophis	Siphlophis ayauma
Colubridae	Dipsadidae: Xenodontinae	Siphlophis cervinus (LAURENTI, 1768)	Siphlophis	Siphlophis cervinus	Yes
Colubridae	Dipsadidae: Xenodontinae	Siphlophis compressus (DAUDIN, 1803)	Siphlophis	Siphlophis compressus	Yes
Colubridae	Dipsadidae: Xenodontinae	Siphlophis leucocephalus (GÜNTHER, 1863)	Siphlophis	Siphlophis leucocephalus
Colubridae	Dipsadidae: Xenodontinae	Siphlophis longicaudatus (ANDERSSON, 1901)	Siphlophis	Siphlophis longicaudatus	Yes
Colubridae	Dipsadidae: Xenodontinae	Siphlophis pulcher (RADDI, 1820)	Siphlophis	Siphlophis pulcher	Yes
Colubridae	Dipsadidae: Xenodontinae	Siphlophis worontzowi (PRADO, 1940)	Siphlophis	Siphlophis worontzowi
Colubridae	Dipsadidae: Xenodontinae	Sordellina punctata (PETERS, 1880)	Sordellina	Sordellina punctata	Yes
Colubridae	Dipsadidae: Xenodontinae	Tachymenis affinis BOULENGER, 1896	Tachymenis	Tachymenis affinis
Colubridae	Dipsadidae: Xenodontinae	Tachymenis attenuata WALKER, 1945	Tachymenis	Tachymenis attenuata
Colubridae	Dipsadidae: Xenodontinae	Tachymenis chilensis (SCHLEGEL, 1837)	Tachymenis	Tachymenis chilensis
Colubridae	Dipsadidae: Xenodontinae	Tachymenis elongata DESPAX, 1910	Tachymenis	Tachymenis elongata
Colubridae	Dipsadidae: Xenodontinae	Tachymenis peruviana WIEGMANN, 1834	Tachymenis	Tachymenis peruviana	Yes
Colubridae	Dipsadidae: Xenodontinae	Tachymenis tarmensis WALKER, 1945	Tachymenis	Tachymenis tarmensis
Colubridae	Dipsadidae: Xenodontinae	Taeniophallus affinis (GÜNTHER, 1858)	Taeniophallus	Taeniophallus affinis	Yes
Colubridae	Dipsadidae: Xenodontinae	Taeniophallus bilineatus (FISCHER, 1885)	Taeniophallus	Taeniophallus bilineatus
Colubridae	Dipsadidae: Xenodontinae	Taeniophallus brevirostris (PETERS, 1863)	Taeniophallus	Taeniophallus brevirostris	Yes
Colubridae	Dipsadidae: Xenodontinae	Taeniophallus nebularis SCHARGEL, RIVAS & MYERS, 2005	Taeniophallus	Taeniophallus nebularis
Colubridae	Dipsadidae: Xenodontinae	Taeniophallus nicagus (COPE, 1868)	Taeniophallus	Taeniophallus nicagus	Yes
Colubridae	Dipsadidae: Xenodontinae	Taeniophallus occipitalis (JAN, 1863)	Taeniophallus	Taeniophallus occipitalis	Yes
Colubridae	Dipsadidae: Xenodontinae	Taeniophallus persimilis (COPE, 1869)	Taeniophallus	Taeniophallus persimilis
Colubridae	Dipsadidae: Xenodontinae	Taeniophallus poecilopogon (COPE, 1863)	Taeniophallus	Taeniophallus poecilopogon
Colubridae	Dipsadidae: Xenodontinae	Taeniophallus quadriocellatus SANTOS, DI-BERNARDO & DI LEMA, 2008	Taeniophallus	Taeniophallus quadriocellatus
Colubridae	Dipsadidae: Xenodontinae	Thamnodynastes almae FRANCO & FERREIRA, 2003	Thamnodynastes	Thamnodynastes almae
Colubridae	Dipsadidae: Xenodontinae	Thamnodynastes ceibae BAILEY & THOMAS, 2007	Thamnodynastes	Thamnodynastes ceibae
Colubridae	Dipsadidae: Xenodontinae	Thamnodynastes chaquensis BERGNA & ALVAREZ, 1993	Thamnodynastes	Thamnodynastes chaquensis
Colubridae	Dipsadidae: Xenodontinae	Thamnodynastes chimanta ROZE, 1958	Thamnodynastes	Thamnodynastes chimanta
Colubridae	Dipsadidae: Xenodontinae	Thamnodynastes corocoroensis GORZULA & AYARZAGÜENA, 1996	Thamnodynastes	Thamnodynastes corocoroensis
Colubridae	Dipsadidae: Xenodontinae	Thamnodynastes dixoni BAILEY & THOMAS, 2007	Thamnodynastes	Thamnodynastes dixoni
Colubridae	Dipsadidae: Xenodontinae	Thamnodynastes duida MYERS & DONNELLY, 1996	Thamnodynastes	Thamnodynastes duida
Colubridae	Dipsadidae: Xenodontinae	Thamnodynastes gambotensis PEREZ-SANTOS & MORENO, 1989	Thamnodynastes	Thamnodynastes gambotensis
Colubridae	Dipsadidae: Xenodontinae	Thamnodynastes hypoconia (COPE, 1860)	Thamnodynastes	Thamnodynastes hypoconia	Yes
Colubridae	Dipsadidae: Xenodontinae	Thamnodynastes lanei BAILEY, THOMAS & DA SILVA, 2005	Thamnodynastes	Thamnodynastes lanei	Yes
Colubridae	Dipsadidae: Xenodontinae	Thamnodynastes longicaudus FRANCO, FERREIRA, MARQUES & SAZIMA, 2003	Thamnodynastes	Thamnodynastes longicaudus
Colubridae	Dipsadidae: Xenodontinae	Thamnodynastes marahuaquensis GORZULA & AYARZAGÜENA, 1996	Thamnodynastes	Thamnodynastes marahuaquensis
Colubridae	Dipsadidae: Xenodontinae	Thamnodynastes pallidus (LINNAEUS, 1758)	Thamnodynastes	Thamnodynastes pallidus	Yes
Colubridae	Dipsadidae: Xenodontinae	Thamnodynastes paraguanae BAILEY & THOMAS, 2007	Thamnodynastes	Thamnodynastes paraguanae
Colubridae	Dipsadidae: Xenodontinae	Thamnodynastes ramonriveroi MANZANILLA & SÁNCHEZ, 2005	Thamnodynastes	Thamnodynastes ramonriveroi
Colubridae	Dipsadidae: Xenodontinae	Thamnodynastes rutilus (PRADO, 1942)	Thamnodynastes	Thamnodynastes rutilus	Yes
Colubridae	Dipsadidae: Xenodontinae	Thamnodynastes sertanejo BAILEY, THOMAS & DA SILVA, 2005	Thamnodynastes	Thamnodynastes sertanejo
Colubridae	Dipsadidae: Xenodontinae	Thamnodynastes strigatus (GÜNTHER, 1858)	Thamnodynastes	Thamnodynastes strigatus	Yes
Colubridae	Dipsadidae: Xenodontinae	Thamnodynastes yavi MYERS & DONNELLY, 1996	Thamnodynastes	Thamnodynastes yavi
Colubridae	Dipsadidae: Xenodontinae	Tomodon dorsatus DUMÉRIL, BIBRON & DUMÉRIL, 1854	Tomodon	Tomodon dorsatus
Colubridae	Dipsadidae: Xenodontinae	Tomodon ocellatus DUMÉRIL, BIBRON & DUMÉRIL, 1854	Tomodon	Tomodon ocellatus
Colubridae	Dipsadidae: Xenodontinae	Tomodon orestes HARVEY & MUÑOZ, 2004	Tomodon	Tomodon orestes
Colubridae	Dipsadidae: Xenodontinae	Tropidodryas serra (SCHLEGEL, 1837)	Tropidodryas	Tropidodryas serra	Yes
Colubridae	Dipsadidae: Xenodontinae	Tropidodryas striaticeps (COPE, 1870)	Tropidodryas	Tropidodryas striaticeps	Yes
Colubridae	Dipsadidae: Xenodontinae	Uromacer catesbyi (SCHLEGEL, 1837)	Uromacer	Uromacer catesbyi	Yes
Colubridae	Dipsadidae: Xenodontinae	Uromacer frenatus (GÜNTHER, 1865)	Uromacer	Uromacer frenatus	Yes
Colubridae	Dipsadidae: Xenodontinae	Uromacer oxyrhynchus DUMÉRIL, BIBRON & DUMÉRIL, 1854	Uromacer	Uromacer oxyrhynchus	Yes
Colubridae	Dipsadidae: Xenodontinae	Xenodon dorbignyi (BIBRON, 1854)	Xenodon	Xenodon dorbignyi	Yes
Colubridae	Dipsadidae: Xenodontinae	Xenodon guentheri BOULENGER, 1894	Xenodon	Xenodon guentheri	Yes
Colubridae	Dipsadidae: Xenodontinae	Xenodon histricus (JAN, 1863)	Xenodon	Xenodon histricus	Yes
Colubridae	Dipsadidae: Xenodontinae	Xenodon matogrossensis (SCROCCHI & CRUZ, 1993)	Xenodon	Xenodon matogrossensis	Yes
Colubridae	Dipsadidae: Xenodontinae	Xenodon merremii (WAGLER, 1824)	Xenodon	Xenodon merremii	Yes
Colubridae	Dipsadidae: Xenodontinae	Xenodon nattereri (STEINDACHNER, 1867)	Xenodon	Xenodon nattereri	Yes
Colubridae	Dipsadidae: Xenodontinae	Xenodon neuwiedii GÜNTHER, 1863	Xenodon	Xenodon neuwiedii	Yes
Colubridae	Dipsadidae: Xenodontinae	Xenodon pulcher (JAN, 1863)	Xenodon	Xenodon pulcher	Yes
Colubridae	Dipsadidae: Xenodontinae	Xenodon rabdocephalus (WIED-NEUWIED, 1824)	Xenodon	Xenodon rabdocephalus
Colubridae	Dipsadidae: Xenodontinae	Xenodon semicinctus (DUMÉRIL, BIBRON & DUMÉRIL, 1854)	Xenodon	Xenodon semicinctus	Yes
Colubridae	Dipsadidae: Xenodontinae	Xenodon severus (LINNAEUS, 1758)	Xenodon	Xenodon severus	Yes
Colubridae	Dipsadidae: Xenodontinae	Xenodon werneri (EISELT, 1963)	Xenodon	Xenodon werneri	Yes
Colubridae	Dipsadidae: Xenodontinae	Xenopholis scalaris (WUCHERER, 1861)	Xenopholis	Xenopholis scalaris	Yes
Colubridae	Dipsadidae: Xenodontinae	Xenopholis undulatus (JENSEN, 1900)	Xenopholis	Xenopholis undulatus	Yes
Colubridae	Dipsadidae: Xenodontinae	Xenopholis werdingorum JANSEN, ÁLVAREZ & KÖHLER, 2009	Xenopholis	Xenopholis werdingorum
Elapidae	Elapidae	Acanthophis antarcticus (SHAW, 1802)	Acanthophis	Acanthophis antarcticus	Yes
Elapidae	Elapidae	Acanthophis ceramensis GÜNTHER, 1863	Acanthophis	Acanthophis ceramensis
Elapidae	Elapidae	Acanthophis cryptamydros MADDOCK, ELLIS, DOUGHTY, SMITH & WÜSTER, 2015	Acanthophis	Acanthophis cryptamydros
Elapidae	Elapidae	Acanthophis hawkei WELLS & WELLINGTON, 1985	Acanthophis	Acanthophis hawkei
Elapidae	Elapidae	Acanthophis laevis MACLEAY, 1878	Acanthophis	Acanthophis laevis
Elapidae	Elapidae	Acanthophis praelongus RAMSAY, 1877	Acanthophis	Acanthophis praelongus	Yes
Elapidae	Elapidae	Acanthophis pyrrhus BOULENGER, 1898	Acanthophis	Acanthophis pyrrhus	Yes
Elapidae	Elapidae	Acanthophis rugosus LOVERIDGE, 1948	Acanthophis	Acanthophis rugosus	Yes
Elapidae	Elapidae	Acanthophis wellsi HOSER, 1998	Acanthophis	Acanthophis wellsi	Yes
Elapidae	Elapidae	Aipysurus apraefrontalis SMITH, 1926	Aipysurus	Aipysurus apraefrontalis	Yes
Elapidae	Elapidae	Aipysurus duboisii BAVAY, 1869	Aipysurus	Aipysurus duboisii	Yes
Elapidae	Elapidae	Aipysurus eydouxii (GRAY, 1849)	Aipysurus	Aipysurus eydouxii	Yes
Elapidae	Elapidae	Aipysurus foliosquama SMITH, 1926	Aipysurus	Aipysurus foliosquama
Elapidae	Elapidae	Aipysurus fuscus (TSCHUDI, 1837)	Aipysurus	Aipysurus fuscus	Yes
Elapidae	Elapidae	Aipysurus laevis LACÉPÈDE, 1804	Aipysurus	Aipysurus laevis	Yes
Elapidae	Elapidae	Aipysurus mosaicus SANDERS, RASMUSSEN, ELMBERG, MUMPUNI, GUINEA, BLIAS, LEE & FRY, 2012	Aipysurus	Aipysurus mosaicus	Yes
Elapidae	Elapidae	Aipysurus pooleorum SMITH, 1974	Aipysurus	Aipysurus pooleorum
Elapidae	Elapidae	Aipysurus tenuis LÖNNBERG & ANDERSSON, 1913	Aipysurus	Aipysurus tenuis
Elapidae	Elapidae	Antaioserpens albiceps (BOULENGER, 1898)	Antaioserpens	Antaioserpens albiceps
Elapidae	Elapidae	Antaioserpens warro (DE VIS, 1884)	Antaioserpens	Antaioserpens warro
Elapidae	Elapidae	Aspidelaps lubricus (LAURENTI, 1768)	Aspidelaps	Aspidelaps lubricus	Yes
Elapidae	Elapidae	Aspidelaps scutatus SMITH, 1849	Aspidelaps	Aspidelaps scutatus	Yes
Elapidae	Elapidae	Aspidomorphus lineaticollis (WERNER, 1903)	Aspidomorphus	Aspidomorphus lineaticollis	Yes
Elapidae	Elapidae	Aspidomorphus muelleri (SCHLEGEL, 1837)	Aspidomorphus	Aspidomorphus muelleri	Yes
Elapidae	Elapidae	Aspidomorphus schlegelii (GÜNTHER, 1872)	Aspidomorphus	Aspidomorphus schlegelii	Yes
Elapidae	Elapidae	Austrelaps labialis (JAN, 1859)	Austrelaps	Austrelaps labialis	Yes
Elapidae	Elapidae	Austrelaps ramsayi (KREFFT, 1864)	Austrelaps	Austrelaps ramsayi
Elapidae	Elapidae	Austrelaps superbus (GÜNTHER, 1858)	Austrelaps	Austrelaps superbus	Yes
Elapidae	Elapidae	Brachyurophis approximans (GLAUERT, 1954)	Brachyurophis	Brachyurophis approximans	Yes
Elapidae	Elapidae	Brachyurophis australis (KREFFT, 1864)	Brachyurophis	Brachyurophis australis	Yes
Elapidae	Elapidae	Brachyurophis fasciolatus (GÜNTHER, 1872)	Brachyurophis	Brachyurophis fasciolatus	Yes
Elapidae	Elapidae	Brachyurophis incinctus (STORR, 1968)	Brachyurophis	Brachyurophis incinctus	Yes
Elapidae	Elapidae	Brachyurophis morrisi (HORNER, 1998)	Brachyurophis	Brachyurophis morrisi
Elapidae	Elapidae	Brachyurophis roperi (KINGHORN, 1931)	Brachyurophis	Brachyurophis roperi	Yes
Elapidae	Elapidae	Brachyurophis semifasciatus GÜNTHER, 1863	Brachyurophis	Brachyurophis semifasciatus	Yes
Elapidae	Elapidae	Bungarus andamanensis BISWAS & SANYAL, 1978	Bungarus	Bungarus andamanensis
Elapidae	Elapidae	Bungarus bungaroides (CANTOR, 1839)	Bungarus	Bungarus bungaroides	Yes
Elapidae	Elapidae	Bungarus caeruleus (SCHNEIDER, 1801)	Bungarus	Bungarus caeruleus	Yes
Elapidae	Elapidae	Bungarus candidus (LINNAEUS, 1758)	Bungarus	Bungarus candidus	Yes
Elapidae	Elapidae	Bungarus ceylonicus GÜNTHER, 1864	Bungarus	Bungarus ceylonicus	Yes
Elapidae	Elapidae	Bungarus fasciatus (SCHNEIDER, 1801)	Bungarus	Bungarus fasciatus	Yes
Elapidae	Elapidae	Bungarus flaviceps REINHARDT, 1843	Bungarus	Bungarus flaviceps	Yes
Elapidae	Elapidae	Bungarus lividus CANTOR, 1839	Bungarus	Bungarus lividus
Elapidae	Elapidae	Bungarus magnimaculatus WALL & EVANS, 1901	Bungarus	Bungarus magnimaculatus
Elapidae	Elapidae	Bungarus multicinctus BLYTH, 1861	Bungarus	Bungarus multicinctus	Yes
Elapidae	Elapidae	Bungarus niger WALL, 1908	Bungarus	Bungarus niger	Yes
Elapidae	Elapidae	Bungarus persicus ABTIN, NILSON, MOBARAKI, HOOSEINI & DEHGANNEJHAD, 2014	Bungarus	Bungarus persicus
Elapidae	Elapidae	Bungarus sindanus BOULENGER, 1897	Bungarus	Bungarus sindanus	Yes
Elapidae	Elapidae	Bungarus slowinskii KUCH, KIZIRIAN, NGUYEN, LAWSON, DONNELLY & MEBS, 2005	Bungarus	Bungarus slowinskii	Yes
Elapidae	Elapidae	Cacophis churchilli WELLS & WELLINGTON, 1985	Cacophis	Cacophis churchilli
Elapidae	Elapidae	Cacophis harriettae KREFFT, 1869	Cacophis	Cacophis harriettae
Elapidae	Elapidae	Cacophis krefftii GÜNTHER, 1863	Cacophis	Cacophis krefftii
Elapidae	Elapidae	Cacophis squamulosus (DUMÉRIL, BIBRON & DUMÉRIL, 1854)	Cacophis	Cacophis squamulosus	Yes
Elapidae	Elapidae	Calliophis beddomei SMITH, 1943	Calliophis	Calliophis beddomei
Elapidae	Elapidae	Calliophis bibroni (JAN, 1858)	Calliophis	Calliophis bibroni
Elapidae	Elapidae	Calliophis bivirgata (BOIE, 1827)	Calliophis	Calliophis bivirgata	Yes
Elapidae	Elapidae	Calliophis castoe SMITH, OGALE, DEEPAK & GIRI, 2012	Calliophis	Calliophis castoe	Yes
Elapidae	Elapidae	Calliophis gracilis GRAY, 1835	Calliophis	Calliophis gracilis
Elapidae	Elapidae	Calliophis haematoetron SMITH, MANAMENDRA-ARACHCHI & SOMAWEERA, 2008	Calliophis	Calliophis haematoetron
Elapidae	Elapidae	Calliophis intestinalis (LAURENTI, 1768)	Calliophis	Calliophis intestinalis
Elapidae	Elapidae	Calliophis maculiceps (GÜNTHER, 1858)	Calliophis	Calliophis maculiceps	Yes
Elapidae	Elapidae	Calliophis melanurus (SHAW, 1802)	Calliophis	Calliophis melanurus	Yes
Elapidae	Elapidae	Calliophis nigrescens (GÜNTHER, 1862)	Calliophis	Calliophis nigrescens	Yes
Elapidae	Elapidae	Cryptophis boschmai (BRONGERSMA & KNAAP VAN MEEUVEN, 1961)	Cryptophis	Cryptophis boschmai
Elapidae	Elapidae	Cryptophis incredibilis (WELLS & WELLINGTON, 1985)	Cryptophis	Cryptophis incredibilis
Elapidae	Elapidae	Cryptophis nigrescens (GÜNTHER, 1862)	Cryptophis	Cryptophis nigrescens	Yes
Elapidae	Elapidae	Cryptophis nigrostriatus (KREFFT, 1864)	Cryptophis	Cryptophis nigrostriatus
Elapidae	Elapidae	Cryptophis pallidiceps (GÜNTHER, 1858)	Cryptophis	Cryptophis pallidiceps
Elapidae	Elapidae	Demansia angusticeps (MACLEAY, 1888)	Demansia	Demansia angusticeps
Elapidae	Elapidae	Demansia calodera STORR, 1978	Demansia	Demansia calodera
Elapidae	Elapidae	Demansia flagellatio WELLS & WELLINGTON, 1985	Demansia	Demansia flagellatio
Elapidae	Elapidae	Demansia olivacea (GRAY, 1842)	Demansia	Demansia olivacea
Elapidae	Elapidae	Demansia papuensis (MACLEAY, 1877)	Demansia	Demansia papuensis	Yes
Elapidae	Elapidae	Demansia psammophis (SCHLEGEL, 1837)	Demansia	Demansia psammophis	Yes
Elapidae	Elapidae	Demansia quaesitor SHEA, 2007	Demansia	Demansia quaesitor
Elapidae	Elapidae	Demansia reticulata (GRAY, 1842)	Demansia	Demansia reticulata
Elapidae	Elapidae	Demansia rimicola SCANLON, 2007	Demansia	Demansia rimicola
Elapidae	Elapidae	Demansia rufescens STORR, 1978	Demansia	Demansia rufescens
Elapidae	Elapidae	Demansia shinei SHEA, 2007	Demansia	Demansia shinei
Elapidae	Elapidae	Demansia simplex STORR, 1978	Demansia	Demansia simplex
Elapidae	Elapidae	Demansia torquata (GÜNTHER, 1862)	Demansia	Demansia torquata
Elapidae	Elapidae	Demansia vestigiata (DE VIS, 1884)	Demansia	Demansia vestigiata	Yes
Elapidae	Elapidae	Dendroaspis angusticeps (SMITH, 1849)	Dendroaspis	Dendroaspis angusticeps	Yes
Elapidae	Elapidae	Dendroaspis jamesoni (TRAILL, 1843)	Dendroaspis	Dendroaspis jamesoni	Yes
Elapidae	Elapidae	Dendroaspis polylepis GÜNTHER, 1864	Dendroaspis	Dendroaspis polylepis	Yes
Elapidae	Elapidae	Dendroaspis viridis (HALLOWELL, 1844)	Dendroaspis	Dendroaspis viridis	Yes
Elapidae	Elapidae	Denisonia devisi (WAITE & LONGMAN, 1920)	Denisonia	Denisonia devisi	Yes
Elapidae	Elapidae	Denisonia maculata (STEINDACHNER, 1867)	Denisonia	Denisonia maculata
Elapidae	Elapidae	Drysdalia coronoides (GÜNTHER, 1858)	Drysdalia	Drysdalia coronoides	Yes
Elapidae	Elapidae	Drysdalia mastersii (KREFFT, 1866)	Drysdalia	Drysdalia mastersii	Yes
Elapidae	Elapidae	Drysdalia rhodogaster (JAN & SORDELLI, 1873)	Drysdalia	Drysdalia rhodogaster	Yes
Elapidae	Elapidae	Echiopsis curta (SCHLEGEL, 1837)	Echiopsis	Echiopsis curta	Yes
Elapidae	Elapidae	Elapognathus coronatus (SCHLEGEL, 1837)	Elapognathus	Elapognathus coronatus	Yes
Elapidae	Elapidae	Elapognathus minor (GÜNTHER, 1863)	Elapognathus	Elapognathus minor
Elapidae	Elapidae	Elapsoidea boulengeri BOETTGER, 1895	Elapsoidea	Elapsoidea boulengeri
Elapidae	Elapidae	Elapsoidea broadleyi JAKOBSEN, 1997	Elapsoidea	Elapsoidea broadleyi
Elapidae	Elapidae	Elapsoidea chelazziorum LANZA, 1979	Elapsoidea	Elapsoidea chelazziorum
Elapidae	Elapidae	Elapsoidea guentherii BOCAGE, 1866	Elapsoidea	Elapsoidea guentherii
Elapidae	Elapidae	Elapsoidea laticincta (WERNER, 1919)	Elapsoidea	Elapsoidea laticincta
Elapidae	Elapidae	Elapsoidea loveridgei PARKER, 1949	Elapsoidea	Elapsoidea loveridgei
Elapidae	Elapidae	Elapsoidea nigra GÜNTHER, 1888	Elapsoidea	Elapsoidea nigra	Yes
Elapidae	Elapidae	Elapsoidea semiannulata BOCAGE, 1882	Elapsoidea	Elapsoidea semiannulata	Yes
Elapidae	Elapidae	Elapsoidea sundevallii SMITH, 1848	Elapsoidea	Elapsoidea sundevallii	Yes
Elapidae	Elapidae	Elapsoidea trapei MANE, 1999	Elapsoidea	Elapsoidea trapei
Elapidae	Elapidae	Emydocephalus annulatus KREFFT, 1869	Emydocephalus	Emydocephalus annulatus	Yes
Elapidae	Elapidae	Emydocephalus ijimae STEJNEGER, 1898	Emydocephalus	Emydocephalus ijimae	Yes
Elapidae	Elapidae	Emydocephalus szczerbaki DOTSENKO, 2011	Emydocephalus	Emydocephalus szczerbaki
Elapidae	Elapidae	Ephalophis greyae SMITH, 1931	Ephalophis	Ephalophis greyae	Yes
Elapidae	Elapidae	Furina barnardi (KINGHORN, 1939)	Furina	Furina barnardi
Elapidae	Elapidae	Furina diadema (SCHLEGEL, 1837)	Furina	Furina diadema	Yes
Elapidae	Elapidae	Furina dunmalli (WORRELL, 1955)	Furina	Furina dunmalli
Elapidae	Elapidae	Furina ornata (GRAY, 1842)	Furina	Furina ornata	Yes
Elapidae	Elapidae	Furina tristis (GÜNTHER, 1858)	Furina	Furina tristis
Elapidae	Elapidae	Hemachatus haemachatus BONNATERRE, 1790	Hemachatus	Hemachatus haemachatus	Yes
Elapidae	Elapidae	Hemiaspis damelii (GÜNTHER, 1876)	Hemiaspis	Hemiaspis damelii	Yes
Elapidae	Elapidae	Hemiaspis signata (JAN, 1859)	Hemiaspis	Hemiaspis signata	Yes
Elapidae	Elapidae	Hemibungarus calligaster (WIEGMANN, 1835)	Hemibungarus	Hemibungarus calligaster	Yes
Elapidae	Elapidae	Hoplocephalus bitorquatus (JAN, 1859)	Hoplocephalus	Hoplocephalus bitorquatus	Yes
Elapidae	Elapidae	Hoplocephalus bungaroides SCHLEGEL, 1837	Hoplocephalus	Hoplocephalus bungaroides	Yes
Elapidae	Elapidae	Hoplocephalus stephensii KREFFT, 1869	Hoplocephalus	Hoplocephalus stephensii
Elapidae	Elapidae	Hydrelaps darwiniensis BOULENGER, 1896	Hydrelaps	Hydrelaps darwiniensis	Yes
Elapidae	Elapidae	Hydrophis atriceps GÜNTHER, 1864	Hydrophis	Hydrophis atriceps	Yes
Elapidae	Elapidae	Hydrophis belcheri (GRAY, 1849)	Hydrophis	Hydrophis belcheri	Yes
Elapidae	Elapidae	Hydrophis bituberculatus PETERS, 1873	Hydrophis	Hydrophis bituberculatus
Elapidae	Elapidae	Hydrophis brookii GÜNTHER, 1872	Hydrophis	Hydrophis brookii	Yes
Elapidae	Elapidae	Hydrophis caerulescens (SHAW, 1802)	Hydrophis	Hydrophis caerulescens	Yes
Elapidae	Elapidae	Hydrophis cantoris GÜNTHER, 1864	Hydrophis	Hydrophis cantoris
Elapidae	Elapidae	Hydrophis coggeri (KHARIN, 1984)	Hydrophis	Hydrophis coggeri	Yes
Elapidae	Elapidae	Hydrophis curtus (SHAW, 1802)	Hydrophis	Hydrophis curtus	Yes
Elapidae	Elapidae	Hydrophis cyanocinctus DAUDIN, 1803	Hydrophis	Hydrophis cyanocinctus	Yes
Elapidae	Elapidae	Hydrophis czeblukovi (KHARIN, 1984)	Hydrophis	Hydrophis czeblukovi	Yes
Elapidae	Elapidae	Hydrophis donaldi UKUWELA, SANDERS & FRY, 2012	Hydrophis	Hydrophis donaldi	Yes
Elapidae	Elapidae	Hydrophis elegans (GRAY, 1842)	Hydrophis	Hydrophis elegans	Yes
Elapidae	Elapidae	Hydrophis fasciatus (SCHNEIDER, 1799)	Hydrophis	Hydrophis fasciatus	Yes
Elapidae	Elapidae	Hydrophis gracilis (SHAW, 1802)	Hydrophis	Hydrophis gracilis	Yes
Elapidae	Elapidae	Hydrophis hardwickii (GRAY, 1834)	Hydrophis	Hydrophis hardwickii
Elapidae	Elapidae	Hydrophis hendersoni (BOULENGER, 1903)	Hydrophis	Hydrophis hendersoni
Elapidae	Elapidae	Hydrophis inornatus (GRAY, 1849)	Hydrophis	Hydrophis inornatus
Elapidae	Elapidae	Hydrophis jerdonii (GRAY, 1849)	Hydrophis	Hydrophis jerdonii	Yes
Elapidae	Elapidae	Hydrophis kingii BOULENGER, 1896	Hydrophis	Hydrophis kingii	Yes
Elapidae	Elapidae	Hydrophis klossi BOULENGER, 1912	Hydrophis	Hydrophis klossi
Elapidae	Elapidae	Hydrophis laboutei RASMUSSEN & INEICH, 2000	Hydrophis	Hydrophis laboutei
Elapidae	Elapidae	Hydrophis lamberti SMITH, 1917	Hydrophis	Hydrophis lamberti	Yes
Elapidae	Elapidae	Hydrophis lapemoides (GRAY, 1849)	Hydrophis	Hydrophis lapemoides	Yes
Elapidae	Elapidae	Hydrophis macdowelli KHARIN, 1983	Hydrophis	Hydrophis macdowelli	Yes
Elapidae	Elapidae	Hydrophis major (SHAW, 1802)	Hydrophis	Hydrophis major	Yes
Elapidae	Elapidae	Hydrophis mamillaris (DAUDIN, 1803)	Hydrophis	Hydrophis mamillaris
Elapidae	Elapidae	Hydrophis melanocephalus GRAY, 1849	Hydrophis	Hydrophis melanocephalus	Yes
Elapidae	Elapidae	Hydrophis melanosoma GÜNTHER, 1864	Hydrophis	Hydrophis melanosoma
Elapidae	Elapidae	Hydrophis nigrocinctus DAUDIN, 1803	Hydrophis	Hydrophis nigrocinctus
Elapidae	Elapidae	Hydrophis obscurus DAUDIN, 1803	Hydrophis	Hydrophis obscurus	Yes
Elapidae	Elapidae	Hydrophis ornatus (GRAY, 1842)	Hydrophis	Hydrophis ornatus	Yes
Elapidae	Elapidae	Hydrophis pachycercos FISCHER, 1855	Hydrophis	Hydrophis pachycercos	Yes
Elapidae	Elapidae	Hydrophis pacificus BOULENGER, 1896	Hydrophis	Hydrophis pacificus	Yes
Elapidae	Elapidae	Hydrophis parviceps SMITH, 1935	Hydrophis	Hydrophis parviceps	Yes
Elapidae	Elapidae	Hydrophis peronii (DUMÉRIL, 1853)	Hydrophis	Hydrophis peronii	Yes
Elapidae	Elapidae	Hydrophis platurus (LINNAEUS, 1766)	Hydrophis	Hydrophis platurus	Yes
Elapidae	Elapidae	Hydrophis schistosus DAUDIN, 1803	Hydrophis	Hydrophis schistosus	Yes
Elapidae	Elapidae	Hydrophis semperi GARMAN, 1881	Hydrophis	Hydrophis semperi	Yes
Elapidae	Elapidae	Hydrophis sibauensis RASMUSSEN, AULIYA & BÖHME, 2001	Hydrophis	Hydrophis sibauensis
Elapidae	Elapidae	Hydrophis spiralis (SHAW, 1802)	Hydrophis	Hydrophis spiralis	Yes
Elapidae	Elapidae	Hydrophis stokesii (GRAY, 1846)	Hydrophis	Hydrophis stokesii	Yes
Elapidae	Elapidae	Hydrophis stricticollis GÜNTHER, 1864	Hydrophis	Hydrophis stricticollis	Yes
Elapidae	Elapidae	Hydrophis torquatus GÜNTHER, 1864	Hydrophis	Hydrophis torquatus
Elapidae	Elapidae	Hydrophis viperinus (SCHMIDT, 1852)	Hydrophis	Hydrophis viperinus	Yes
Elapidae	Elapidae	Hydrophis vorisi KHARIN, 1984	Hydrophis	Hydrophis vorisi
Elapidae	Elapidae	Hydrophis zweifeli (KHARIN, 1985)	Hydrophis	Hydrophis zweifeli	Yes
Elapidae	Elapidae	Kolpophis annandalei (LAIDLAW, 1901)	Kolpophis	Kolpophis annandalei
Elapidae	Elapidae	Laticauda colubrina (SCHNEIDER, 1799)	Laticauda	Laticauda colubrina	Yes
Elapidae	Elapidae	Laticauda crockeri SLEVIN, 1934	Laticauda	Laticauda crockeri
Elapidae	Elapidae	Laticauda frontalis (DE VIS, 1905)	Laticauda	Laticauda frontalis	Yes
Elapidae	Elapidae	Laticauda guineai HEATWOLE, BUSACK & COGGER, 2005	Laticauda	Laticauda guineai	Yes
Elapidae	Elapidae	Laticauda laticaudata (LINNAEUS, 1758)	Laticauda	Laticauda laticaudata	Yes
Elapidae	Elapidae	Laticauda saintgironsi COGGER & HEATWOLE, 2005	Laticauda	Laticauda saintgironsi	Yes
Elapidae	Elapidae	Laticauda schistorhynchus (GÜNTHER, 1874)	Laticauda	Laticauda schistorhynchus
Elapidae	Elapidae	Laticauda semifasciata (REINWARDT, 1837)	Laticauda	Laticauda semifasciata	Yes
Elapidae	Elapidae	Loveridgelaps elapoides (BOULENGER, 1890)	Loveridgelaps	Loveridgelaps elapoides
Elapidae	Elapidae	Micropechis ikaheca LESSON, 1829	Micropechis	Micropechis ikaheca
Elapidae	Elapidae	Micruroides euryxanthus (KENNICOTT, 1860)	Micruroides	Micruroides euryxanthus	Yes
Elapidae	Elapidae	Micrurus albicinctus AMARAL, 1925	Micrurus	Micrurus albicinctus	Yes
Elapidae	Elapidae	Micrurus alleni SCHMIDT, 1936	Micrurus	Micrurus alleni
Elapidae	Elapidae	Micrurus altirostris (COPE, 1860)	Micrurus	Micrurus altirostris	Yes
Elapidae	Elapidae	Micrurus ancoralis JAN, 1872	Micrurus	Micrurus ancoralis
Elapidae	Elapidae	Micrurus annellatus PETERS, 1871	Micrurus	Micrurus annellatus
Elapidae	Elapidae	Micrurus averyi SCHMIDT, 1939	Micrurus	Micrurus averyi
Elapidae	Elapidae	Micrurus baliocoryphus (COPE, 1862)	Micrurus	Micrurus baliocoryphus	Yes
Elapidae	Elapidae	Micrurus bernadi (COPE, 1887)	Micrurus	Micrurus bernadi
Elapidae	Elapidae	Micrurus bocourti (JAN, 1872)	Micrurus	Micrurus bocourti
Elapidae	Elapidae	Micrurus bogerti ROZE, 1967	Micrurus	Micrurus bogerti
Elapidae	Elapidae	Micrurus brasiliensis ROZE, 1967	Micrurus	Micrurus brasiliensis	Yes
Elapidae	Elapidae	Micrurus browni SCHMIDT & SMITH, 1943	Micrurus	Micrurus browni
Elapidae	Elapidae	Micrurus camilae RENJIFO & LUNDBERG, 2003	Micrurus	Micrurus camilae
Elapidae	Elapidae	Micrurus catamayensis ROZE, 1989	Micrurus	Micrurus catamayensis
Elapidae	Elapidae	Micrurus circinalis (DUMÉRIL, BIBRON & DUMÉRIL, 1854)	Micrurus	Micrurus circinalis
Elapidae	Elapidae	Micrurus clarki SCHMIDT, 1936	Micrurus	Micrurus clarki
Elapidae	Elapidae	Micrurus collaris (SCHLEGEL, 1837)	Micrurus	Micrurus collaris
Elapidae	Elapidae	Micrurus corallinus (MERREM, 1820)	Micrurus	Micrurus corallinus	Yes
Elapidae	Elapidae	Micrurus decoratus (JAN, 1858)	Micrurus	Micrurus decoratus	Yes
Elapidae	Elapidae	Micrurus diana ROZE, 1983	Micrurus	Micrurus diana
Elapidae	Elapidae	Micrurus diastema (DUMÉRIL, BIBRON & DUMÉRIL, 1854)	Micrurus	Micrurus diastema	Yes
Elapidae	Elapidae	Micrurus dissoleucus COPE, 1860	Micrurus	Micrurus dissoleucus	Yes
Elapidae	Elapidae	Micrurus distans KENNICOTT, 1860	Micrurus	Micrurus distans
Elapidae	Elapidae	Micrurus dumerilii JAN, 1858	Micrurus	Micrurus dumerilii
Elapidae	Elapidae	Micrurus elegans JAN, 1858	Micrurus	Micrurus elegans
Elapidae	Elapidae	Micrurus ephippifer (COPE, 1886)	Micrurus	Micrurus ephippifer
Elapidae	Elapidae	Micrurus filiformis (GÜNTHER, 1859)	Micrurus	Micrurus filiformis
Elapidae	Elapidae	Micrurus frontalis DUMÉRIL, BIBRON & DUMÉRIL, 1854	Micrurus	Micrurus frontalis	Yes
Elapidae	Elapidae	Micrurus fulvius (LINNAEUS, 1766)	Micrurus	Micrurus fulvius	Yes
Elapidae	Elapidae	Micrurus hemprichii (JAN, 1858)	Micrurus	Micrurus hemprichii	Yes
Elapidae	Elapidae	Micrurus hippocrepis (PETERS, 1862)	Micrurus	Micrurus hippocrepis
Elapidae	Elapidae	Micrurus ibiboboca (MERREM, 1820)	Micrurus	Micrurus ibiboboca	Yes
Elapidae	Elapidae	Micrurus isozonus (COPE, 1860)	Micrurus	Micrurus isozonus
Elapidae	Elapidae	Micrurus langsdorffi (WAGLER, 1824)	Micrurus	Micrurus langsdorffi
Elapidae	Elapidae	Micrurus laticollaris PETERS, 1870	Micrurus	Micrurus laticollaris
Elapidae	Elapidae	Micrurus latifasciatus SCHMIDT, 1933	Micrurus	Micrurus latifasciatus
Elapidae	Elapidae	Micrurus lemniscatus (LINNAEUS, 1758)	Micrurus	Micrurus lemniscatus	Yes
Elapidae	Elapidae	Micrurus limbatus FRASER, 1964	Micrurus	Micrurus limbatus
Elapidae	Elapidae	Micrurus margaritiferus ROZE, 1967	Micrurus	Micrurus margaritiferus
Elapidae	Elapidae	Micrurus medemi ROZE, 1967	Micrurus	Micrurus medemi
Elapidae	Elapidae	Micrurus meridensis ROZE, 1989	Micrurus	Micrurus meridensis
Elapidae	Elapidae	Micrurus mertensi SCHMIDT, 1936	Micrurus	Micrurus mertensi
Elapidae	Elapidae	Micrurus mipartitus (DUMÉRIL, BIBRON & DUMÉRIL, 1854)	Micrurus	Micrurus mipartitus	Yes
Elapidae	Elapidae	Micrurus mosquitensis SCHMIDT, 1933	Micrurus	Micrurus mosquitensis
Elapidae	Elapidae	Micrurus multifasciatus JAN, 1858	Micrurus	Micrurus multifasciatus
Elapidae	Elapidae	Micrurus multiscutatus RENDAHL & VESTERGREN, 1941	Micrurus	Micrurus multiscutatus
Elapidae	Elapidae	Micrurus narduccii (JAN, 1863)	Micrurus	Micrurus narduccii	Yes
Elapidae	Elapidae	Micrurus nattereri SCHMIDT, 1952	Micrurus	Micrurus nattereri
Elapidae	Elapidae	Micrurus nebularis ROZE, 1989	Micrurus	Micrurus nebularis
Elapidae	Elapidae	Micrurus nigrocinctus (GIRARD, 1854)	Micrurus	Micrurus nigrocinctus
Elapidae	Elapidae	Micrurus obscurus (JAN, 1872)	Micrurus	Micrurus obscurus
Elapidae	Elapidae	Micrurus oligoanellatus AYERBE & LÓPEZ, 2002	Micrurus	Micrurus oligoanellatus
Elapidae	Elapidae	Micrurus ornatissimus (JAN, 1858)	Micrurus	Micrurus ornatissimus
Elapidae	Elapidae	Micrurus pacaraimae MORATO DE CARVALHO, 2002	Micrurus	Micrurus pacaraimae
Elapidae	Elapidae	Micrurus pachecogili CAMPBELL, 2000	Micrurus	Micrurus pachecogili
Elapidae	Elapidae	Micrurus paraensis DA CUNHA & NASCIMENTO, 1973	Micrurus	Micrurus paraensis
Elapidae	Elapidae	Micrurus peruvianus SCHMIDT, 1936	Micrurus	Micrurus peruvianus
Elapidae	Elapidae	Micrurus petersi ROZE, 1967	Micrurus	Micrurus petersi
Elapidae	Elapidae	Micrurus potyguara PIRES, DA SILVA Jr, FEITOSA, COSTA-PRUDENTE, PREIRA-FILHO & ZAHER, 2014	Micrurus	Micrurus potyguara
Elapidae	Elapidae	Micrurus proximans SMITH & CHRAPLIWY, 1958	Micrurus	Micrurus proximans
Elapidae	Elapidae	Micrurus psyches (DAUDIN, 1803)	Micrurus	Micrurus psyches	Yes
Elapidae	Elapidae	Micrurus putumayensis LANCINI, 1962	Micrurus	Micrurus putumayensis
Elapidae	Elapidae	Micrurus pyrrhocryptus (COPE, 1862)	Micrurus	Micrurus pyrrhocryptus	Yes
Elapidae	Elapidae	Micrurus remotus ROZE, 1987	Micrurus	Micrurus remotus
Elapidae	Elapidae	Micrurus renjifoi (LAMAR, 2003)	Micrurus	Micrurus renjifoi
Elapidae	Elapidae	Micrurus ruatanus (GÜNTHER, 1895)	Micrurus	Micrurus ruatanus
Elapidae	Elapidae	Micrurus sangilensis NICEFORO MARIA, 1942	Micrurus	Micrurus sangilensis
Elapidae	Elapidae	Micrurus scutiventris (COPE, 1869)	Micrurus	Micrurus scutiventris
Elapidae	Elapidae	Micrurus serranus HARVEY, APARICIO & GONZALEZ, 2003	Micrurus	Micrurus serranus
Elapidae	Elapidae	Micrurus silviae DI BERNARDO, BORGES-MARTINS & DA SILVA, 2007	Micrurus	Micrurus silviae
Elapidae	Elapidae	Micrurus spixii WAGLER, 1824	Micrurus	Micrurus spixii	Yes
Elapidae	Elapidae	Micrurus spurrelli (BOULENGER, 1914)	Micrurus	Micrurus spurrelli
Elapidae	Elapidae	Micrurus steindachneri (WERNER, 1901)	Micrurus	Micrurus steindachneri
Elapidae	Elapidae	Micrurus stewarti BARBOUR & AMARAL, 1928	Micrurus	Micrurus stewarti
Elapidae	Elapidae	Micrurus stuarti ROZE, 1967	Micrurus	Micrurus stuarti
Elapidae	Elapidae	Micrurus surinamensis (CUVIER, 1817)	Micrurus	Micrurus surinamensis	Yes
Elapidae	Elapidae	Micrurus tamaulipensis LAVIN-MURCIO & DIXON, 2004	Micrurus	Micrurus tamaulipensis
Elapidae	Elapidae	Micrurus tener BAIRD & GIRARD, 1853	Micrurus	Micrurus tener
Elapidae	Elapidae	Micrurus tikuna FEITOSA, DA SILVA Jr, PIRES, ZAHER & COSTA-PRUDENTE, 2015	Micrurus	Micrurus tikuna
Elapidae	Elapidae	Micrurus tschudii JAN, 1858	Micrurus	Micrurus tschudii
Elapidae	Elapidae	Naja anchietae BOCAGE, 1879	Naja	Naja anchietae	Yes
Elapidae	Elapidae	Naja annulata PETERS, 1876	Naja	Naja annulata	Yes
Elapidae	Elapidae	Naja annulifera PETERS, 1854	Naja	Naja annulifera	Yes
Elapidae	Elapidae	Naja arabica SCORTECCI, 1932	Naja	Naja arabica	Yes
Elapidae	Elapidae	Naja ashei WÜSTER & BROADLEY, 2007	Naja	Naja ashei	Yes
Elapidae	Elapidae	Naja atra CANTOR, 1842	Naja	Naja atra	Yes
Elapidae	Elapidae	Naja christyi (BOULENGER, 1904)	Naja	Naja christyi
Elapidae	Elapidae	Naja crawshayi GÜNTHER, 1893	Naja	Naja crawshayi
Elapidae	Elapidae	Naja haje (LINNAEUS, 1758)	Naja	Naja haje	Yes
Elapidae	Elapidae	Naja kaouthia LESSON, 1831	Naja	Naja kaouthia	Yes
Elapidae	Elapidae	Naja katiensis ANGEL, 1922	Naja	Naja katiensis	Yes
Elapidae	Elapidae	Naja mandalayensis SLOWINSKI & WÜSTER, 2000	Naja	Naja mandalayensis	Yes
Elapidae	Elapidae	Naja melanoleuca HALLOWELL, 1857	Naja	Naja melanoleuca	Yes
Elapidae	Elapidae	Naja mossambica PETERS, 1854	Naja	Naja mossambica	Yes
Elapidae	Elapidae	Naja multifasciata (WERNER, 1902)	Naja	Naja multifasciata	Yes
Elapidae	Elapidae	Naja naja (LINNAEUS, 1758)	Naja	Naja naja	Yes
Elapidae	Elapidae	Naja nigricincta BOGERT, 1940	Naja	Naja nigricincta	Yes
Elapidae	Elapidae	Naja nigricollis REINHARDT, 1843	Naja	Naja nigricollis	Yes
Elapidae	Elapidae	Naja nivea (LINNAEUS, 1758)	Naja	Naja nivea	Yes
Elapidae	Elapidae	Naja nubiae WÜSTER & BROADLEY, 2003	Naja	Naja nubiae	Yes
Elapidae	Elapidae	Naja oxiana (EICHWALD, 1831)	Naja	Naja oxiana	Yes
Elapidae	Elapidae	Naja pallida BOULENGER, 1896	Naja	Naja pallida	Yes
Elapidae	Elapidae	Naja philippinensis TAYLOR, 1922	Naja	Naja philippinensis
Elapidae	Elapidae	Naja sagittifera WALL, 1913	Naja	Naja sagittifera
Elapidae	Elapidae	Naja samarensis PETERS, 1861	Naja	Naja samarensis
Elapidae	Elapidae	Naja senegalensis TRAPE, CHIRIO & WÜSTER, 2009	Naja	Naja senegalensis	Yes
Elapidae	Elapidae	Naja siamensis LAURENTI, 1768	Naja	Naja siamensis	Yes
Elapidae	Elapidae	Naja sputatrix BOIE, 1827	Naja	Naja sputatrix	Yes
Elapidae	Elapidae	Naja sumatrana MÜLLER, 1890	Naja	Naja sumatrana	Yes
Elapidae	Elapidae	Notechis scutatus (PETERS, 1861)	Notechis	Notechis scutatus	Yes
Elapidae	Elapidae	Ogmodon vitianus PETERS, 1864	Ogmodon	Ogmodon vitianus
Elapidae	Elapidae	Ophiophagus hannah (CANTOR, 1836)	Ophiophagus	Ophiophagus hannah	Yes
Elapidae	Elapidae	Oxyuranus microlepidotus (MCCOY, 1879)	Oxyuranus	Oxyuranus microlepidotus	Yes
Elapidae	Elapidae	Oxyuranus scutellatus PETERS, 1867	Oxyuranus	Oxyuranus scutellatus	Yes
Elapidae	Elapidae	Oxyuranus temporalis DOUGHTY, MARYAN, DONNELLAN & HUTCHINSON, 2007	Oxyuranus	Oxyuranus temporalis	Yes
Elapidae	Elapidae	Parahydrophis mertoni (ROUX, 1910)	Parahydrophis	Parahydrophis mertoni	Yes
Elapidae	Elapidae	Parapistocalamus hedigeri ROUX, 1934	Parapistocalamus	Parapistocalamus hedigeri
Elapidae	Elapidae	Parasuta dwyeri (WORRELL, 1956)	Parasuta	Parasuta dwyeri
Elapidae	Elapidae	Parasuta flagellum (MCCOY, 1878)	Parasuta	Parasuta flagellum
Elapidae	Elapidae	Parasuta gouldii (GRAY, 1841)	Parasuta	Parasuta gouldii
Elapidae	Elapidae	Parasuta monachus (STORR, 1964)	Parasuta	Parasuta monachus	Yes
Elapidae	Elapidae	Parasuta nigriceps (GÜNTHER, 1863)	Parasuta	Parasuta nigriceps
Elapidae	Elapidae	Parasuta spectabilis (KREFFT, 1869)	Parasuta	Parasuta spectabilis	Yes
Elapidae	Elapidae	Paroplocephalus atriceps (STORR, 1980)	Paroplocephalus	Paroplocephalus atriceps	Yes
Elapidae	Elapidae	Pseudechis australis (GRAY, 1842)	Pseudechis	Pseudechis australis	Yes
Elapidae	Elapidae	Pseudechis butleri SMITH, 1982	Pseudechis	Pseudechis butleri	Yes
Elapidae	Elapidae	Pseudechis colletti BOULENGER, 1902	Pseudechis	Pseudechis colletti	Yes
Elapidae	Elapidae	Pseudechis guttatus DE VIS, 1905	Pseudechis	Pseudechis guttatus	Yes
Elapidae	Elapidae	Pseudechis pailsei (HOSER, 1998)	Pseudechis	Pseudechis pailsei
Elapidae	Elapidae	Pseudechis papuanus PETERS & DORIA, 1878	Pseudechis	Pseudechis papuanus	Yes
Elapidae	Elapidae	Pseudechis porphyriacus (SHAW, 1794)	Pseudechis	Pseudechis porphyriacus	Yes
Elapidae	Elapidae	Pseudechis rossignolii (HOSER, 2000)	Pseudechis	Pseudechis rossignolii
Elapidae	Elapidae	Pseudechis weigeli (WELLS & WELLINGTON, 1987)	Pseudechis	Pseudechis weigeli
Elapidae	Elapidae	Pseudohaje goldii (BOULENGER, 1895)	Pseudohaje	Pseudohaje goldii
Elapidae	Elapidae	Pseudohaje nigra GÜNTHER, 1858	Pseudohaje	Pseudohaje nigra
Elapidae	Elapidae	Pseudonaja affinis GÜNTHER, 1872	Pseudonaja	Pseudonaja affinis	Yes
Elapidae	Elapidae	Pseudonaja aspidorhyncha (MCCOY, 1879)	Pseudonaja	Pseudonaja aspidorhyncha
Elapidae	Elapidae	Pseudonaja guttata (PARKER, 1926)	Pseudonaja	Pseudonaja guttata	Yes
Elapidae	Elapidae	Pseudonaja inframacula (WAITE, 1925)	Pseudonaja	Pseudonaja inframacula	Yes
Elapidae	Elapidae	Pseudonaja ingrami (BOULENGER, 1908)	Pseudonaja	Pseudonaja ingrami	Yes
Elapidae	Elapidae	Pseudonaja mengdeni WELLS & WELLINGTON, 1985	Pseudonaja	Pseudonaja mengdeni
Elapidae	Elapidae	Pseudonaja modesta (GÜNTHER, 1872)	Pseudonaja	Pseudonaja modesta	Yes
Elapidae	Elapidae	Pseudonaja nuchalis GÜNTHER, 1858	Pseudonaja	Pseudonaja nuchalis	Yes
Elapidae	Elapidae	Pseudonaja textilis (DUMÉRIL, BIBRON & DUMÉRIL, 1854)	Pseudonaja	Pseudonaja textilis	Yes
[truncated: 966 more rows]
