# Supplementary material for: Large-scale molecular phylogeny, morphology, divergence-time estimation, and the fossil record of advanced caenophidian snakes (Squamata: Serpentes)
Source: PLoS One. 2019 May 10;14(5):e0216148. doi: 10.1371/journal.pone.0216148 (PMC6512042; doi:10.1371/journal.pone.0216148)
Supplement: S8 Table — List with sequences for the pairs of primers used to amplify the gene fragments used in the present study. (XLSX) [file pone.0216148.s008.xlsx]

## Sheet: Sheet1
Gene	Primer	Sequences	Reference
12S	L1091mod	5’ CAAACTAGGATTAGATACCCTACTAT 3’	Kocher et al. (1989)
	H1557mod	5’ GTACRCTTACCWTGTTACGACTT 3’	Knight e Nindell (1994)
16S	L2510mod (16sar)	5’ CCGACTGTTTAMCAAAAACA 3’	Palumbi et al. (1991)
	H3056mod (16Sbr)	5’ CTCCGGTCTGAACTCAGATCACGTRGG 3’	Palumbi et al. (1991)
cyt b	703Botp.mod	5’ TCAAAYATCTCAACCTGATGAAAYTTYGG 3’	Pook et al. (2000)
	MVZ16p.mod	5’ GGCAAATAGGAAGTATCAYTCTGGYTT 3’	Pook et al. (2000)
cox 1	MLepF1.mod	5’ GCATTYCCACGAATAAATAAYATRAG 3’	Hajibabaei et al. (2006)
	COI_r928	5’ CCTGTTGGAAYTGCRATRATTAT 3’	Designed in this project
c-mos	S77	5’ CATGGACTGGGATCAGTTATG 3’	Lawson et al. (2005)
	S78	5’ CCTTGGGTGTGATTTTCTCACCT 3’	Lawson et al. (2005)
RAG1	Mart.FL1	5’ AGCTGCAGYCARTAYCAYAARATGTA 3’	Chiari et al. (2004)
	Amp.R1	5’ AACTCAGCTGCATTKCCAATRTCA 3’	Chiari et al. (2004)
BDNF	BDNFF	5’ GACCATCCTTTTCCTKACTATGGTTATTTCATACTT 3’	Noonan e Chippindale (2006)
	BDNFR	5’ CTATCTTCCCCTTTTAATGGTCAGTGTACAAAC 3’	Noonan e Chippindale (2006)
NT3	NT3F3	5’ ATATTTCTGGCTTTTCTCTGTGGC 3’	Noonan e Chippindale (2006)
	NT3R4	5’ GCGTTTCATAAAAATATTGTTTGACCGG 3’	Noonan e Chippindale (2006)
JUN	LJUN2	5’ CCAAGAATGTCACYGAYGAGCA 3’	Vidal & Hedges (2005)
	HJUN2	5’ GGAGGAGTCTCCCCAGGCATTT 3’	Vidal & Hedges (2005)
AMEL	LAM2D	5’ TAYCCACRKTAYDSYTATGARCC 3’	Vidal & Hedges (2005)
	HAM	5’ CACTTCYTCYTKCTTGGTYT 3’	Vidal & Hedges (2005)
