# Supplementary material for: Large-scale molecular phylogeny, morphology, divergence-time estimation, and the fossil record of advanced caenophidian snakes (Squamata: Serpentes)
Source: PLoS One. 2019 May 10;14(5):e0216148. doi: 10.1371/journal.pone.0216148 (PMC6512042; doi:10.1371/journal.pone.0216148)
Supplement: S10 Table — List of fossil snakes from the Paleogene and Neogene with authorship, stratigraphic occurrence and locality. (XLSX) [file pone.0216148.s010.xlsx]

## Sheet: Planilha2
FOSSIL TAXON	AUTHORSHIP	MINIMUM AGE	EPOCH	AGE	LOCALITY	REFERENCES
(1) Procerophis sahnii	Rage et al. (2008)	54 Ma	Early Eocene	early Ypresian	Gujarat, India	Rage JC, Folie A, Rana RS, Singh H, Rose KD, Smith T. A diverse snake fauna from the early Eocene of Vastan Lignite Mine, Gujarat, India. Acta Palaeontol Pol. 2008;53: 391-403.
(2) Colubroidea Incertae sedis	Rage et al (2013)	41.2 Ma	Middle Eocene	Lutetian	Silica North, Namibia	Rage JC, Pickford M, Senut B. Amphibians and squamates from the middle Eocene of Namibia, with comments on pre-Miocene anurans from Africa. Ann Paleontol. 2013;99: 217-242.
(3) Colubroidea indet.	Head et al. (2005)	37.2 Ma	Middle Eocene	late Bartonian/early Priabonian	Pondaung Formation of Mogaung Village, Myanmar	Head JJ. Snakes of the Siwalik group (Miocene of Pakistan): systematics and relationship to environmental change. Palaeo Electronica. 2005;33: 8. 1. 18A
(4) Renenutet enmerwer	McCartney and Seiffert (2016)	37 Ma	Late Eocene	early Priabonian	Fayum (Birket Qarun Formation), Egypt	McCartney JA, Seiffert ER. A Late Eocene snake fauna from the Fayum depression, Egypt. J. Vert. Paleontol. 2015;36: e1029580.
(5) Colubroidea indet	Smith (2013)	35.2 Ma	Late Eocene	late Priabonian (Chadronian NALMA)	Medicine Pole Hills of North Dakota, USA	Smith K. New constraints on the evolution of the snake clades Ungaliophiinae, Loxocemidae and Colubridae (Serpentes), with comments on the fossil history of erycine boids in North America. Zool Anz. 2013;252: 157-182.
(6) Nebraskophis sp.	Parmley and Holman (2003)	34.2 Ma	Late Eocene	late Priabonian	Hardie Mine	Parmley D Holman JA. Nebraskophis Holman from the late Eocene of Georgia (USA), the oldest known North American colubrid snake. Acta Zoologica Cracoviensia. 2003;46: 1-8.
(7) Colubrid indet.	Rage et al. (1992)	34 Ma	Late Eocene	late Priabonian	Wai Lek and Bang Pu Dam, Thailand	Rage JC, Buffetaut E, Buffetaut-Tong H, Chaimanee Y, Ducrocq S, Jaeger JJ, Suteethorn V. A colubrid snake in the late Eocene of Thailand: the oldest known Colubridae (Reptilia, Serpentes). C R Acad Sci II. 1992;314: 1085-1089.
(8) Vectophis wardi	Rage and Ford (1980)	33.9 Ma	Late Eocene	late Priabonian	Headon Hill, England	Rage JC, Ford RLE. Amphibians and squamates from the Upper Eocene of the Isle of Wight. Tertiary Res. 1980; 3: 47-60.
(9) Texasophis galbreathi	Holman (1984)	32 Ma	Early Oligocene	Rupelian (Orellan NALMA)	Scenic Member of Brule Formation in Logan County, USA	Holman JA. Texasophis galbreathi, new species, the earliest New World colubrid snake. J. Vert. Paleontol. 1984;3: 223-225.
(10) Coluber cadurci	Rage (1974)	30.9 Ma	Middle Oligocene	Rupelian (MP 21 ELMA)	Phosphorites du Quercy, France	Rage JC. Les serpents des phosphorites du Quercy. Palaeovertebrata. 1974;6: 274-303.
(11) Elapidae indet.	McCartney et al (2014)	24.9 Ma	Late Oligocene	Chattian	Rukwa Rift Basin of the Ngsunwe Formation, Tanzania	McCartney JM, Stevens NJ, O'Connor PM. The earliest colubroid-dominated snake fauna from Africa: Perspectives from the late Oligocene Nsungwe Formation of southwestern Tanzania. PLoS ONE. 2014;9: e90415.
(12) Vipera cf. V. antiqua	Szyndlar and Bohme (1993)	22.1 Ma	Early Miocene	Aquitanian (MN 1 ELMA)	Weisenau, Germany	Szyndlar Z, Böhme W. Die fossilen Schlangen Deutschlands Geschichte der faunen und ihrer Erforschung. Mertensiella. 1993; 3:381-432.
(13) Elapidae indet.	Scanlon et al. (2003)	16.5 Ma.	Early Miocene	Burdigalian	RSO Site at Rivesrleigh, Australia	Scanlon JD, Lee MS, Archer M. Mid-Tertiary elapid snakes (Squamata, Colubroidea) from Riversleigh, northern Australia: early steps in a continent-wide adaptive radiation. Geobios. 2003;36: 573-601.
(14) Natrix aff. longivertebrata	Rage and Szyndlar (1986)	13.8 Ma	Middle Miocene	Langhian (MN7 ELMA)	La Grive L7, France	Rage JC, Szyndlar Z. Natrix longivertebrata from the European Neogene, a snake with one of the longest known stratigraphic ranges. Neues Jahrb Geol P-M. 1986;1: 56-64.
(15) Paleoheterodon tiheni	Holman (1964)	12.5 Ma	Middle Miocene	Serravalian (late Barstovian NALMA)	Myers Farm Fauna of Nebraska, USA	Holman JA. Fossil snakes from the Valentine Formation of Nebraska. Copeia. 1964: 631-637.
(16) Crotalinae indet. A	Ivanov (1999)	11.2 Ma	Late Miocene	Tortonian (MN9 ELMA)	Gritsev, Shepetovski district, Ukraine	Ivanov M. The first European pit viper from the Miocene of Ukraine. Acta Paleontol Pol. 1999; 44: 327-334.
(17) Incongruelaps iteratus	Scanlon et al (2003)	10.0 Ma	Late Miocene	Tortonian	Encore Site at Riversleigh, Australia	Scanlon JD, Lee MS, Archer M. Mid-Tertiary elapid snakes (Squamata, Colubroidea) from Riversleigh, northern Australia: early steps in a continent-wide adaptive radiation. Geobios. 2003;36: 573-601.
