# Supplementary material for: Large-scale molecular phylogeny, morphology, divergence-time estimation, and the fossil record of advanced caenophidian snakes (Squamata: Serpentes)
Source: PLoS One. 2019 May 10;14(5):e0216148. doi: 10.1371/journal.pone.0216148 (PMC6512042; doi:10.1371/journal.pone.0216148)
Supplement: S2 Fig — Data matrix and calibrated tree resulting from the treePL analysis of Colubroides, including the outgroups and containing 1278 terminals (1263 Colubroides and 15 outgroups). (TRE) [file pone.0216148.s012.tre]

#NEXUS

BEGIN DATA;
	DIMENSIONS NTAX=1278 NCHAR=14946;
	FORMAT DATATYPE=DNA GAP=- MISSING=?;
MATRIX
	Acanthophis_antarcticus ?????????????????????????????????????????????????????????????????????????????????????????????????????????????????????????????????????????????????????????????????????????????????????????????????????????????????????????????????????????????????????????????????????????????????????????????????????????????????????????????????????????????????????????????????????????????????????????????????????????????????????????????????????????????????????????????????????????????????????????????????????????????????????????????????????????????????????????????????????????????????????????????????????????????????????????????????????????????????????????????????????????????????????????????????????????????????????????????????????????????????????????????????????????????????????????????????????????????????????????????????????????????????????????????????????????????????????????????????????????????????????????????????????????????????????????????????????????????????????????????????????????????????????????????????????????????????????????????????????????????????????????????????????????????????????????????????????????????????????????????????????????????????????????????????????????????????????????????????????????????????????????????????????????????????????????????????????????????????????????????????????????????????????????????????????????????????????????????????????????????????????????????????????????????????????????????????????????????????????????????????????????????????????????????????????????????????????????????????????????????????????????????????????????????????????????????????????????????????????????????????????????????????????????????????????????????????????????????????????????????????????????????????????????????????????????????????????????????????????????????????????????????????????????????????????????????????????????????????????????????????????????????????????????????????????????????????????????????????????????????????????????????????????????????????????????????????????????????????????????????????????????????????????????????????????????????????????????????????????????????????????????????????????????????????????????????????????????????????????????????????????????????????????????????????????????????????????????????????????????????????????????????????????????????????????????????????????????????????????????????????????????????????????????????????????????????????????????????????????????????????????????????????????????????????????????????????????????????????????????????????????????????????????????????????????????????????????????????????????????????????????????????????????????????????????????????????????????????????????????????????????????????????????????????????????????????????????????????????????????????????????????????????????????????????????????????????????????????????????????????????????????????????????????????????????????????????????????????????????????????????????????????????????????????????????????????????????????????????????????????????????????????????????????????????????????????????????????????????????????????????????????????????????????????????????????????????????????????????????????????????????????????????????????????????????????????????????????????????????????????????????????????????????????????????????????????????????????????????????????????????????????????????????????????????????????????????????????????????????????????????????????????????????????????????????????????????????????????????????????????????????????????????????????????????????????????????????????????????????????????????????????????????????????????????????????????????????????????????????????????????????????????????????????????????????????????????????????????????????????????????????????????????????????????????????????????????????????????????????????????????????????????????????????????????????????????????????????????????????????????????????????????????????????????????????????????????????????????????????????????????????????????????????????????????????????????????????????????????????????????????????????????????????????????????????????????????????????????????????????????????????????????????????????????????????????????????????????????????????????????????????????????????????????????????????????????????????????????????????????????????????????????????????????????????????????????????????????????????????????????????????????????????????????????????????????????????????????????????????????????????????????????????????????????????????????????????????????????????????????????????????????????????????????????????????????????????????????????????????????????????????????????????????????????????????????????????????????????????????????????????????????????ATGTCCAACCAACACACCCTACTATCCTCCAACCTCCTGCCAGTCGGATCCAACATCTCCACATGATGAAACTTTGGCTCAATGCTGTTAACCTGCCTAGCCCTACAAATCTCAACCGGGTTCTTCCTGGCAATCCACTACACCGCCAACATCAACTTAGCCTTCTCATCAGTGACTCACATCATACGAGACGTACCATATGGATGAACAATACAAAACCTCCACGCAATTGGCGCATCTATATTCTTTATCTGCATCTATATCCACATCGCACGGGGCCTTTATTACGGCTTATACCTAAACAAAGAAGTATGACTATCAGGAACTGTACTTCTGATTACCCTAATAGCAACAGCTTTCTTCGGTTATGTCTTACCATGAGGACAAATATCATTCTGAGCAGCAACAGTAATCACCAACCTCCTTACCGCAATCCCATATCTAGGGACAACACTAACAACCTGACTGTGGGGGGGGTTCTCCATTAACGATCCAACCCTCACCCGATTTTTCGCCTTACACTTCATTCTCCCATTCTTGATTGTTTCTCTATCTTCAATTCACATTATCCTGTTACACAATGAAGGGTCAAACAACCCCCTCGGCACCAACCCAGACATCGATAAAATCCCATTTCACCCCTACCACTCATACAAAGACATTCTAATAATCACAGTAATAATCACCACCTTATTCTCCATTATAGCCTTCGCACCCAACCTATTCAACGACCCAGAAAACTTCTCCAAAGCTAACCCCCTAGTCACACCACAACACATCAAACCAGAGTGATACTTCCTATTTGCCTACGGTATCCTCCGATCAATCCCAAACAAACTGGGAGGAACACTCGCTCTCCTAATATCAGTCATTATCCTAACCACAGCACCATTCACACACACCTCTCACATCCGATCTATAGCATTTCGCCCACTAGCGCAAATATTATTCTGAACATTAATCGCAACCTTCATTACTATCACATGAACAGCCACTAAACCGGTAGAACCACCATTCATTCTTATTAGCCAAATAGCCTCAATCATCTACTTCTCATTCTTTATTATCAACCCGATTCTCGGATGAGTA???????????????????????????????????????????????????????????????????????????????????????????????????????????????????????????????????????????????????????????????????????????????????????????????????????????????????????????????????????????????????????????????????????????????????????????????????????????????????????????????????????????????????????????????????????????????????????????????????????????????????????????????????????????????????????????????????????????????????????????????????????????????????????????????????????????????????????????????????????????????????????????????????????????????????????????????????????????????????????????????????????????????????????????????????????????????????????????????????????????????????????????????????????????????????????????????????????????????????????????????????????????????????????????????????????????????????????????????????????????????????????????????????????????????????????????????????????????????????????????????????????????????????????????????????????????????????????????????????????????????????????????????????????????????????????????????NNNNNNNNNNNNNNNNNNNNNNNNNNNNNNNNNNNNNNNNNNNNNNNNNNNNNNNNNNTTATCCGCCTATCCCAAACTCTCCCCACCCTAAAAACAGATATTTTCCTCCCCTTTATTGTCCTATCTTTATGAGGAGCCGTACTCGCAAGCCTAACTTGCCTCCAACAAACAGACCTAAAATCCCTAATCGCTTACTCCTCAGTAAGCCATATAGGTTTAGTAATCGCCGCAATATCCATCCAAACACAATGAGGTTTAACCGGAGCCATAGCTATAATAATCGCTCACGGATTCACCTCATCAGCACTTTTTTGTCTAGCAAATACCACCTACGAACGCACCCAGACCCGCATTATAATCCTCACCCGAGGACTTCATAACATCCTACCAATAACCACAACCTGATGACTACTAACCTGCCTCATAAACATTGCAACCCCACCAAGCATAAACTTTACAAGTGAACTTCTAATTGCATCCTCCATATTCAACTGATGTCCAATAACAATTATCCTATTTGGGTCACTAATACTTATCACAGCATCATACACACTCCATATACTCCTATCAACACAATCAGGCACCCCCACACTCAAC---ACCCATACCCATCCCATACACTCACGAGAACACCTTCTTATATCACTCCACATCATCCCACTAATCCTAATCTCCTTAAAACCANAACTGGTGATATAN??????????????????????????????????????????????????????????????????????????????????????????????????????????????????????????????????????????????????????????????????????????????????????????????????????????????????????????????????????????????????????????????????????????????????????????????????????????????????????????????????????????????????????????????????????????????????????????????????????????????????????????????????????????????????????????????????????????????????????????????????????????????????????????????????????????????????????????????????????????????????????????????????????????????????????????????????????????????????????????????????????????????????????????????????????????????????????????????????????????????????????????????????????????????????????????????????????????????????????????????????????????????????????????????????????????????????????????????????????????????????????????????????????????????????????????????????????????????????????????????????????????????????????????????????????????????????????????????????????????????????????????????????????????????????????????????????????????????????????????????????????????????????????????????????????????????????????????????????????????????????????????????????????????????????????????????????????????????????????????????????????????????????????????????????????????????????????????????????????????????????????????????????????????????????????????????????????????????????????????????????????????????????????????????????????????????????????????????????????????????????????????????????????????????????????????????????????????????????????????????????????????????????????????????????????????????????????????????????????????????????????????????????????????????????????????????????????????????????????????????????????????????????????????????????????????????????????????????????????????????????????????????????????????????????????????????????????????????????????????????????????????????????????????????????????????????????????????????????????????????????????????????????????????????????????????????????????????????????????????????????????????????????????????????????????????????????????????????????????????????????????????????????????????????????????????????????????????????????????????????????????????????????????????????????????????????????????????????????????????????????????????????????????????????????????????????????????????????????????????????????????????????????????????????????????????????????????????????????????????????????????????????????????????????????????????????????????????????????????????????????????????????????????????????????????????????????????????????????????????????????????????????????????????????????????????????????????????????????????????????????????????????????????????????????????????????????????????????????????????????????????????????????????????????????????????????????????????????????????????????????????????????????????????????????????????????????????????????????????????????????????????????????????????????????????????????????????????????????????????????????????????????????????????????????????????????????????????????????????????????????????????????????????????????????????????????????????????????????????????????????????????????????????????????????????????????????????????????????????????????????????????????????????????????????????????????????????????????????????????????????????????????????????????????????????????????????????????????????????????????????????????????????????????????????????????????????????????????????????????????????????????????????????????????????????????????????????????????????????????????????????????????????????????????????????????????????????????????????????????????????????????????????????????????????????????????????????????????????????????????????????????????????????????????????????????????????????????????????????????????????????????????????????????????????????????????????????????????????????????????????????????????????????????????????????????????????????????????????????????????????????????????????????????????????????????????????????????????????????????????????????????????????????????????????????????????????????????????????????????????????????????????????????????????????????????????????????????????????????????????????????????????????????????????????????????????????????????????????????????????????????????????????????????????????????????????????????????????????????????????????????????????????????????????????????????????????????????????????????????????????????????????????????????????????????????????????????????????????????????????????????????????????????????????????????????????????????????????????????????????????????????????????????????????????????????????????????????????????????????????????????????????????????????????????????????????????????????????????????????????????????????????????????????????????????????????????????????????????????????????????????????????????????????????????????????????????????????????????????????????????????????????????????????????????????????????????????????????????????????????????????????????????????????????????????????????????????????????????????????????????????????????????????????????????????????????????????????????????????????????????????????????????????????????????????????????????????????????????????????????????????????????????????????????????????????????????????????????????????????????????????????????????????????????????????????????????????????????????????????????????????????????????????????????????????????????????????????????????????????????????????????????????????????????????????????????????????????????????????????????????????????????????????????????????????????????????????????????????????????????????????????????????????????????????????????????????????????????????????????????????????????????????????????????????????????????????????????????????????????????????????????????????????????????????????????????????????????????????????????????????????????????????????????????????????????????????????????????????????????????????????????????????????????????????????????????????????????????????????????????????????????????????????????????????????????????????????????????????????????????????????????????????????????????????????????????????????????????????????????????????????????????????????????????????????????????????????????????????????????????????????????????????????????????????????????????????????????????????????????????????????????????????????????????????????????????????????????????????????????????????????????????????????????????????????????????????????????????????????????????????????????????????????????????????????????????????????????????????????????????????????????????????????????????????????????????????????????????????????????????????????????????????????????????????????????????????????????????????????????????????????????????????????????????????????????????????????????????????????????????????????????????????????????????????????????????????????????????????????????????????????????????????????????????????????????????????????????????????????????????????????????????????????????????????????????????????????????????????????????????????????????????????????????????????????????????????????????????????????????????????????????????????????????????????????????????????????????????????????????????????????????????????????????????????????????????????????????????????????????????????????????????????????????????????????????????????????????
	Acanthophis_praelongus ???AAACTTCTTAACA-CAAGGTCTTGGTCTTAAACCTACTA-TTATCTAAG--TTCCCTAATTATACATGCAAGCCTCA-ACATGACAGTGAAACAGCC-CAC-CAC-AATG-----------CAACGGAGCAGGTATCAGGCCTAT------CGCCCACGACACCAAGC---AACTTT-----AGCCACACCCCCACGGGT-CCACAGCAGTAGTTAACATTAGGCAATAAG-CG-------------CAAGCTTGACCCAGTAA-CA-GA--AC---------CTC-AGGGCCGGTTAAT-CTCGTGCCAGCGACCGCGGTTACACGACAGACCCAAGACAA-TA-CT-AC-CGGCGTAAAGCACGACTA--AAACC--TAAGTTTT-TCC--CA-T-T-AGG-AC--TAAAA-A-C-AAACTAGGCTGTAAAAAGCCATAAG-TGGCACT-AAAAAC-AT-AGC-CCT--AAT-GC-CC-A-AACAACTTCGACTCGTGAAAG-CCAGGATACAAACTAAGATTA-GATACCTTACTATGCC---TGACCCT--AAC-TAAACAA-TC-AA--AT-AACC-AATTGTTCGCCAAATAACTACGAGTA---AAAACTTAAAATTT-AAAAGACTT-GACGGTACTTCACA-C-CGACCTAGAGGAGCCTGTCCAAT-AA-CCGATGATCCACGATT-AACCCAACCCACC--CT-------AG-CC----C-----A------A---C-AGTCTATATACCGCCGTCGCCAGCTTACCTTGTGAAAG-AAA-CA-AA-G--------TAAGCCCAACAA----T---A-T--C-------------A-C--A---TCAATACGACAGGTCGAGGTGTAACTAATGG-GTGGGA-CCGA-GATGGGCTACATTT---T-C-T------C--CC-CAG-AA-A----A------A-ACGAA--C-AGA-CTA-TG-AAA-CT--A-GA-AAC-T-GAAGGCGG-ATTTAGCA-G-TAAG--C-T-GAGAAT-AG-ATA-TG-CCCAGCTGAA--GT-CA--ACGTAATGGAGTGCGCACACACCGCCCGTCATCCCTGC-A-AA-A-CA-C--A-CAA---CC-TA--TCT-ATAA-TCAACC----ACC-ACT-T----A-AT---TAA-ACAGGGCAAGTCGTAACATGGTAAGCGTACTGGAAAGTGTGCTT??????????????????????????????????????????????????????????????????????????????????????????????????????????????????????????????????????????????????????????????????????????????????????????????????????????????????????????????????????????????????????????????????????????????????????????????????????????????????????????????????????????????????????????????????????????????????????????????????????????????????????????????????????????????????????????????????????????????????????????????????????????????????????????????????????????????????????????????????????????????????????????????????????????????????????????????????????????????????????????????????????????????????????????????????????????????????????????????????????????????????????????????????????????????????????????????????????????????????????????????????????????????????????????????????????????????????????????????????????????????????????????????????????????????????????????????????????????????????????????????????????????????????????????????????????TATTAAAGG--CA-ACG-CCTG-CCCAGTG-AAT----AATTTAAC-GGCCGCGGTACCCTAACCGTGC-AAAGGTAGCGTAATA-ACTTGTCTAT-TAATTGTAGACCCGTATGAAAGGC-A-TAATGAGGGCTTATCTGTCTCTTTTAGTAAATCA-ATTAAACTGATCTCCTAGTCCAAAAGCTAGGATACAACCATAAGACCAGAAGACCCTGTGAAGC-TTTAACTAACCT--ATC-AAAC--CCAATGATA-GCTC-CTTTAGGTTGGGGCGACCTTGGAAAAAAAAAGAACTTCC-A----A-AC-A--CA---T-AA-----TCT-AA-AA-TT--------A--CC------C----A-C-T-CAGGCCGACAAGCC------T----A--------------C-A------A--C-GACCCAG----C---------AT---AGCTGAC-AATTGAACCAAGTTACTCCAGGGATAACAGCGCTATCTTCTTCAAGAGCCCATATCAAAAAG-AAGGTTTACGACCTCGATGTTGGATCAGGACATCCTAATGGTGC-AGCCGCTATTAAGGGTTCGTTTGTTCA-CGATTAC????????????????????????????????????????????????????????????????????????????????????????????????????????????????????????????????????????????????????????????????????????????????????????????????????????????????????????????????????????????????????????????????????????????????????????????????????????????????????????????????????????????????????????????????????????????????????????????????????????????????????????????????????????????????????????????????????????????????????????????????????????????????????????????????????????????????????????????????????????????????????????????????????????????????????????????????????????????????????????????????????????????????????????????????????????????????????????????????????????????????????????????????????????????????????????????????????????????????????????????????????????????????????????????????????????????????????????????????????????????????????????????????????????????????????????????????????????????????????????????????????????????????????????????????????????????????????????????????????????????????????????????????????????????????????????????????????????????????????????????????????????????????????????????????????????????????????????????????????????????????????????????????????????????????????????????????????????????????????????????????????????????????????????????????????????????????????????????????????????????????????????????????????????????????????????????????????????????????????????????????????????????????????????????????????????????????????????????????????????????????????????????????????????????????????????????????????????????????????????????????????????????????????????????????????????????????????????????????????????????????????????????????????????????????????????????????????????????????????????????????????????????????????????????????????????????????????????????????????????????NTGTCCAACCAACACACCCTACTATCCTCCAACCTCCTGCCAGTCGGATCCAACATCTCCACATGATGAAACTTTGGCTCAATGCTGTTAACCTGCCTAGCCCTACAAATCTCAACCGGGTTCTTCCTGGCAATCCACTACACCGCCAACATCAACTTAGCCTTCTCATCAGTGACTCACATCATACGAGACGTACCATATGGATGAACAATACAAAACCTCCACGCAATTGGCGCATCTATATTCTTTATCTGCATCTATATCCACATCGCACGGGGCCTTTATTACGGCTTATACCTAAACAAAGAAGTATGACTATCAGGAACTGTACTTCTGATTACCCTAATAGCAACAGCTTTCTTCGGTTATGTCTTACCATGAGGACAAATATCATTCTGAGCAGCAACAGTAACACCCAACCTCCTTACCGCAATCCCATATCTAGGGACAACACTAACAACCTGACTGTGGGGGGGGTTCTCCATTAACGATCCAACCCTCACCCGATTTTTCGCCTTACACTTCATTCTCCCATTCTTGATTGTTTCTCTATCTTCAATTCACATTATCCTGTTACACAATGAAGGGTCAAACAACCCCCTCGGCACCAACCCAGACATCGATAAAATCCCATTTCACCCCTACCACTCATACAAAGACATTCTAATAATCACAGTAATAATCACCACCTTATTCTCCATTATAGCCTTCGCACCCAACCTATTCAACGACCCAGAAAACTTCTCCAAAGCTAACCCCCTAGTCACACCACAACACATCAAACCAGAGTGATACTTCCTATTTGCCTACGGTATCCTCCGATCAATCCCAAACAAACTGGGAGGAACACTCGCTCTCCTAATATCAGTCATTATCCTAACCACAGCACCATTCACACACACCTCTCACATCCGATCTATAGCATTTCGCCCACTAGCGCAAATATTATTCTGAACATTAATCGCAACCTTCATTACTATCACATGAACAGCCACTAAACCGGTAGAACCACCATTCATTCTTATTAGCCAAATAGCCTCAATCATCTACTTCTCATTCTTTATTATCAACCCGATTCTCGGATGAGTA???????????????????????????????????????????????????????????????????????????????????????????????????????????????????????????????????????????????????????????????????????????????????????????????????????????????????????????????????????????????????????????????????????????????????????????????????????????????????????????????????????????????????????????????????????????????????????????????????????????????????????????????????????????????????????????????????????????????????????????????????????????????????????????????????????????????????????????????????????????????????????????????????????????????????????????????????????????????????????????????????????????????????????????????????????????????????????????????????????????????????????????????????????????????????????????????????????????????????????????????????????????????????????????????????????????????????????????????????????????????????????????????????????????????????????????????????????????????????????????????????????????????????????????????????????????????????????????????????????????????????????????????????????????????????????????????NNNNNNNNNNNNNNNNNNNNNNNNNNNNNNNNNNNNNNNNNNNNNNNNNNNNNNNNNNNNATTCGCCTATCCCAAACTCTCCCCACCCNNAAAACAGATATTTTCCTCCCCTTTATTGTCCTATCCTTATGAGGGGCCGTACTCGCAAGCCTAACTTGCCTCCAACAAACAGACCTAAAATCCCTAATCGCCTACTCCTCAGTAAGCCACATAGGTCTAGTAATCGCAGCAATATCCATCCAAACACAATGGGGGTTAACCGGAGCCATAACCATAATAATTGCTCACGGATTCACCTCATCAGCACTCTTTTGTCTAGCAAATATCACCTACGAACGCACCCAAACCCGCATTATAATTCTCACCCGAGGACTTCACAGCATCCTGCCAATAACCACAACCTGATGACTACTGACCTGCCTCATAAACATTGCAACCCCACCAAGCATAAACTTTACAAGTGAACTTCTAATTGCATCCTCCATATTCAACTGATGCCCAATAACAATCATCCTATTCGGGTCACTAATACTCATCACAGCATCATACACACTCCATATACTCCTATCAACACAATCAGGCACCCGCACACTCAAC---ACCCATATCCAACCCATACACTCACGAGAACACCTTCTTATATCACTCCACATCATCCCACTAATCCTAGTCTCCTTAAAACCAGAACTAGTAGCATAN?????????????????????????????????????????????????????????????????????????????????????????????????????????????????????????????????????????????????????????????????????????????????????????????????????????????????????????????????????????????????????????????????????????????????????????????????????????????????????????????????????????????????????????????????????????????????????????????????????????????????????????????????????????????????????????????????????????????????????????????????????????????????????????????????????????????????????????????????????????????????????????????????????????????????????????????????????????????????????????????????????????????????????????????????????????????????????????????????????????????????????????????????????????????????????????????????????????????????????????????????????????????????????????????????????????????????????????????????????????????????????????????????????????????????????????????????????????????????????????????????????????????????????????????????????????????????????????????????????????????????????????????????????????????????????????????NNNNNNNNNNNNNNNNNNNNNNNNNNNNNNNNNNNNNNNNNNNNNNNNNNNNNNNNNNNNNNNNNNNNNNNNNNNNNNNNNNNNNNNNNNNNNNNNNNNNNNNNNNNNNNNNNNNNNNNNNNNNNNNNTCTCCTGAATCTCTTGGGCTCTGGTGGGTTTGGTTCTGTCTACAAGGCAACTTACCATGGAGCTACAGTGGCTGTAAAACAAGTGAATANATGCAGTAAGAACCATTTGGCATCAAGGCAAAGCTTCTGGGCAGAACTAAATGTAGCACGTCTTGACCATAACAATGTGGTACACATAGTAGCTGCTAGCACATGTACCCCTGCTAGTCAGGATAGTTTGGGTACCATAATTATGGAATATGCAGGTAATTGCACTCTACATCATGTTATATATGGAACTGGTTATTTAACAGGAAATAGCAATGATGGCCTTAAATGTGACCATGGGTTTTTGAGTACAGCTCAGGCTATCATTTACTCCTGTGATATTGTGGCAGGATTAATGTTTCTTCATTCTCAGTTAATTGTGCATCTGGATTTAAAACCTGCTAACATATTCATCACAGAACATAATGNNNNNNNNNNNNNNNNNNNNNNNNNNNNNNNNNNNNNNNNNNNNNNNNNNNNNNNNNNNNNNNNNNNNNNNNNNNNNNNNNNNNNNNNNNNNNNNNNNNNNNNNNNNNNNNNNN?????????????????????????????????????????????????????????????????????????????????????????????????????????????????????????????????????????????????????????????????????????????????????????????????????????????????????????????????????????????????????????????????????????????????????????????????????????????????????????????????????????????????????????????????????????????????????????????????????????????????????????????????????????????????????????????????????????????????????????????????????????????????????????????????????????????????????????????????????????????????????????????????????????????????????????????????????????????????????????????????????????????????????????????????????????????????????????????????????????????????????????????????????????????????????????????????????????????????????????????????????????????????????????????????????????????????????????????????????????????????????????????????????????????????????????????????????????????????????????????????????????????????????????????????????????????????????????????????????????????????????????????????????????????????????????????????????????????????????????????????????????????????????????????????????????????????????????????????????????????????????????????????????????????????????????????????????????????????????????????????????????????????????????????????????????????????????????????????????????????????????????????????????????????????????????????????????????????????????????????????????????????????????????????????????????????????????????????????????????????????????????????????????????????????????????????????????????????????????????????????????????????????????????????????????????????????????????????????????????????????????????????????????????????????????????????????????????????????????????????????????????????????????????????????????????????????????????????????????????????????????????????????????????????????????????????????????????????????????????????????????????????????????????????????????????????????????????????????????????????????????????????????????????????????????????????????????????????????????????????????????????????????????????????????CCTCTTTCTGAAGACCGCCACCAGGCTAACTCTGCTAAAGAAAATGTGACAGGATCTCTGGGAGTCACTGATGAACAACCTAAGACAGCAACTGTAATGTCACAAGCGCCCTTTGAAACAAACACCGAGTTGAATAAAAATAGCTTGGTAAAAGAGAAAGTTATCTTTCACATGAGCCAAAGTGAGATGGAAGTTCACCAAGCCAACCTGCAGCACCTCTGTCGCATCTGTGGAGGCTCACTGAAAACTGACCCTTACAAAAAGTGTCATCCAGTTCATGGGCCAGTGGATGAGGAGACCCAGGCTCTTTTGAGAAAGAAAGAGAAAAGAGCCACTTCCTGGCCAGATCTTTTTGTCAAAGTTTTTAAGATCGATGTAAGGGGAGATATTGACACAATCCACCCTACTCATTTTTGTCACAATTGTTGGAAAGCCATGCAAAGAAAAGTCAGCAATGCCCCCCATGAAGCACATCTTCTAGAGAGAGACCCAGTGGAATGGCATCCCCATTCAACAAGCTGTGACGTTTGCGTCACTTCCTTTCGTGGCATCAAGAGGAAAAAAACAATGCTGAATTCACAGCTGAGCAAAAAACTCAGGATTATTGCTGGACATACGAGAAAAATAAGATGCNTAAGAAAGGTAAAGCAACTGAATAACAAAAGTTTGATGAAAAAG---ATTTCAAACTGTAAGCAAATCCATCTCAGCACAAAAATTCTTGCAATAGACTACCCTGTGGACTTTGTAAAGTCAATATCTTGCCAGGTCTGCGAACACATCCTGGCTGATCCAGTAGAAACAACATGTAAACACTTATTCTGTAGAGTCTGCATTCTTAAATGTCTTAAAATAATGGGAAGCTATTGCCCATCCTGCCGATATCCTTGTTTTCCTACTGATCTAGTGAGCCCTGTAAAATCCTTCCTAAGCATCCTCAACAATTTGGTTTTGAGATGCCCAATAAAAGGCTGTCATGAGGAGGTCTTTTTAGAAAAATACTGCCAACATCGTTCTAATCATAAAGGGGCAGAAAGTACAGACAACTATGTCAATCNNNNNNNNNNNNNNNNNNNNNNNNNNNNNNNNNNNNNNNNNNNNNNNNNNNNNNNNNNNNNNNNNNNNNNNNNNNNNNNNNNNNNNNNNNNNNNNNNNNNNNNNNNNNNNNNNNNNNNNNNNNNNNNNNNNNNNNNNNNNNNNNNNNNNNNNNNNNNNNNNNNNNNNNNNNNNNNNNNNNNNNNNNNNNNNNNNNNNNNNNNNNNNNNNNNNNNNNNNNNNNNNNNNNNNNNNNNNNNNNNNNNNNNNNNNNNNNNNNNNNNNNNNNNNNNNNNNNNNNNNNNNNNNNNNNNNNNNNNNNNNNNNNNNNNNNNNNNNNNNNNNNNNNNNNNNNNNNNNNNNNNNNNNNNNNNNNNNNNNNNNNNNNNNNNNNNNNNNNNNNNNNNNNNNNNNNNNNNNNNNNNNNNNNNNNNNNNNNNNNNNNNNNNNNNNNNNNNNNNNNNNNNNNNNNNNNNNNNNNNNNNNNNNNNNNNNNNNNNNNNNNNNNNNNNNNNNNNNNNNNNNNNNNNNNNNNNNNNNNNNNNNNNNNNNNNNNNNNNNNNNNNNNNNNNNNNNNNNNNNNNNNNNNNNNNNNNNNNNNNNNNNNNNNNNNNNNNNNNNNNNNNNNNNNNNNNNNNNNNNNNNNNNNNNNNNNNNNNNNNNNNNNNNNNNNNNNNNNNNNNNNNNNNNNNNNNNNNNNNNNNNNNNNNNNNNNNNNNNNNNNNNNNNNNNNNNNNNNNNNNNNNNNNNNNNNNNNNNNNNNNNNNNNNNNNNNNNNNNNNNNNNNNNNNNNNNNNNNNNNNNNNNNNNNNNNNNNNNNNNNNNNNNNNNNNNNNNNNNNNNNNNNNNNNNNNNNNNNNNNNNNNNNNNNNNNNNNNNNNNNNNNNNNNNNNNNNNNNNNNNNNNNNNNNNNNNNNNNNNNNNNNNNNNNNNNNNNNNNNNNNNNNNNNNNNNNNNNNNNNNNNNNNNNNNNNNNNNNNNNNNNNNNNNNNNNNNNNNNNNNNNNNNNNNNNNNNNNNNNNNNNNNNNNNNNNNNNNNNNNNNNNNNNNNNNNNNNNNNNNNNNNNNNNNNNNNNNNNNNNNNNNNNNNNNNNNNNNNNNNNNNNNNNNNNNNNNNNNNNNNNNNNNNNNNNNNNNNNNNNNNNNNNNNNNNNNNNNNNNNNNNNNNNNNNNNNNNNNNNNNNNNNNNNNNNNNNNNNNNNNNNNNNNNNNNNNNNNNNNNNNNNNNNNNNNNNNNNNNNNNNNNNNNNNNNNNNNNNNNNNNNNNNNNNNNNNNNNNNNNNNNNNNNNNNNNNNNNNNNNNNNNNNNNNNNNNNNNNNNNNNNNNNNNNNNNNNNNNNNNNNNNNNNNNNNNNNNNNNNNNNNNNNNNNNNNNNNNNNNNNNNNNNNNNNNNNNNNNNNNNNNNNNNNNNNNNNNNNNNNNNNNNNNNNNNNNNNNNNNNNNNNNNNNNNNNNNNNNNNNNNNNNNNNNNNNNNNNNNNNNNNNNNNNNNNNNNNNNNNNNNNNNNNNNNNNNNNNNNNNNNNNNNNNNNNNNNNNNNNNNNNNNNNNNNNNNNNNNNNNNNNNNNNNNNNNNNNNNNNNNNNNNNNNNNNNNNNNNNNNNNNNNNNNNNNNNNNNNNNNNNNNNNNNNNNNNNNNNNNNNNNNNNNNNNNNNNNNNNNNNNNNNNNNNNNNNNNNNNNNNNNNNNNNNNNNNNNNNNNNNNNNNNNNNNNNNNNNNNNNNNNNNNNNNNNNNNNNNNNNNNNNNNNNNNNNNNNNNNNNNNNNNNNNN?????????????????????????????????????????????????????????????????????????????????????????????????????????????????????????????????????????????????????????????????????????????????????????????????????????????????????????????????????????????????????????????????????????????????????????????????????????????????????????????????????????????????????????????????????????????????????????????????????????????????????????????????????????????????????????????????????????????????????????????????????????????????????????????????????????????????????????????????????????????????????????????????????????????????????????????????????????????????????????????????????????????????????????????????????????????????????????????????????????????
	Acanthophis_pyrrhus ??????????????????????????????????????????????????????????????????????????????????????????????????????????????????????????????????????????????????????????????????????????????????????????????????????????????????????????????????????????????????????????????????????????????????????????????????????????????????????????????????????????????????????????????????????????????????????????????????????????????????????????????????????????????????????????????????????????????????????????????????????????????????????????????????????????????????????????????????????????????????????????????????????????????????????????????????????????????????????????????????????????????????????????????????????????????????????????????????????????????????????????????????????????????????????????????????????????????????????????????????????????????????????????????????????????????????????????????????????????????????????????????????????????????????????????????????????????????????????????????????????????????????????????????????????????????????????????????????????????????????????????????????????????????????????????????????????????????????????????????????????????????????????????????????????????????????????????????????????????????????????????????????????????????????????????????????????????????????????????????????????????????????????????????????????????????????????????????????????????????????????????????????????????????????????????????????????????????????????????????????????????????????????????????????????????????????????????????????????????????????????????????????????????????????????????????????????????????????????????????????????????????????????????????????????????????????????????????????????????????????????????????????????????????????????????????????????????????????????????????????????????????????????????????????????????????????????????????????????????????????????????????????????????????????????????????????????????????????????????????????????????????????????????????????????????????????????????????????????????????????????????????????????????????????????????????????????????????????????????????????????????????????????????????????????????????????????????????????????????????????????????????????????????????????????????????????????????????????????????????????????????????????????????????????????????????????????????????????????????????????????????????????????????????????????????????????????????????????????????????????????????????????????????????????????????????????????????????????????????????????????????????????????????????????????????????????????????????????????????????????????????????????????????????????????????????????????????????????????????????????????????????????????????????????????????????????????????????????????????????????????????????????????????????????????????????????????????????????????????????????????????????????????????????????????????????????????????????????????????????????????????????????????????????????????????????????????????????????????????????????????????????????????????????????????????????????????????????????????????????????????????????????????????????????????????????????????????????????????????????????????????????????????????????????????????????????????????????????????????????????????????????????????????????????????????????????????????????????????????????????????????????????????????????????????????????????????????????????????????????????????????????????????????????????????????????????????????????????????????????????????????????????????????????????????????????????????????????????????????????????????????????????????????????????????????????????????????????????????????????????????????????????????????????????????????????????????????????????????????????????????????????????????????????????????????????????????????????????????????????????????????????????????????????????????????????????????????????????????????????????????????????????????????????????????????????????????????????????????????????????????????????????????????????????????????????????????????????????????????????????????????????????????????????????????????????????????????????????????????????????????????????????????????????????????????????????????????????????????????????????????????????????????????????????????????????????????????????????????????????????????????????????????????????????????????????????????????????????????????????????????????????????????????????????????????????????????????????????????????????????????????????????????????????????????????????????????????????????????????????????????????????????????????????????????????????????????????????????????????????????????????????????????????????????????????????????????????????????????????????????????????????????????????????????????????????????????????????????????????????????????????????????????????????????????????????????GGATTCTTTCTAGCAATTCACTACACCGCTAACATTAACCTAGCCTTCTCATCAGTAACTCACATCACACGAGATGTACCCTATGGGTGAATAATACAAAACCTCCACGCAATCGGCGCATCCTTATTCTTTATCTGCATCTACACCCACATCGCACGAGGCCTTTACTACGGCTTATATTTAAACAAAGAAGTCTGACTATCAGGAACTATACTCTTGATTACCCTTATAGCAACAGCTTTCTTTGGTTATGTTCTACCATGAGGACAAATATCATTCTGAGCAGCAACAGTAATCACCAACCTCCTTACCGCAATTCCTTACCTAGGAACAACATTAACAACCTGACTGTGAGGCGGATTCTCCATTAACGATCCAACCCTTACTCGATTTTTCGCCTTACACTTCATTCTCCCATTCTTTATTATTTCACTATCTTCAATCCACATCATCCTATTACACAATGAAGGATCAAACAACCCTCTTGGCACCAACCCAGATATTGATAAAATTCCATTTCACCCCTACCACTCATACAAAGACATTCTAATAATTACAGTAATAATCACCGCCCTATTCTCCATTATAGCCTTCGCACCCAACCTGTTTAATGATCCAGAAAACTTCTCCAAAGCCAACCCCCTAGTCACACCACAACACATCAAACCAGAG???????????????????????????????????????????????????????????????????????????????????????????????????????????????????????????????????????????????????????????????????????????????????????????????????????????????????????????????????????????????????????????????????????????????????????????????????????????????????????????????????????????????????????????????????????????????????????????????????????????????????????????????????????????????????????????????????????????????????????????????????????????????????????????????????????????????????????????????????????????????????????????????????????????????????????????????????????????????????????????????????????????????????????????????????????????????????????????????????????????????????????????????????????????????????????????????????????????????????????????????????????????????????????????????????????????????????????????????????????????????????????????????????????????????????????????????????????????????????????????????????????????????????????????????????????????????????????????????????????????????????????????????????????????????????????????????????????????????????????????????????????????????????????????????????????????????????????????????????????????????????????????????????????????????????????????????????????????????????????????????????????????????????????????????????????????????????????????????????????????????????????????????????????????NNNNNNNNNNNNNNNNNNNNNNNNNNNNNNNNNNNNNNNNNNNNNNNNGGGTACGGCATCATTCGCCTATCCCAAACCCTCCCCACCCCCAAAACAGATATTTTCCTCCCCTTCATTGTCCTATCTTTATGGGGAGCCGTACTCGCAAGCCTGACCTGCCTCCAACAAACAGACCTAAAATCCCTAATCGCTTACTCATCAGTCAGCCACATGGGCCTAGTAATCGCCGCAATATCCATCCAAACACAATGGGGGTTAACCGGGGCCATAGCCATAATAATCGCTCACGGGTTCACCTCATCAGCACTTTTTTGTCTAGCAAATATCACCTACGAGCGCACCCAAACCCGCATTATGATACTTACCCGAGGGCTCCATAGCACTCTACCAATAACCACAGCTTGATGACTACTAGCCTGCCTCATAAACATTGCAACCCCACCAAGCATAAACTTTACAAGTGAACTTCTAATTGCATCCTCCATATACAACTGATGTCCAATAACAATTATTCTATTTGGGTCACTAATACTTATCACGGCATCATATACACTTCATATATTCCTATCAACACAATCAAGTACCAACACACTCAAC---ACTCACATTCAACCCATACACTCACGAGAACACCTTCTCATATCGCTCCACATCATCCCATTAATCCTAATCTCCCTAAAACCAGAACTGGTGATATAN?????????????????????????????????????????????????????????????????????????????????????????????????????????????????????????????????????????????????????????????????????????????????????????????????????????????????????????????????????????????????????????????????????????????????????????????????????????????????????????????????????????????????????????????????????????????????????????????????????????????????????????????????????????????????????????????????????????????????????????????????????????????????????????????????????????????????????????????????????????????????????????????????????????????????????????????????????????????????????????????????????????????????????????????????????????????????????????????????????????????????????????????????????????????????????????????????????????????????????????????????????????????????????????????????????????????????????????????????????????????????????????????????????????????????????????????????????????????????????????????????????????????????????????????????????????????????????????????????????????????????????????????????????????????????????????????NNNNNNNNNNNNNNNNNNNNNNNNNNNNNNNNNNNNNNNNNNNNNNNNNNNNNNNNNNNNNNNNNNNNNNNNNNNNNNNNNNNNNNNNNNNNNNNNNNNNNNNNNNNNNNNNNNNNNNNNNNNNTATGTCTCCTGAATCTCTTGGGCTCTGGTGGGTTTGGTTCTGTCTACAAGGCAACTTACCATGGAGCTACAGTGGCTGTAAAACAAGTGAATAGATGCAGTAAGAACCATTTGGCATCAAGGCAAAGCTTCTGGGCAGAACTAAACGTAGCACGCCTTGACCATAACAATGTGGTACACATAGTAGCTGCTAGCACATGTACCCCTGCTAGTCAGGATAGTTTGGGTACCATAATTATGGAATATGCAGGTAATTGTACTCTACATCATGTTATATATGGAACTGGTTATTTAACAGGAAATAGCAATGATGGCCCTAAATGTGACCATGGGTTTTTGAGTACAGCTCAAGCTATCATTTACTCCTGTGATATTGTGGCAGGATTAATGTTTCTCCATTCTCGGTTAATTGTGCATCTGGATTTAAAACCTGCTAACATATTCATCACAGAACACAATGTTTGTAAGATTGGAGACTTTGGATGCTCCCAAAAACTAGAAGATAGTGAATCTTCAGGACTACATCTTTATCATCAAGGGGGAACATACACACATCGTGCTCCTGAACTTCTTA????????????????????????????????????????????????????????????????????????????????????????????????????????????????????????????????????????????????????????????????????????????????????????????????????????????????????????????????????????????????????????????????????????????????????????????????????????????????????????????????????????????????????????????????????????????????????????????????????????????????????????????????????????????????????????????????????????????????????????????????????????????????????????????????????????????????????????????????????????????????????????????????????????????????????????????????????????????????????????????????????????????????????????????????????????????????????????????????????????????????????????????????????????????????????????????????????????????????????????????????????????????????????????????????????????????????????????????????????????????????????????????????????????????????????????????????????????????????????????????????????????????????????????????????????????????????????????????????????????????????????????????????????????????????????????????????????????????????????????????????????????????????????????????????????????????????????????????????????????????????????????????????????????????????????????????????????????????????????????????????????????????????????????????????????????????????????????????????????????????????????????????????????????????????????????????????????????????????????????????????????????????????????????????????????????????????????????????????????????????????????????????????????????????????????????????????????????????????????????????????????????????????????????????????????????????????????????????????????????????????????????????????????????????????????????????????????????????????????????????????????????????????????????????????????????????????????????????????????????????????????????????????????????????????????????????????????????????????????????????????????????????????????????????????????????????????????????????????????????????????????????????????????????????????????????????????????????????????????????????????????????????????????????????????????????????????????????????????????????????????????????????????????????????????????????????????????????????????????????????????????????????????????????????????????????????????????????????????????????????????????????????????????????????????????????????????????????????????????????????????????????????????????????????????????????????????????????????????????????????????????????????????????????????????????????????????????????????????????????????????????????????????????????????????????????????????????????????????????????????????????????????????????????????????????????????????????????????????????????????????????????????????????????????????????????????????????????????????????????????????????????????????????????????????????????????????????????????????????????????????????????????????????????????????????????????????????????????????????????????????????????????????????????????????????????????????????????????????????????????????????????????????????????????????????????????????????????????????????????????????????????????????????????????????????????????????????????????????????????????????????????????????????????????????????????????????????????????????????????????????????????????????????????????????????????????????????????????????????????????????????????????????????????????????????????????????????????????????????????????????????????????????????????????????????????????????????????????????????????????????????????????????????????????????????????????????????????????????????????????????????????????????????????????????????????????????????????????????????????????????????????????????????????????????????????????????????????????????????????????????????????????????????????????????????????????????????????????????????????????????????????????????????????????????????????????????????????????????????????????????????????????????????????????????????????????????????????????????????????????????????????????????????????????????????????????????????????????????????????????????????????????????????????????????????????????????????????????????????????????????????????????????????????????????????????????????????????????????????????????????????????????????????????????????????????????????????????????????????????????????????????????????????????????????????????????????????????????????????????????????????????????????????????????????????????????????????????????????????????????????????????????????????????????????????????????????????????????????????????????????????????????????????????????????????????????????????????????????????????????????????????????????????????????????????????????????????????????????????????????????????????????????????????????????????????????????????????????????????????????????????????????????????????????????????????????????????????????????????????????????????????????????????????????????????????????????????????????????????????????????????????????????????????????????????????????????????????????????????????????????????????????????????????????????????????????????????????????????????????????????????????????????????????????????????????????????????????????????????????????????????????????????????????????????????????????????????????????????????????????????????????????????????????????????????????????????????????????????????????????????????????????????????????????????????????????????????????????????????????????????????????????????????????????????????????????????????????????????????????????????????????????????????????????????????????????????????????????????????????????????????????????????????????????????????
	Acanthophis_rugosus ??????????????????????????????????????????????????????????????????????????????????????????????????????????????????????????????????????????????????????????????????????????????????????????????????????????????????????????????????????????????????????????????????????????????????????????????????????????????????????????????????????????????????????????????????????????????????????????????????????????????????????????????????????????????????????????????????????????????????????????????????????????????????????????????????????????????????????????????????????????????????????????????????????????????????????????????????????????????????????????????????????????????????????????????????????????????????????????????????????????????????????????????????????????????????????????????????????????????????????????????????????????????????????????????????????????????????????????????????????????????????????????????????????????????????????????????????????????????????????????????????????????????????????????????????????????????????????????????????????????????????????????????????????????????????????????????????????????????????????????????????????????????????????????????????????????????????????????????????????????????????????????????????????????????????????????????????????????????????????????????????????????????????????????????????????????????????????????????????????????????????????????????????????????????????????????????????????????????????????????????????????????????????????????????????????????????????????????????????????????????????????????????????????????????????????????????????????????????????????????????????????????????????????????????????????????????????????????????????????????????????????????????????????????????????????????????????????????????????????????????????????????????????????????????????????????????????????????????????????????????????????????????????????????????????????????????????????????????????????????????????????????????????????????????????????????????????????????????????????????????????????????????????????????????????????????????????????????????????????????????????????????????????????????????????????????????????????????????????????????????????????????????????????????????????????????????????????????????????????????????????????????????????????????????????????????????????????????????????????????????????????????????????????????????????????????????????????????????????????????????????????????????????????????????????????????????????????????????????????????????????????????????????????????????????????????????????????????????????????????????????????????????????????????????????????????????????????????????????????????????????????????????????????????????????????????????????????????????????????????????????????????????????????????????????????????????????????????????????????????????????????????????????????????????????????????????????????????????????????????????????????????????????????????????????????????????????????????????????????????????????????????????????????????????????????????????????????????????????????????????????????????????????????????????????????????????????????????????????????????????????????????????????????????????????????????????????????????????????????????????????????????????????????????????????????????????????????????????????????????????????????????????????????????????????????????????????????????????????????????????????????????????????????????????????????????????????????????????????????????????????????????????????????????????????????????????????????????????????????????????????????????????????????????????????????????????????????????????????????????????????????????????????????????????????????????????????????????????????????????????????????????????????????????????????????????????????????????????????????????????????????????????????????????????????????????????????????????????????????????????????????????????????????????????????????????????????????????????????????????????????????????????????????????????????????????????????????????????????????????????????????????????????????????????????????????????????????????????????????????????????????????????????????????????????????????????????????????????????????????????????????????????????????????????????????????????????????????????????????????????????????????????????????????????????????????????????????????????????????????????????????????????????????????????????????????????????????????????????????????????????????????????????????????????????????????????????????????????????????????????????????????????????????????????????????????????????????????????????????????????????????????????????????????????????????????????????????????????????????????????????????????????????????????????????????????????????????????????????????????????????????????????????????????????????????????????????GGGTTCTTCCTGGCAATCCACTACACCGCCAACATCAACTTAGCCTTCTCATCAGTGACTCACATCATACGAGACGTACCATATGGGTGAACAATACAAAACCTCCACGCAATTGGCGCATCTATATTCTTTATCTGCATCTATATCCACATCGCACGGGGCCTTTACTACGGCTTATACCTAAACAAAGAAGTATGACTATCAGGAACTGTACTTCTAATTACCCTAATAGCAACAGCCTTCTTCGGTTATGTCTTACCATGAGGACAAATATCATTCTGAGCAGCAACAGTAATCACCAACCTCCTTACCGCAATCCCTTATCTAGGGACAACACTAACAACCTGACTGTGGGGGGGGTTCTCCATTAACGATCCAACCCTCACCCGATTTTTCGCCTTACACTTCATTCTCCCATTCTTGATTGTTTCTCTATCTTCAATTCACATTATCCTGTTACACAATGAAGGGTCAAACAACCCCCTCGGCACCAACCCAGACATCGATAAAATCCCATTTCACCCCTACCACTCATACAAAGACATTCTAATAATCACAGTAATAATCACCACCTTATTCTCCATTATAGCCTTCGCACCCAACCTATTCAACGACCCAGAAAACTTCTCCAAAGCTAACCCCTTAGTTACACCACAACACATCAAACCAGAG???????????????????????????????????????????????????????????????????????????????????????????????????????????????????????????????????????????????????????????????????????????????????????????????????????????????????????????????????????????????????????????????????????????????????????????????????????????????????????????????????????????????????????????????????????????????????????????????????????????????????????????????????????????????????????????????????????????????????????????????????????????????????????????????????????????????????????????????????????????????????????????????????????????????????????????????????????????????????????????????????????????????????????????????????????????????????????????????????????????????????????????????????????????????????????????????????????????????????????????????????????????????????????????????????????????????????????????????????????????????????????????????????????????????????????????????????????????????????????????????????????????????????????????????????????????????????????????????????????????????????????????????????????????????????????????????????????????????????????????????????????????????????????????????????????????????????????????????????????????????????????????????????????????????????????????????????????????????????????????????????????????????????????????????????????????????????????????????????????????????????????????????????????????NNNNNNNNNNNNNNNNNNNNNNNNNNNNNNNNNNNNNNNNNNNNNNNNNNNNNNNNNNNNNNNNNNNNNNNNNNNNNNNNNNNNNNNNNNNNNNNNNNNNTCTTCCTCCCCTTCATTGTCCTATCCTTATGGGGGGCAGTACTCGCAAGCCTAACCTGCCTCCAACAAACAGACCTAAAATCCCTAATCGCTTACTCCTCAGTAAGCCACATAGGTCTAGTAATTGCTGCAATATCCATTCAGACACAATGAGGGCTAGCCGGAGCCATAACCATAATAATCGCTCACGGATTCACCTCATCAGCACTCTTTTGTCTAGCAAATATCACCTATGAGCGCACTCAAACCCGCATTATAATCCTCACCCGAGGACTTCACAGCGTCCTACCAATAACCACAACCTGGTGATTACTAGCCTGCCTTATAAACATTGCAACCCCACCAAGCATGAACTTTACAAGTGAACTTTTAATTGCATCCTCCATATTTAACTGATGCCCAATAACAATCATCCTGTTTGGATCACTAATACTTATCACAGCATCATACACACTCCACATACTCCTATCAACACAATCAGGCACTCACACACTTAAC---ACCTATATTCAACCTATACACTCACGAGAACACCTTCTTATATCACTCCACATCATCCCACTAATCCTAATTTCCCTAAAACCAGAACTGGTAATATAN??????????????????????????????????????????????????????????????????????????????????????????????????????????????????????????????????????????????????????????????????????????????????????????????????????????????????????????????????????????????????????????????????????????????????????????????????????????????????????????????????????????????????????????????????????????????????????????????????????????????????????????????????????????????????????????????????????????????????????????????????????????????????????????????????????????????????????????????????????????????????????????????????????????????????????????????????????????????????????????????????????????????????????????????????????????????????????????????????????????????????????????????????????????????????????????????????????????????????????????????????????????????????????????????????????????????????????????????????????????????????????????????????????????????????????????????????????????????????????????????????????????????????????????????????????????????????????????????????????????????????????????????????????????????????????????????????????????????????????????????????????????????????????????????????????????????????????????????????????????????????????????????????????????????????????????????????????????????????????????????????????????????????????????????????????????????????????????????????????????????????????????????????????????????????????????????????????????????????????????????????????????????????????????????????????????????????????????????????????????????????????????????????????????????????????????????????????????????????????????????????????????????????????????????????????????????????????????????????????????????????????????????????????????????????????????????????????????????????????????????????????????????????????????????????????????????????????????????????????????????????????????????????????????????????????????????????????????????????????????????????????????????????????????????????????????????????????????????????????????????????????????????????????????????????????????????????????????????????????????????????????????????????????????????????????????????????????????????????????????????????????????????????????????????????????????????????????????????????????????????????????????????????????????????????????????????????????????????????????????????????????????????????????????????????????????????????????????????????????????????????????????????????????????????????????????????????????????????????????????????????????????????????????????????????????????????????????????????????????????????????????????????????????????????????????????????????????????????????????????????????????????????????????????????????????????????????????????????????????????????????????????????????????????????????????????????????????????????????????????????????????????????????????????????????????????????????????????????????????????????????????????????????????????????????????????????????????????????????????????????????????????????????????????????????????????????????????????????????????????????????????????????????????????????????????????????????????????????????????????????????????????????????????????????????????????????????????????????????????????????????????????????????????????????????????????????????????????????????????????????????????????????????????????????????????????????????????????????????????????????????????????????????????????????????????????????????????????????????????????????????????????????????????????????????????????????????????????????????????????????????????????????????????????????????????????????????????????????????????????????????????????????????????????????????????????????????????????????????????????????????????????????????????????????????????????????????????????????????????????????????????????????????????????????????????????????????????????????????????????????????????????????????????????????????????????????????????????????????????????????????????????????????????????????????????????????????????????????????????????????????????????????????????????????????????????????????????????????????????????????????????????????????????????????????????????????????????????????????????????????????????????????????????????????????????????????????????????????????????????????????????????????????????????????????????????????????????????????????????????????????????????????????????????????????????????????????????????????????????????????????????????????????????????????????????????????????????????????????????????????????????????????????????????????????????????????????????????????????????????????????????????????????????????????????????????????????????????????????????????????????????????????????????????????????????????????????????????????????????????????????????????????????????????????????????????????????????????????????????????????????????????????????????????????????????????????????????????????????????????????????????????????????????????????????????????????????????????????????????????????????????????????????????????????????????????????????????????????????????????????????????????????????????????????????????????????????????????????????????????????????????????????????????????????????????????????????????????????????????????????????????????????????????????????????????????????????????????????????????????????????????????????????????????????????????????????????????????????????????????????????????????????????????????????????????????????????????????????????????????????????????????????????????????????????????????????????????????????????????????????????????????????????????????????????????????????????????????????????????????????????????????????????????????????????????????????????????????????????????????????????????????????????????????????????????????????????????????????????????????????????????????????????????????????????????????????????????????????????????????????????????????????????????????????????????????????????????????????????????????????????????????????????????????????????????????????????????????????????????????????????????????????????????????????????????????????????????????????????????????????????????????????????????????????????????????????????????????????????????????????????????????????????????????????????????????????????????????????????????????????????????????????????????????????????????????????????????????????????????????????????????????????????????????????????????????????????????????????????????????????????????????????????????????????????????????????????????????????????????????????????????????????????????????????????????????????????????????????????????????????????????????????????????????????????????????????????????????????????????????????????????????????????????????????????????????????????????????????????????????????????????????????????????????????????????????????????????????????????????????????????????????????????????????????????????????????????????????????????????????????????????????????????????????????????????????????????????????????????????????????????????????????????????????????????????????????????????????????????????????????????????????????????????????????????????????????????????????????????????????????????????????????????????????????????????????????????????????????????????????????????????????????????????????????????????????????????????????????????????????????????????????????????????????????????????????????????????????????????????????????????????????????????????????????????????????????????????????
	Acanthophis_wellsi ??????????????????????????????????????????????????????????????????????????????????????????????????????????????????????????????????????????????????????????????????????????????????????????????????????????????????????????????????????????????????????????????????????????????????????????????????????????????????????????????????????????????????????????????????????????????????????????????????????????????????????????????????????????????????????????????????????????????????????????????????????????????????????????????????????????????????????????????????????????????????????????????????????????????????????????????????????????????????????????????????????????????????????????????????????????????????????????????????????????????????????????????????????????????????????????????????????????????????????????????????????????????????????????????????????????????????????????????????????????????????????????????????????????????????????????????????????????????????????????????????????????????????????????????????????????????????????????????????????????????????????????????????????????????????????????????????????????????????????????????????????????????????????????????????????????????????????????????????????????????????????????????????????????????????????????????????????????????????????????????????????????????????????????????????????????????????????????????????????????????????????????????????????????????????????????????????????????????????????????????????????????????????????????????????????????????????????????????????????????????????????????????????????????????????????????????????????????????????????????????????????????????????????????????????????????????????????????????????????????????????????????????????????????????????????????????????????????????????????????????????????????????????????????????????????????????????????????????????????????????????????????????????????????????????????????????????????????????????????????????????????????????????????????????????????????????????????????????????????????????????????????????????????????????????????????????????????????????????????????????????????????????????????????????????????????????????????????????????????????????????????????????????????????????????????????????????????????????????????????????????????????????????????????????????????????????????????????????????????????????????????????????????????????????????????????????????????????????????????????????????????????????????????????????????????????????????????????????????????????????????????????????????????????????????????????????????????????????????????????????????????????????????????????????????????????????????????????????????????????????????????????????????????????????????????????????????????????????????????????????????????????????????????????????????????????????????????????????????????????????????????????????????????????????????????????????????????????????????????????????????????????????????????????????????????????????????????????????????????????????????????????????????????????????????????????????????????????????????????????????????????????????????????????????????????????????????????????????????????????????????????????????????????????????????????????????????????????????????????????????????????????????????????????????????????????????????????????????????????????????????????????????????????????????????????????????????????????????????????????????????????????????????????????????????????????????????????????????????????????????????????????????????????????????????????????????????????????????????????????????????????????????????????????????????????????????????????????????????????????????????????????????????????????????????????????????????????????????????????????????????????????????????????????????????????????????????????????????????????????????????????????????????????????????????????????????????????????????????????????????????????????????????????????????????????????????????????????????????????????????????????????????????????????????????????????????????????????????????????????????????????????????????????????????????????????????????????????????????????????????????????????????????????????????????????????????????????????????????????????????????????????????????????????????????????????????????????????????????????????????????????????????????????????????????????????????????????????????????????????????????????????????????????????????????????????????????????????????????????????????????????????????????????????????????????????????????????????????????????????????????????????????????????????????????????????????????????????????????????????????????????????????????????????????????????????????????????????????????????????????????????????????????????????????????????????????????????????????????????????????????????????????????????????????????????????????????GGATTCTTTCTAGCAATTCACTACACCGCCAACATCAACTTAGCCTTCTCATCAGTAACCCACATCGTACGAGATGTACCATACGGATGAATAATACAAAACCTCCACGCAATCGGCGCATCCATATTCTTTATCTGTATCTACACCCATATCGCACGGGGCCTTTACTACGGCTCATACTTAAATAAAGAAGTATGACTATCAGGAACCGTACTTCTGATCACCCTTATAGCAACAGCCTTTTTCGGTTATGTTCTACCATGAGGGCAAATATCATTCTGAGCAGCAACAGTAATCACCAACCTCCTTACCGCAATCCCCTACCTAGGGACAACACTAACAACCTGGTTATGAGGGGGATTCTCAATCAACGACCCAACCCTCACTCGATTTTTCGCCTTGCACTTCATTCTTCCATTCTTAATTATTTCACTATCTTCAATTCACATTATCTTGTTACACAACGAAGGATCAAACAACCCTCTTGGCACCAACCCAGACATCGATAAAATCCCATTTCATCCCTACCACTCATACAAAGATATTCTAATAGTTACAATAATAATCACCGCCTTGTTCTCCATTATAACCTTCGCACCCAACCTGTTCAATGACCCAGAAAACTTCTCCAAAGCCAACCCCTTAGTCACACCACAACACATCAAACCAGAA???????????????????????????????????????????????????????????????????????????????????????????????????????????????????????????????????????????????????????????????????????????????????????????????????????????????????????????????????????????????????????????????????????????????????????????????????????????????????????????????????????????????????????????????????????????????????????????????????????????????????????????????????????????????????????????????????????????????????????????????????????????????????????????????????????????????????????????????????????????????????????????????????????????????????????????????????????????????????????????????????????????????????????????????????????????????????????????????????????????????????????????????????????????????????????????????????????????????????????????????????????????????????????????????????????????????????????????????????????????????????????????????????????????????????????????????????????????????????????????????????????????????????????????????????????????????????????????????????????????????????????????????????????????????????????????????????????????????????????????????????????????????????????????????????????????????????????????????????????????????????????????????????????????????????????????????????????????????????????????????????????????????????????????????????????????????????????????????????????????????????????????????????????????NNNNNNNNNNNNNNNNNNNNNNNNNNNNNNNNNNNNNNNNNNNNNNNNGGATACGGCATCATTCGCCTATCCCAAACCCTCCCCACCCTAAAAACAGATATTTTCCTCCCCTTTATTGTCCTATCCTTGTGAGGAGCTGTACTCGCAAGCCTAACCTGCCTCCAACAAACAGACCTAAAATCCCTAATCGCCTACTCATCAGTCAGCCACATAGGTTTAGTAATCGCCGCAACATCTATCCAAACACAATGAGCACTGACCGGGGCCATAGCCATAATAATCGCTCACGGATTCACCTCATCAGCACTTTTTTGTCTAGCAAACATTACCTACGAGCGCACCCAAACCCGCATTATAATCCTCACCCGAGGGTTCCACAGCATCCTACCAATAACCACAACCTGATGACTACTGGCCTGTCTCATAAACATTGCAACCCCACCAAGCATAAACTTTACAAGCGAACTTCTAATTGCATCCTCTATATACAACTGATGTCCAATAACAATTGTCCTATTCGGATCGCTAATACTTATCACAGCATCATACACACTTCACATACTCCTATCAACACAATCAGGCACCCACATACTCAAC---ACCCCTATCCAACCCATACACTCACGAGAACACCTTCTCATGTCACTCCACATTATCCCACTAATCCTAATCTCTTTAAAACCAGAACTGGTAATATAN??????????????????????????????????????????????????????????????????????????????????????????????????????????????????????????????????????????????????????????????????????????????????????????????????????????????????????????????????????????????????????????????????????????????????????????????????????????????????????????????????????????????????????????????????????????????????????????????????????????????????????????????????????????????????????????????????????????????????????????????????????????????????????????????????????????????????????????????????????????????????????????????????????????????????????????????????????????????????????????????????????????????????????????????????????????????????????????????????????????????????????????????????????????????????????????????????????????????????????????????????????????????????????????????????????????????????????????????????????????????????????????????????????????????????????????????????????????????????????????????????????????????????????????????????????????????????????????????????????????????????????????????????????????????????????????????????????????????????????????????????????????????????????????????????????????????????????????????????????????????????????????????????????????????????????????????????????????????????????????????????????????????????????????????????????????????????????????????????????????????????????????????????????????????????????????????????????????????????????????????????????????????????????????????????????????????????????????????????????????????????????????????????????????????????????????????????????????????????????????????????????????????????????????????????????????????????????????????????????????????????????????????????????????????????????????????????????????????????????????????????????????????????????????????????????????????????????????????????????????????????????????????????????????????????????????????????????????????????????????????????????????????????????????????????????????????????????????????????????????????????????????????????????????????????????????????????????????????????????????????????????????????????????????????????????????????????????????????????????????????????????????????????????????????????????????????????????????????????????????????????????????????????????????????????????????????????????????????????????????????????????????????????????????????????????????????????????????????????????????????????????????????????????????????????????????????????????????????????????????????????????????????????????????????????????????????????????????????????????????????????????????????????????????????????????????????????????????????????????????????????????????????????????????????????????????????????????????????????????????????????????????????????????????????????????????????????????????????????????????????????????????????????????????????????????????????????????????????????????????????????????????????????????????????????????????????????????????????????????????????????????????????????????????????????????????????????????????????????????????????????????????????????????????????????????????????????????????????????????????????????????????????????????????????????????????????????????????????????????????????????????????????????????????????????????????????????????????????????????????????????????????????????????????????????????????????????????????????????????????????????????????????????????????????????????????????????????????????????????????????????????????????????????????????????????????????????????????????????????????????????????????????????????????????????????????????????????????????????????????????????????????????????????????????????????????????????????????????????????????????????????????????????????????????????????????????????????????????????????????????????????????????????????????????????????????????????????????????????????????????????????????????????????????????????????????????????????????????????????????????????????????????????????????????????????????????????????????????????????????????????????????????????????????????????????????????????????????????????????????????????????????????????????????????????????????????????????????????????????????????????????????????????????????????????????????????????????????????????????????????????????????????????????????????????????????????????????????????????????????????????????????????????????????????????????????????????????????????????????????????????????????????????????????????????????????????????????????????????????????????????????????????????????????????????????????????????????????????????????????????????????????????????????????????????????????????????????????????????????????????????????????????????????????????????????????????????????????????????????????????????????????????????????????????????????????????????????????????????????????????????????????????????????????????????????????????????????????????????????????????????????????????????????????????????????????????????????????????????????????????????????????????????????????????????????????????????????????????????????????????????????????????????????????????????????????????????????????????????????????????????????????????????????????????????????????????????????????????????????????????????????????????????????????????????????????????????????????????????????????????????????????????????????????????????????????????????????????????????????????????????????????????????????????????????????????????????????????????????????????????????????????????????????????????????????????????????????????????????????????????????????????????????????????????????????????????????????????????????????????????????????????????????????????????????????????????????????????????????????????????????????????????????????????????????????????????????????????????????????????????????????????????????????????????????????????????????????????????????????????????????????????????????????????????????????????????????????????????????????????????????????????????????????????????????????????????????????????????????????????????????????????????????????????????????????????????????????????????????????????????????????????????????????????????????????????????????????????????????????????????????????????????????????????????????????????????????????????????????????????????????????????????????????????????????????????????????????????????????????????????????????????????????????????????????????????????????????????????????????????????????????????????????????????????????????????????????????????????????????????????????????????????????????????????????????????????????????????????????????????????????????????????????????????????????????????????????????????????????????????????????????????????????????????????????????????????????????????????????????????????????????????????????????????????????????????????????????????????????????????????????????????????????????????????????????????????????????????????????????????????????????????????????????????????????????????????????????????????????????????????????????????????????????????????????????????????????????????????????????????????????????????????????????????????????????????????????????????????????????????????????????????????????????????????????????????????????????????????????????????????????????????????????????????????????????????????????????????????????????????????????????????????????????????????????????????????????????????????????????????????????????????????????????????????????????????????????????????
	Achalinus_meiguensis ???????????????????AGGTCTTGGTCTTAAACCTAATA-TTACCTGTA---CCCCTGACTATACATGCAAGCCTCA-ACAAGACAGTGAAAGTGCC-CAC-CCC-ACCCGGGGTG----------GGGCCGGCATCAGGCCCAAGCAACTTACCCATGACGCCCAAC---AA---------AACCACACCCCCACGGGC-CTGCAGCAGTAAACAACATTGGGCCATAAG-TG-------------AAAGCTCGACCCAGCAA----GA--GT-G------CATC-AGGGCTGGTTAAT-CTCGTGCCAGCGACCGCGGTTACACGACAAGCTCAAGGTAA-TA-CC-CC-CGGCGTAAAGCACGACCA--GGCA----AACGTAGTAAG--AC-T-T-GAG-GT--AGAAC-A-A-AGGCCGGGTCGTAAAAAACCATAAG-CCAAACT-AATCA--CACCGC-CCC--AAC-AC----ACTACTACCCCAACTCGTGAAAA-TTAGGGCCCAAACTAGGATTA-GATACCCTACTATGCC---TAATAGT--AAC-GCAGTAA-T--AA--AA-CACT-AATTACTCGCCAAACCACTACGAGTG---AAAACTTAAAACTT-AAAAGACTT-GACGGTACTTCAAACC-CAACCTAGAGGAGCCTGTCTAGT-AA-CCGATAACCCGCGTTT-AACCCAACCCGCC--CT-------AG-CC----T----AA------A---C-AGTCTATATACCGCCGTCGCCAGCCCACCCTGTGAAAG-AAG-CA-AA-G--------TGCGCCCAATAG----T---T-C--A-------------A-C--A---CTAACACGACAGGTCGAGGTGTAACTCATGG-ACGGGG--TCA-GATGGGCTACATTT---T-C-T-----TT--AA-TAG-AA-C----A------A-ACGAA--CAAGG-ACG-TG-AAA-TC--A-GC-CTT-C-AAAGGCGG-ATTTAGCA-G-TAAG--CATACGGCGC-AT-A-T-TA-CCCAGCTGAA--AC-TA--ATGCAATGAAGTGCGTACACACCGCCCGTCATCCCTGC-A-CA-A-CC-A--A----C-CAACCA--GTC-ATAA-ATAAACCCACACT-A----------CTGTGTAA-ACAGGGCAAGTCGTAACATGGTAAGCGTACTGGAAAGTGCGCTT???????????????????????????????????????????????????????????????????????????????GCTATAACTGGTCCT---------ACCTAACTACAAACCAACC--CTCTAACATAAACAAACCA-TTTGACCACCTCAGTAG--ATGAGATCGAACAGC-TAA-CAG-------GCACCAACAGTACCGCAAGGGAACGAA----------GCACAAGCAAAAAAAAGCAAAGATAAAAC-CTTGTACCTTTTAGCATCACGATTTAGCAAGGA----TAAAAGACAGAAGC-------ACCAAAGTCCCAACCCCCCGAAACCAGATGAGCT-ACTTCT-GAGGCAGCCACCTAGGGCGCACCCGTCTCTGTAGC--AAGAGTGGGAAGACCTCAGAGTAGAGGTGAAACGCCTATC-GAACCTGGAGATAGCT-GGCTACCTAA-ACAAGAACCTAAGTTCAACTTTAGACCAACAG----CACAATCAATAGTGCTCTAAAGACAGTCAATAGGGGTACAGCTCTATTGACACAGGATACAACCTGAACTTGAGAGGACCAACCAGCCACCC----AACCCGTAGGCCCTAAAGCAGCCACCCAAAAAAATATCGTTAAAGAATCCC-ATCAAA--------AATTCA-AACACTCA--CCAAAAACTCCAA-AGCGACTAAAGGTTAATCTATCCCA-ATAGATAAGACCATGCTAAAACTACTAATAAGA-------ACACATCTC-TCCGCGTAA--CCCT-CCACTAGACACAGAAAC-CCCACTAGTAATTAA-CAGACCAAA-AAAGGC--ACAATACTA-CACAATACCCACCA-ATT-TTTCCCCACTGTGACCCCAACACAGGTGC-GC-TATAAAGAAAGATAAAACATTACAAAAGGAACTCGGCAAACA-CGAACTCCAACTGTTTAACAAAAACATAACCTTTAG--C----C--AA-ACAAATATTAAAGG--CA-ACG-CCTG-CCCAGTG-AAC-----ATTAAAC-GGCCGCGGTACCCTAACCGTGC-AAAGGTAGCATAATC-ATTTGTCTAC-TAATTATAGACCTGTATGAAAGGC-A-AAATGAGAGTTCCACTGTCTCCTGTAATCAATCA-ATAAAACTGATCTCCCAGTCCAAAAGCTAGGATACGACCATAAGACCAGAAGACCCTGTGAAGC-TTAAAATAACCT--ATT-AACC--ACACTAATA-GCTA-CTTTAGGTTGGGGCGACCTTGGAAAAAAAAGAAACTTCC-A----A-AA-A--TA---T-GA-----CC--TT-CC-TC----A-T-----------------C-A-C-TAGGCCCACAAGCC------T----CT---------------A------A--C-GACCCAG--------------AC---AACTGAC-TACTGAACCAAGTTACTCCAGGGATAACAGCGCCATCTTCTTCAAGAGCCCATATCAAAAAG-AAGGTTTACGACCTCGATGTTGGATCAGGACACCCTAATGGTGC-AGCCGCTATTGAGGGTTCGTTTGTTCAACGATTAACAGTCCCACGTGATCTGAGT--TCAGACCGGAGCAATCCAGGTCAGTTTCTATCTATG-CCCAAGCCCTCTCCAGTACGAAAGGACAGAGATGGCGGAGCCTATACCAA-AAGCACGCTCTAACAAAAGAAATAAACCAATTC---AATATCAAA---------CATTTACCCCATCAACCTAGATCAGGTT--ATTAAGAAC-------CCCTCTTAATCGTGTTCATCACTCGTTGATTATTCTCAACAAACCACAAAGATATCGGCACCCTATACCTCCTATTCGGCACATGATCCGGGCTAACCGGCGCATGC-CTGAGCATCCTAATACGAATAGAGCTCACACAGCCCGGCTCACTGTTCGGCAGTGACCAGATCTTCAACGTTCTTGTGACAGCCCATGCGTTTATCATAATCTTCTTCATGGTCATACCTATTATGATCGGCGGGTTCGGCAACTGACTAATCCCCCTTATAATTGGGGCACCAGATATGGCCCTCCCCCGGATAAACAACATAAGCTTCTGACTCCTACCACCCGCGTTACTACTTCTTCTGTCCTCCTCCTATGTGGAAGCAGGCGCCGGCACAGGGTGGACTGTCTACCCCCCCCTATCCGGAAACCTGGTACACTCTGGCCCGTCGGTCGACTTGGCCATCTTTTCCCTACACCTTGCAGGGGCATCATCGATCCTCGGAGCAATCAACTTTATCACGACCTGCATTAACATAAAGCCCACAACAATACCAATATTCAACATCCCACTGTTCGTCTGGTCCGTAATAATTACAGCCGTTATACTTCTCTTGGCCTTACCCGTCCTAGCAGCCGCAATCACAATGCTCCTAACTGACCGAAACCTTAACACATCCTTCTTTGACCCCTGCGGGGGAGGGGACCCCGTCCTATTTCAACACCTATTTTGATTCTTTGGCCACCCGGAAGTATACATCCTGATCCTACCCGGCTTCGGTATCGTGTCAAGCATTATCACCTTATACACCGGAAAAAAAAACACCTTCGGCTATACAAGTATAATTTGAGCCATGATATCAGTCGCCATCCTGGGGTTTGTGGTGTGGGCGCACCACATGTTCACGGTAAGCCTGGACATTGACAGCCGAGCCTATGTCACAGACGCAACAATTAATCATTGCAGTCCAACCGGCATCAAAGTCTTCGGCTGACTCGCTACACTAACGGGCGGCCAAATTAAATGGCAGACTCCAATTTATTGGGCTCTCGGATTCATCTTCCTATTCACAGTTGGCGGTATAACCGGCATCATTCTAGCAAATTCATCACTCGACATCGTCCTGCATGACACATACTATGTTGTGGCACACTTT------CACTATGTTCTATCAATGGGGGCAGTCTTTGCTATTATGGGGGGACTAACGCACTGATTCCCACTATTCACAGGCTTTCAGCTCAACCAAACTCTTACAAAGACTCAGTTCTGGGTTATGTTTATCGGGGTAAATATAACATTCTTCCCACAGCACTTTCTGGGGCTCTCTGGCATGCCCCGACGATACTCGGACTTCCCAGATGCCTTCACCCTATGAAACACAATTTCCTCCATCGGCTCCACTATCTCTATGGTTGCCGTTCTGATATCTCTCTTTATCGTTTGAGAGGCACTATCCGTCAAACGAGAACACCTCACCCCCCTCGGGAAAAAAACCCACGTAGAATGATTCTACGGCACGCCGCCACCATACCACACCCACACAGAGCCAACGTTTATACTTAATAACACGTACACACCAATCCGAGAGTACATCTCGCATATAGAATGACCATGGCCCGAGAAGAGG??????ATGCCCCACCAACACATTCTCTTACTATTCAATCTTCTCCCAGTAGGGACCAACATCTCAACCTGGTGGAACTTCGGATCTATACTACTGACATGCACCCTACTACAAACAATAACCGGGTTTTTCTTGGCCATTCACTACACAGCGAACATTAACCTAGCGTTTTCATCTATCATTCACATCACCCAAGATGTGCCCGGCGGGTGAATCCTCCAAAACCTACATGCAATTGGTGCATCCATGTTTTTCATCTGCATCTACACACACATTGCACGAGGCCTATACTACGGCTCCTACCTCAATAAAAACGTCTGAGCATCCGGCACCACCCTCTTAGTCACCCTTATAGCCACAGCCTTCTTCGGGTACGTCCTCCCGTGGGGACAAATATCATTTTGGGCGGCCACTGTTATCACAAACCTTCTCACCGCCATCCCCTATGTGGGGACAGCACTCACAACCTGGCTCTGGGGCGGATTCGCCATCACCGACCCAACCCTAACACGATTTTTCGCCTTACACTTTATCCTCCCATTTGGGATTATCTCTTTATCCTCCCTTCATATCCTCCTGCTCCACGAACACGGGTCCAACAATCCACTCGGCACCAACTCAGACATTGACAAAATCCCATTTCACCCATACCACTCCAACAAGGACCTATTCATGCTAACAATTTTAATCACGGTCTTACTCGGCATCTTATTCTTTTCCCCAGGCACCCTGAACGACCCAGAAAACTTTTGCAAAGCTAACCCACTTGTTACACCACAACACATTAAGCCAGAATGATACTTCTTATTCGCCTACAACATCCTACGCTCTATCCCTAATAAGCTCGGAGGGACCATTGCCTTAGTCCTGTCCATCCTGACGCTCCTAACTCTCCCATTCACACACACCACCCACTCACGCTCAATAACCTTTCGCCCACTGGCACAATTTCTGTTTTGAGCCCTCATCACCACATTTATCCTTATAACCTGAACAGCCACAAAACCAGTAGAACCCCCATTCACTATTATTGGACAAATAACCTCCTGCCTTTATTTTTCATTTTTCATCTTAACCCCCATCCTCGGAGTCATA??????????????????????????????????????????????????????ATAAACCCACTATCCTGACTTATACTTTCAATCGGCATTATCTCCAGCACTATCCTTGTTACCTCCTCATCTCACTGACTAATAATCTGAGCCTGCCTAGAAATCAACACCCTGTCCATAATCCCCATGATCTCTAAGCTAAACCACCCTCGGGCAACCGAGGCGGCAACAAAGTACTTCCTCACACAGACCCTTGCCTCAATAACCATCATACTGACAGCAACAATAGCCGCACTCGATTCCTCCCAGTGAGAGATCTGT------CAACCCAACAGCTTTACAACACTCACAACCCTGGCCCTAATAATAAAAATCGCAGCCGCCCCATTTCACTTCTGACTACCAGAAGTAACACAGGGCTCATCGACTATGACAGCCCTGACAATTTTAACATGACAGAAACTGGCACCCCTGGTCATCCTACTATCCATCTCCAACGACTCGAACCACCCCCTCCTTTTAGCCTCAGCAATCCTATCCATCGTCATTGGGGGGTTAGGCGGCCTCAACCAAACCCAGCTACGAAAACTGATAGCCTTTTCATCCATCGCCCACACAGGCTGAATCCTGACCACAATAACCATCGCACCAGCCATCTCCACCACAACCTTCATCGTCTACACCACCACCACCACCCCAATCTTCATCCTGCTGCACAGTACGGCCTCTACGACCATCAAAGATTTAGGGGATATGTGAACATCAACCCCCCAACTAACCACAGCCCTATCAATCACTATTCTTTCGCTCGGCGGCCTCCCCCCACTAACCGGGTTCATACCAAAATGACTTATCCTTAACAAAATGGTCTCCCTAAGCCTAGTAATTGAAGCAACGCTAGTAGCCATTACATCTCTGCTTAGCCTATACATCTACATACGACTAACATACATTATTACCATGACCACCACACCAAATACCACAACAGCAACAACAAAATGGCGACCTCCCAATAAGACCACCCCAATACTGGCCCCAACACTAATCGCTCTTTCCACCTTCGCACTCCCGCTATGCCCCCACATTT???CCCATCGCGGGTTCAATGGTCCTAGCAGCCATTTTACTGAAACTCGGCGGCTACGGCATCCTTCGCATAATACAAACCCTGCCAACTACAAAGACAGACATTTTTCTACCACTTCTAGTTCTATCACTCTGAGGGGCAGTCCTAGCCAACCTGACGTGCCTCCAACAAACAGACCTAAAATCCCTCATCGCATACTCCTCTATCAGCCACATGGCATTAGTAATCGCCGCAATCATGATCCAAACCCAGTGAGGACTGTCCGGCGCTATAACCCTAATGATCGCCCACGGCTTCACTTCCTCAATGCTCTTCTGCCTCGCTAACACCACCTACGAACGAACCAACACCCGCACTATGATACTTACTCGCGGGATGCACAACATCCTCCCACTAACAACCTTATGATGACTAACCGCCAACCTCACCAACATTGCTATCCCACCAAGCATAAACTTCACTGCAGAGCTTCTCATTATGACATCACTATTCAACTGATGCCCAACAGCCATCCTACTCCTGGGACTATCCATACTAATCACAGCCTCATACTCCCTACACATATTCCTTTCAACACAAATAGGCAAACCCCTCCTAAAC---TCTGCCACTCACCCCGCACACACCCGAGAACACCTCATCATACTCCTCCACATGGCCCCACTGCTCTTACTATCAATAAAAACCGAACTCATCATGAGN??????????????????????????????????????????????????????????????????????????????????????????????????????????????????????????????????????????????????????????????????????????????????????????????????????????????????????????????????????????????????????????????????????????????????????????????????????????????????????????????????????????????????????????????????????????????????????????????????????????????????????????????????????????????????????????????????????????????????????????????????????????????????????????????????????????????????????????????????????????????????????????????????????????????????????????????????????????????????????????????????????????????????????????????????????????????????????????????????????????????????????????????????????????????????????????????????????????????????????????????????????????????????????????????????????????????????????????????????????????????????????????????????????????????????????????????????????????????????????????????????????????????????????????????????????????????????????????????????????????????????????????????????????????????????????????????????????????????????????????????????????????????????????????????????????????????????????????????????????????????????????????????????????????????????????????????????????????????????????????????????????????????????????????????????????????????????????????????????????????????????????????????????????????????????????????????????????????????????????????????????????????????????????????????????????????????????????????????????????????????????????????????????????????????????????????????????????????????????????????????????????????????????????????????????????????????????????????????????????????????????????????????????????????????????????????????????????????????????????????????????????????????????????????????????????????????????????????????????????????????????????????????????????????????????????????????????????????????????????????????????????????????????????????????????????????????????????????????????????????????????????????????????????????????????????????????????????????????????????????????????????????????????????????????????????????????????????????????????????????????????????????????????????????????????????????????????????????????????????????????????????????????????????????????????????????????????????????????????????????????????????????????????????????????????????????????????????????????????????????????????????????????????????????????????????????????????????????????????????????????????????????????????????????????????????????????????????????????????????????????????????????????????????????????????????????????????????????????????????????????????????????????????????????????????????????????????????????????????????????????????????????????????????????????????????????????????????????????????????????????????????????????????????????????????????????????????????????????????????????????????????????????????????????????????????????????????????????????????????????????????????????????????????????????????????????????????????????????????????????????????????????????????????????????????????????????????????????????????????????????????????????????????????????????????????????????????????????????????????????????????????????????????????????????????????????????????????????????????????????????????????????????????????????????????????????????????????????????????????????????????????????????????????????????????????????????????????????????????????????????????????????????????????????????????????????????????????????????????????????????????????????????????????????????????????????????????????????????????????????????????????????????????????????????????????????????????????????????????????????????????????????????????????????????????????????????????????????????????????????????????????????????????????????????????????????????????????????????????????????????????????????????????????????????????????????????????????????????????????????????????????????????????????????????????????????????????????????????????????????????????????????????????????????????????????????????????????????????????????????????????????????????????????????????????????????????????????????????????????????????????????????????????????????????????????????????????????????????????????????????????????????????????????????????????????????????????????????????????????????????????????????????????????????????????????????????????????????????????????????????????????????????????????????????????????????????????????????????????????????????????????????????????????????????????????????????????????????????????????????????????????????????????????????????????????????????????????????????????????????????????????????????????????????????????????????????????????????????????????????????????????????????????????????????????????????????????????????????????????????????????????????????????????????????????????????????????????????????????????????????????????????????????????????????????????????????????????????????????????????????????????????????????????????????????????????????????????????????????????????????????????????????????????????????????????????????????????????????????????????????????????????????????????????????????????????????????????????????????????????????????????????????????????????????????????????????????????????????????????????????????????????????????????????????????????????????????????????????????????????????????????????????????????????????????????????????????????????????????????????????????????????????????????????????????????????????????????????????????????????????????????????????????????????????????????????????????????????????????????????????????????????????????????????????????????????????????????????????????????????????????????????????????????????????????????????????????????????????????????????????????????????????????????????????????????????????????????????????????????????????????????????????????????????????????????????????????????????????????????????????????????????????????????????????????????????????????????????????????????????????????????????????????????????????????????????????????????????????????????????????????????????????????????????????????????????????????????????????????????????????????????????????????????????????????????????????????????????????????????????????????????????????????????????????????????????????????????????????????????????????????????????????????????????????????????????????????????????????????????????????????????????????????????????????????????????????????????????????????????????????????????????????????????????????????????????????????????????????????????????????????????????????????????????????????????????????????????????????????????????????????????????????????????????????????????????????????????????????????????????????????????????????????????????????????????????????????????????????????????????????????????????????????????????????????????????????????????????????????????????????????????????????????????????????????????????????????????????????????????????????????????????????????????????????????????????????????????????????????????????????????????????????????????????????????????????????????????????????????????????????????????????????????????????????????????????????????????????????????????????????????????????????????????????????????????????????????????????????????????????????????????????????????????????????????????????????????????????????????????????????????????????????????????????????????????????????????????????
	Achalinus_rufescens ?????????????????????????????????????????????????????????????????????????????????????????????????????????????????????????????????????????????????????????????????????????????????????????????????????????????????????????????????????????????????????????????????????????????????????????????????????????????????????????????????????????????????????????????????????????????????????????????????????????????????????????????????????????????????????????????????????????????????????????????????????????????????????????????????????????????????????NCCCTACTATGCC---TAATAGT--AAC-ACAGTAA-T--AG--AA-CACT-AATTACTCGCCAAACCACTACGAGTG---AAAACTTAAAACTT-AAAAGACTT-GACGGTACTTCAAACC-CAGCCTAGAGGAGCCTGTCTAAT-AA-CCGATAACCCACGTTT-AACCCAACCCGCT--TT-------AG-CC----A-----A------C---C-AGTCTATATACCGCCGTCGTCAGCCCACCTTGTGAAAG-AAC-CA-CA-G--------TGCGCCCAATAG----C---C----C-------------A-C--G---CTAAAACGACAGGTCGAGGTGTAACTCATGA-GCAGGA--ACA-GATGGGCTACATTT---T-C-T-----CT--AA-CAG-AA-C----A------A-ACGAA--CAAGG-GCA-TG-AAA-CC--G-CC-CTT-C-AAAGGCGG-ATTTAGCA-G-TAAG--C-C-ACGGCG-CACATT-TA-CCCAGCTGAA--AC-TA--ATGCAATGAAGTGCGTACACACCGCCCGTCATCCCTGC-A-AA-A-TT-A--A----C-CAACCA--TAA-ATAA-ACCCAC----TCC-ATCCA------CC---CAA-ACA???????????????????????????????????????????????????????????????????????????????????????????????????????????????????????????????????????????????????????????????????????????????????????????????????????????????????????????????????????????????????????????????????????????????????????????????????????????????????????????????????????????????????????????????????????????????????????????????????????????????????????????????????????????????????????????????????????????????????????????????????????????????????????????????????????????????????????????????????????????????????????????????????????????????????????????????????????????????????????????????????????????????????????????????????????????????????????????????????????????????????????????????????????????????????????????????????????????????????????????????????????????????????????????????????????????????????????????????????????????????????????????????????????????????????????????????????????????????????????????????????????????????????????????????????????????????AACATAACCTTTAG--C----C--AA-ACAAATATTAAAGG--CA-TCG-CCTG-CCCAGTG-AAC----AATTAAAC-GGCCGCGGTACCCTAACCGTGC-AAAGGTAGCATAATC-ATTTGTCTAC-TAATTATAGACCTGTATGAAAGGC-A-AAATGAGAGTTCTACTGTCTCCTGTAATCAATCA-ATAAAACTGATCCCCCCGTCCAAAAGCTGGGATACAACTATAAGACCAGAAGACCCTGTGAAGC-TTAAACTAACCT--ATT-ACCT--ACACTAATA-GCTA-CTTTAGGTTGGGGCGACCTTGGAAAAAAGAAAAACTTCC-A----A-AA-G-------T-GA-----CC--TA-CC-TC----A-CTA---------------C-C-A-ACGGCCCACAAGCC------T----CT---------------A------T--C-GACCCAG--------------AT---AACTGAT-TACCGAACCAAGTTACTCCAGGGATAACAGCGCCATCTTCTTCAAGAGCCCATATCAAAAAG-AAGGTTTACGACCTCGATGTTGGATCAGGACACCCTAATGGTGC-AACCGCTATTAAAGGTTCGTTTGTTCAACGATTAACAGTCCTACGTGAT???????????????????????????????????????????????????????????????????????????????????????????????????????????????????????????????????????????????????????????????????????????????????????????????????????????????????????????????????????????????????????????????????????????????????????????????????????????????????????????????????????????????????????????????????????????????????????????????????????????????????????????????????????????????????????????????????????????????????????????????????????????????????????????????????????????????????????????????????????????????????????????????????????????????????????????????????????????????????????????????????????????????????????????????????????????????????????????????????????????????????????????????????????????????????????????????????????????????????????????????????????????????????????????????????????????????????????????????????????????????????????????????????????????????????????????????????????????????????????????????????????????????????????????????????????????????????????????????????????????????????????????????????????????????????????????????????????????????????????????????????????????????????????????????????????????????????????????????????????????????????????????????????????????????????????????????????????????????????????????????????????????????????????????????????????????????????????????????????????????????????????????????????????????????????????????????????????????????????????????????????????????????????????????????????????????????????????????????????????????????????????????????????????????????????????????????????????????????????????????????????????????????????????????????????????????????????????????????????????????????????????????????????????????????????????????????????????????????????????????????????????????????????????????????????????????????????????????????????????????????????????????????????????????????????????????????????????????????????????????????????????????????????GGGTTCTTTCTAGCCATCCACTACACAGCCAACATTGACATAGCATTCTCATCTATTACCCATATTACCCGAGACGTACCAAACGGCTGAATCCTACAAAACCTTCATGCAATCGGCGCATCCGCATTCTTCATCTGCATCTACACCCACATCGCACGAGGACTATACTACGGCTCCTACCTTAACAAAAATGTCTGAATTTCAGGCACCACTCTACTAATCACCCTTATGGCAACAGCCTTCTTCGGCTACGTCCTCCCATGAGGACAAATATCGTTCTGAGCAGCCACCGTTATCACCAACCTTTTAACCGCCATCCCCTACATCGGCACAACACTAACAACCTGACTCTGAGGGGGATTTGCTATCGCTGACCCCACCCTAACCCGATTTTTTGCCCTTCACTTCATCCTACCTTTCGGGATTATCTCCCTTTCCTCACTCCATGTCCTCCTTCTCCACGAACAGGGATCCAGTAACCCACTAGGCACCAACTCAGACATTGATAAAATCCCACTTCACCCCTACCACTCCAACAAAGATCTACTCATACTTACAATCCTAACAACAACCTTACTAAGCGTCCTCTTCTTCTTCCCAAACACTCTCAATGACCCAGAGAACTTTTGTAAAGCCAAC????????????????????????????????????????????????????????????????????????????????????????????????????????????????????????????????????????????????????????????????????????????????????????????????????????????????????????????????????????????????????????????????????????????????????????????????????????????????????????????????????????????????????????????????????????????????????????????????????????????????????????????????????????????????????????????????????????????????????????????????????????????????????????????????????????????????????????????????????????????????????????????????????????????????????????????????????????????????????????????????????????????????????????????????????????????????????????????????????????????????????????????????????????????????????????????????????????????????????????????????????????????????????????????????????????????????????????????????????????????????????????????????????????????????????????????????????????????????????????????????????????????????????????????????????????????????????????????????????????????????????????????????????????????????????????????????????????????????????????????????????????????????????????????????????????????????????????????????????????????????????????????????????????????????????????????????????????????????????????????????????????????????????????????????????????????????????????????????????????????????????????????????????????????????????????????????????????????CCCATCGCAGGCTCAATAATCCTAGCCGCCATTTTATTAAAACTTGGCGGCTACGGCATCATCCGCATAATACAAACCCTCCCCCCCACAAAAACAGACATTTTTCTACCCCTCCTAGTCCTCTCACTCTGAGGCGCAATCCTGGCCAATCTAACATGCCTACAACAAACAGACCTAAAATCCCTTATTGCATACTCATCCATTAGTCATATGGCTCTGGTGATTGCCGCAATCATGATCCAAACAAAATGAGGGCTATCAGGGGCCATAGCCTTAATAATCGCCCACGGCTTCACCTCCTCAGCACTCTTCTGTCTCGCTAATACCACCTATGAACGAACCAATACCCGCACTATAATACTCACCCGAGGCATACACAACATCCTCCCACTAATAACCCTATGATGACTAACCGCCAATCTAACTAACATCGCCATCCCACCAAGTATTAACTTCACCGCAGAACTCCTCATTATAACATCCCTATTTAACTGATGCCCAACAACAATCCTTCTCCTTGGCCTATCAATACTAATCACAGCTTCCTACTCCCTACACATATTCTTATCTACACAAATAGGTAAGCCCCTTCTAAAC---ACAACCACCCAGCCTACACACACCCGAGAACACCTTATTATATTCCTTCATATAACCCCACTGCTACTACTCTCTATGAAAACTGAACTAGTCATANNNNNNNNNNNNNNTTTGTTATGAACCCATGGGAGGTTGGATGCACCATAATGCAGGGCCAATGATGCACCCA---AGTCATTTTCATGGGGTCCCTGCAATCCACCCAGCTCTCCATCAAATGCAGCCACAACAGCCACCTCAA------------------CCGGGCCTTATCCCATTTGTTCCACTAAATGGGCATAATACATTAATTCCCCACTACCCATCTATACAGCATCCACTTCAACCACAACCAGGAGAGCATCCAATGCAACCCCAATCCCCTGTGAATCCAAAT------------------CAACCAGGGAATGCCAATCAGCCCATGTATCCACTG---------CCTCCCCTTATCCCTGATACACCTCTTGAATCATGGCCAGCTGATAAAACCAAGGAGTTGCATGAAAGCTGCCCCCATGAAGGAAGTTAGTATCAGAGGACAAGGCAGCTTGGCTTATCCTGGTCTTCGGACACAGGGAAATCTGGAGACCCTCAGTGGGTCCAATGATGCCACCAGAGGATTAACATCTTTGGCAGACACTTTTGAACATGTCATTGAGGAGCTCCTGGATGAACAGCAG---GTCATTCAGCCC---AGCAAGGAAAACAAGGATGCAGACTTGTATTCATCACGAGTGATGCTAAGCAGTCAAGTGCCTTTGGAGCCTCCTCTGCTCTTCCTGCTCGAGGAGTACAAAAACTACTTGGATGCTGCAAACATGTCCATGAGGGTCCGGCGCCATTCTGACCCTGCTCGCCGTGGAGAACTGAGCGTATGTGACAGTACTAGTGAGTGGGTGACAGCAGCTGAAAAAAAGACTGCAGTAGACATGTCCGGAGCAACAGTTACGGTCCTGGAAAAAGTCCCTGTGCCCAAAGGCCAACTGAAGCAATATTTTTATGAGACCAAGTGCAGCTCGAAGGGTTATGCAAAAGAAGGCTGTAGGGGCATAGACAAGAGGTACTGGAATTCCCAGTGCCGAACTACTCAGTCTTACGTCCGTGCTCTCACCATGGATAACAAAAAGAGAGTTGGCTGGCGCTTTATAAGAATAGACACTTNNNNN?????????????????????????????????????????????????????????????????????????????????????????????????????????????????????????????????????????????????????????????????????????????????????????????????????????????????????????????????????????????????????????????????????????????????????????????????????????????????????????????????????????????????????????????????????????????????????????????????????????????????????????????????????????????????????????????????????????????????????????????????????????????????????????????????????????????????????????????????????????????????????????????????????????????????????????????????????????????????????????????????????????????????????????????????????????????????????????CGACAACAGCCTGGAGGAGATCAACAAGAACATGGAAGCGGGTTTCCACGCCGCGGCCGCGGCTGCGGCTGCAGGCACCAACTTCGTG------GCGGCCAACCAGTGCCGGAATCTAATGGCTCACCCAGCCTCACTGGCCGGTCCGGGCAGT---------------------GCCGCCGCCGCCTATCCGTCGAGTGAAGCGCCCAATGCGGCCGGGATGGCCGAGACCGGGACAGCTGTCAAGCAGTGCAGCCCGTGCTCCGCCGCCGTGCAAGGCTCTTCGGGCCCCGCCGCCCTGCCCTACAGCTATTTCAGCAGCGGCTATTTCCCCTGCAGCGTCAAT---------CACCACCACCACCACAACGCCTCGCTCAAATCTTGCGCCCAGCCCGCC------------GCCTCCTCCTTCGCCGACAAGTACATGGAGACATCGGTGGCG------------GCCTCCAGCGAAGACTTCCCCTCGCGCGCCAAGGAGTTNGATGAGCAAGAAGGTTTTGCTGAAGGCTTTGTCAGAGCGCTAGCTGAGCTACACAATCAAAACACCATG---CCGAGTGTTACCTCCGCTGCTCAACCTACAAACTCC---------GGCATGGCCCCTGTCTCTTCCATGGCGGGAAACAGTGGCTTCAGTGGCAACTTGCACAGCGAGCCACCTGTCTATGCTAACCTCAGTAATTTCAATCCTAGTGCACTCAATACGGTGCCTTCCTACAATGCAAACAACCTGGGCTTTCCTCCACAACATCATCTGAATCCCCCCATGCCCGTGCAGCACCCGCGCCTTCAAGCTCTGAAAGAAGAGCCTCAGACTGTCCCAGAAATGCCTCTCTGTGGCATCCAATCGACCAGCATGGATCAAGGGAGTTTAGCAGAAGATTCCATGAATTCTTTTATTAGAACACTTATTCAAGCTGGCATTTGGAAAAACAAGGTCCCTAAGCAGAGAGCCAAAGCTGAGGATGGCATGTCAACTATG---GTGAAGAAAAACGAGGCTGAGTCCAA---TGTGATT---GCAAGCCAAGATATTCAGTT---GGGTTCCCAG---CCCATCGTTTCGGTGGATGCAGAATTACTGAGGCAGCAGAGACGCTTCAGTTCACCCAGGGTGCTCCTGAGTGAGAATACCCCTCTGGAACCCCCTCCCTTGTATCTGATGGAGGAGCCCATGATGCTGAACCGAACGTCTCGACGGAAGAGGTATACTGAGGGGAAGACCCACCGTGGGGAGTACTCTGTGTGTGACAGTGAGAGCCGATGGGTCACGGACAAAACCTCTGCTGTTGATATAAGAGGGCACCAGGTGACTGTCCTGGGAGAAATTCGAATGGGCCCATCCCCGGTCAAACAA?????????????????????????????????????????????????????????????????????????????????????????????????????????????????????????????????????????????????????????????????????????????????????????????????????????????????????????????????????????????????????????????????????????????????????????????????????????????????????????????????????????????????????????????????????????????????????????????????????????????????????????????????????????????????????????????????????????????????????????????????????????????????????????????????????????????????????????????????????????????????????????????????????????????????????????????????????????????????????????????????????????????????????????????????????????????????????????????????????????????NNNNNNNNNNNNNNNNNNNNNNNNNNNNNNNNNNNNNNNNNNNNNNNNNNNNNNNNNNNNNNNNNNNNNNNNNNNNNNNNNNNNNNNNNNNNNNNNNNNNNNNNNNNNNNNNNNNNNNNNNNNNNNNNNNNNNNNNNNNNNNNNNNNNNNNNNNNNNNNNNNNNNNNNNNNNNNNNNNNNNNNNNNNNNNNNNNNNNNNNNNNNNNNNNNNNNNNNNNNNNNNNNNNNNNNNNNNNNNNNNNNNNNNNNNNNNNNNNNNNNNNNNNNNNNNNNNNNNNNNNNNNNNNNNNNNNNNNNNNNNNNNNNNNNNNNNNNNNNNNNNNNNNNNNNNNNNNNNNNNNNNNNNNNNNNNNNNNNNNNNNNNNNNNNNNNNNNNNNNNNNNNNNNNNNNNNNNNNNNNNNNNNNNNNNNNNNNNNNNNNNNNNNNNNNNNNNNNNNNNNNNNNNNNNNNNNNNNNNNNNNNNNNNNNNNNNNNNNNNNNNNNNNNNNNNNNNNNNNNNNNNNNNNNNNNNNNNNNNNNNNNNNNNNNNNNNNNNNNNNNNNNNNNNNNNNNNNNNNNNNNNNNNNNNNNNNNNNNNNNNNNNNNNNNNNNNNNNNNNNNNNNNNNNNNNNNNNNNNNNNNNNNNNNNNNNNNNNNNNNNNNNNNNNNNNNNNNNNNNNNNNNNNNNNNNNNNNNNNNNNNNNNNNNNNNNNNNNNNNNNNNNNNNNNNNNNNNNNNNNNNNNNNNNNNNNNNNNNNNNNNNNNNNNNNNNNNNNNNNNNNNNNNNNNNNNNNNNNNNNNNNNNNNNNNNNNNNNNNNNNNNNNNNNNNNNNNNNNNNNNNNNNNNNNNNNNNNNNNNNNNNNNNNNNNNNNNNNNNNNNNNNNNNNNNNNNNNNNNNNNNNNNNNNNNNNNNNNNNNNNNNNNNNNNNNNNNNNNNNNNNNNNNNNNNNNNNNNNNNNNNNNNNNNNNNNNNNNNNNNNNNNNNNNNNNNNNNNNNNNNNNNNNNNNNNNNNNNNNNNNNNNNNNNNNNNNNNNNNNNNNNNNNNNNNNNNNNNNNNNNNNNNNNNNNNNNNNNNNNNNNNNNNNNNNNNNNNNNNNNNNNNNNNNNNNNNNNNNNNNNNNNNNNNNNNNNNNNNNNNNNNNNNNNNNNNNNNNNNNNNNNNNNNNNNNNNNNNNNNNNNNNNNNNNNNNNNNNNNNNNNNNNNNNNNNNNNNNNNNNNNNNNNNNNNNNNNNNNNNNNNNNNNNNNNNNNNNNNNNNNNNNNNNNNNNNNNNNNNNNNNNNNNNNNNNNNNNNNNNNNNNNNNNNNNNNNNNNNNNNNNNNNNNNNNNNNNNNNNNNNNNNNNNNNNNNNNNNNNNNNNNNNNNNNNNNNNNNNNNNNNNNNNNNNNNNNNNNNNNNNNNNNNNNNNNNNNNNNNNNNNNNNNNNNNNNNNNNNNNNNNNNNNNNNNNCTGCCTGGTTATCATCCCTTTGAATGGGAACCTCCCTTGAAAAATGTGTCCAGTAATACTGATGTAGGCATTATTGATGGGTTGTCAGGAATACAACAGTCTGTGGATGACTACCCAGTGGACACAATTGCAAAAAGATTTCGATATGATGCAGCTTTGGTGGCTACCCTTATGGATCTAGAAGAAGACATTTTAGAAGGACTAAAAGCTCATGACCTGGATGACTATTTGAAAGGACCCTTCACTGTGGTGATTAAAGAATCCTGCGATGGAATGGGAGATGTCAGTGAAAAGCATGGCATTGGCCCACCTGTTCCAGAAAAGGCAGTTCGATTCTCCTTCACCCTGATGAGCATCACTGTCACTCATGACCATGGCAGTGTGAGAATCTTTGAAGAAAACAAACCCAATTCAGAGTTGTGCTGTAAGCCTTTGTGCCTTATGCTGGCTGATGAATCAGATCATGAGACACTCACTGCCATATTGAGTCCCCTTGTAACAGAACGGGAATCCATGAAAAATAGTGCACTTATACTTTATATGGCTGGTATTCCTAGAATTTTCAAATTCATTTTTAGGGGCACCGGATATGATGAAAAACTTGTCCGTGAAGTTGAAGGTCTTGAAGCTTCAGGCTCCACTTACATTTGTACTCTTTGTGATGCCACCCGCTTTGAAGCTTCTCAGAACCTAATCCTACATTCTGTCACCAGGAGTCATGCTGAAAACCTAGAACGATATGAAGTGTGGCGGTCCAATCCCTACCATGAAGCTGTTGATGAACTACGTCACCGAGTGAAAGGNNNNNNNNNNNNNNNNNNNNNNNNNNNNNNNNNNNNNNNNNNNNNNNNNNNNNNNNNNNNNNNNNNNNNNNNNNNNNNNNNNNNNNNNNNNNNNNNNNNNNNNNNNNNNNNNNNNNNNNNNNNNNNNNNNNNNNNNNNNNNNNNNNNNNNNNNNNNNNNNNNNNNNNNNNNNNNNNNNNNNNNNNNNNNNNNNNNNNNNNNNNNNNNNNNNNNNNNNNNNNNNNNNNNNNNNNNNNNNNNNNNNNNNNNNNNNNNNNNNNNNNNNNNNNNNNNNNNNNNNNNNNNNNNNNNNNNNNNNNNNNNNNNNNNNNNNNNNNNNNNNNNNNNNNNNNNNNNNNNNNNNNNNNNNNNNNNNNNNNNNNNNNNNNNNNNNNNNNNNNNNNNNNNNNNNNNNNNNNNNNNNNNNNNNNNNNNNNNNNNNNNNNNNNNNNNNNNNNNNNNNNNNNNNNNNNNNNNNNNNNNNNNNNNNNNNNNNNNNNNNNNNNNNNNNNNNNNNNNNNNNNNNNNNNNNNNNNNNNNNNNNNNNNNNNNNNNNNNNNNNNNNNNNNNNNNNNNNNNNNNNNNNNNNNNNN?????????????????????????????????????????????????????????????????????????????????????????????????????????????????????????????????????????????????????????????????????????????????????????????????????????????????????????????????????????????????????????????????????????????????????????????????????????????????????????????????????????????????????????????????????????????????????????????????????????????????????????????????????????????????????????????????????????????????????????????????????????????????????????????????????????????????????????????????????????????????????????????????????????????????????????????????????????????????????????????????????????????????????????????????????????????????????????????????????????????
	Acrochordus_arafurae ???????????????????????????????????????????????????????????????????????????????????????????????????????????????????????????????????????????????????????????????????????????????????????????????????????????????????????????????????????????????????????????????????????????????????????????????????????????????????????????????????????????????????????????????????????????????????????????????????????????????????????????????????????????????????????????????????????????????????????????????????????????????????????????????????????????????????????????????????????????????????????????????????????????????????????????????????????????????????????????????????????????????????????????????????????????????????????????????????????????????????????????????????????????????????????????????????????????????????????????????????????????????????????????????????????????????????????????????????????????????????????????????????????????????????????????????????????????????????????????????????????????????????????????????????????????????????????????????????????????????????????????????????????????????????????????????????????????????????????????????????????????????????????????????????????????????????????????????????????????????????????????????????????????????????????????????????????????????????????????????????????????????????????????????????????????????????????????????????????????????????????????????????????????????????????????????????????????????????????????????????????????????????????????????????????????????????????????????????????????????????????????????????????????????????????????????????????????????????????????????????????????????????????????????????????????????????????????????????????????????????????????????????????????????????????????????????????????????????????????????????????????????????????????????????????????????????????????????????????????????????????????????????????????????????????????????????????????????????????????????????????????????????????????????????????????????????????????????????????????????????????????????????????????????????????????????????????????????????????????????????????????????????????????????????????????????????????????????????????????????????????????????????????????????????????????????????????????????????????????????????????????????????????????????????????????????????????????????????????????????????????????????????????????????????????????????????????????????????????????????????????????????????????????????????????????????????????????????????????????????????????????????????????????????????????????????????????????????????????????????????????????????????????????????????????????????????????????????????????????????????????????????????????????????????????????????????????????????????????????????????????????????????????????????????????????????????????????????????????????????????????????????????????????????????????????????????????????????????????????????????????????????????????????????????????????????????????????????????????????????????????????????????????????????????????????????????????????????????????????????????????????????????????????????????????????????????????????????????????????????????????????????????????????????????????????????????????????????????????????????????????????????????????????????????????????????????????????????????????????????????????????????????????????????????????????????????????????????????????????????????????????????????????????????????????????????????????????????????????????????????????????????????????????????????????????????????????????????????????????????????????????????????????????????????????????????????????????????????????????????????????????????????????????????????????????????????????????????????????????????????????????????????????????????????????????????????????????????????????????????????????????????????????????????????????????????????????????????????????????????????????????????????????????????????????????????????????????????????????????????????????????????????????????????????????????????????????????????????????????????????????????????????????????????????????????????????????????????????????????????????????????????????????????????????????????????????????????????????????????????????????????????????????????????????????????????????????????????????????????????????????????????????????????????????????????????????????????????????????????????????????????????????????????????????????????????????????????????????????????????????????????????????????????????????????????????????????????????????????????????????????????????????????????????????????????????????????????????????????????????????????????????????????????????????????????????????????????????????????????????????????????????????????????????????????????????????????????????????????????????????????????????????????????????????????????????????????????????????????????????????????????????????????????????????????????????????????????????????????????????????????????????????????????????????????????????????????????????????????????????????????????????????????????????????????????????????????????????????????????????????????????????????????????????????????????????????????????????????????????????????????????????????????????????????????????????????????????????????????????????????????????????????????????????????????????????????????????????????????????????????????????????????????????????????????????????????????????????????????????????????????????????????????????????????????????????????????????????????????????????????????????????????????????????????????????????????????????????????????????????????????????????????????????????????????????????????????????????????????????????????????????????????????????????????????????????????????????????????????????????????????????????????????????????????????????????????????????????????????????????????????????????????????????????????????????????????????????????????????????????????????????????????????????????????????????????????????????????????????????????????????????????????????????????????????????????????????????????????????????????????????????????????????????????????????????????????????????????????????????????????????????????????????????????????????????????????????????????????????????????????????????????????????????????????????????????????????????????????????????????????????????????????????????????????????????????????????????????????????????????????????????????????????????????????????????????????????????????????????????????????????????????????????????????????????????????????????????????????????????????????????????????????????????????????????????????????????????????????????????????????????????????????????????????????????????????????????????????????????????????????????????????????????????????????????????????????????????????????????????????????????????????????????????????????????????????????????????????????????????????????????????????????????????????????????????????ATCCTAGCAGCCATCCTATTAAAACTAGGAGGTTACGGCATCATTCGCATAATACAAATTCTACCANCAACTAAAACAGATATGTTCATACCTTTTCTAATTTTATCCTTATGGGGAGCTATCCTGGCAAACTTAACATGCCTGCAACAAACAGACCTAAAATCCTTAATCGCATACTCATCTGTTAGTCACATAAGCCTAGTTGTNGCNGCCATCCTAATTCAAACACAATGAAGCCTATCGGGTACTATAATCATTATAATTGCCCATGGGTTCACCTCATCCATACTATTCTGTCTAGCCAATATCTCATATGAACGTACACATACACGTATCATAATCCTAACCCGAGGATTCCACAATATTATGCCACTTACCTCAATATGATGACTTATAGCCAACCTAATAAACATTGCAACTCCTCCAACCATTAACTTTACCGGGGAATTTCTAATTATTTCCTCTCTATTCAATTGATGTCCAACAACAATTATCCTACTAGGTATATCAATTCTTATCACAACCTCCTACTCATTACACATGTTTTTATCTACACAAATAGGTAAACCACCATATAAC---TTAACCATTCAACCTACTCATACACGAGAACACCTCCNTATAACTATACATTTAACCCCTATCATCCTCATATCTATAAAACC?????????????????????????????????????????????????????????????????????????????????????????????????????????????????????????????????????????????????????????????????????????????????????????????????????????????????????????????????????????????????????????????????????????????????????????????????????????????????????????????????????????????????????????????????????????????????????????????????????????????????????????????????????????????????????????????????????????????????????????????????????????????????????????????????????????????????????????????????????????????????????????????????????????????????????????????????????????????????????????????????????????????????????????????????????????????????????????????????????????????????????????????????????????????????????????????????????????????????????????????????????????????????????????????????????????????????????????????????????????????????????????????????????????????????????????????????????????????????????????????????????????????????????????????????????????????????????????????????????????????????????????????????????????????????????????????????????????????CGTCCCTGCAGTAGCCCTTTGATCTGCCCTGTCAAAGGAGAAAAGTTCTTTGGGGCGGGAAACATCTCTAGGATTCGTCGGCTACCCCCCCATCTAGCTTGGTGTTCAATAGACTGGGATCAATTATGTCTCCTGCATCTCCNGGGCTCCGGNGGCTTTGGTTCTGTCTACAAGGNAACNTACNANGGAGCTACNGTGGCTGTAAAACANNNNANNAGATNNNGTANGAATCATTTGGNNGCACGACANANCTTCTGGGCANAACTNNATGTAGCTCGTCTTGGCCATAACAACGTGGTACGCATAGTAGCTGCTAGCACATGTACCCCTGCTAGTCAGGATAGTTTGGGCACCATAATTATGGAATATGTAGGAAACTGTACTCTACACCATGTTATCTATGGGACTGGCTATTTAACAGGAACGAANNNTGATGGGTTTAATTGTGACCATGAGTTTTTGAATATAGCTCAAGCTCTCAGTTACTCCTGTGATATTGTGGCAGGGTTAATATTTCTCCATTCACAGTTAATTGTGCATTTGGATTTAAANCCTGCCAACATATTCATCACAGAACATAATGTTTGCAAGATTGGAGACTTTGGATGCTCCCAAAAGCTAGAGGAGACTGAATCATCAAGACTGCAGCTTTGTCATCAAGGGGGAACATACACCCATCGTGCTCCTGAACTCCTTA????????????????????????????????????????????????????????????????????????????????????????????????????????????????????????????????????????????????????????????????????????????????????????????????????????????????????????????????????????????????????????????????????????????????????????????????????????????????????????????????????????????????????????????????????????????????????????????????????????????????????????????????????????????????????????????????????????????????????????????????????????????????????????????????????????????????????????????????????????????????????????????????????????????????????????????????????????????????????????????????????????????????????????????????????????????????????????????????????????????????????????????????????????????????????????????????????????????????????????????????????????????????????????????????????????????????????????????????????????????????????????????????????????????????????????????????????????????????????????????????????????????????????????????????????????????????????????????????????????????????????????????????????????????????????????????????????????????????????????????????????????????????????????????????????????????????????????????????????????????????????????????????????????????????????????????????????????????????????????????????????????????????????????????????????????????????????????????????????????????????????????????????????????????????????????????????????????????????????????????????????????????????????????????????????????????????????????????????????????????????????????????????????????????????????????????????????????????????????????????????????????????????????????????????????????????????????????????????????????????????????????????????????????????????????????????????????????????????????????????????????????????????????????????????????????????????????????????????????????????????????????????????????????????????????????????????????????????????????????????????????????????????????????????????????????????????????????????????????????????????????????????????????????????????????????????????????????????????????????????????????????????????????????????????????????????????????????????????????????????????????????????????????????????????????????????????????????????????????????????????????????????????????????????????????????????????????????????????????????????????????????????????????????????????????????????????????????????????????????????????????????????????????????????????????????????????????????????????????????????????????????????????????????????????????????????????????????????????????????????????????????????????????????????????????????????????????????????????????????????????????????????????????????????????????????????????????????????????????????????????????????????????????????????????????????????????????????????????????????????????????????????????????????????????????????????????????????????????????????????????????????????????????????????????????????????????????????????????????????????????????????????????????????????????????????????????????????????????????????????????????????????????????????????????????????????????????????????????????????????????????????????????????????????????????????????????????????????????????????????????????????????????????????????????????????????????????????????????????????????????????????????????????????????????????????????????????????????????????????????????????????????????????????????????????????????????????????????????????????????TTTCTCAGCTGNAGCCAGTACCATAAAATGTACAGGACTGTAAAAGCAATAACAGGAAGGCAGATTTTCCAGCCTTTGCATGCTCTCCGAACAGCTGAGAAGTCCCTTTTGCCTGGTTATCATCCCTTTGAATGGGAACCTCCCTTAAAAAATGTGTCCGGTAATACTGATGTAGGCATTATTGATGGACTGTCAGGAATACAATTGTCTGTGGATGACTACCCAGTGGACACAATTGCAAAAAGATTTCGGTATGATGCAGCCTTGGTGGCTGCCCTCATGGATATAGAAGAAGAAATCTTAGAAGGATTAAAAACTCATGACTTGGATGACTATTTGAAAGGACCCTTCACTGTAGTGATTAAAGAGTCCTGTGATGGAATGGGAGATGTCAGTGAAAAGCATGGCAGTGGCCCACCTGTTCCTGAAAAGGCAGTTCGATTCTCCTTTACCCTCATGAGCATCAGTGTCACTCATGACCATGGCAGTGTGAGGATTTTTGAAGAAAGCAAACCCAATTCGGAGTTGTGTTGTAAGCCTTTGTGCCTTATGCTCGCTGATGA?????????????????????????????????????????????????????????????????????????????????????????????????????????????????????????????????????????????????????????????????????????????????????????????????????????????????????????????????????????????????????????????????????????????????????????????????????????????????????????????????????????????????????????????????????????????????????????????????????????????????????????????????????????????????????????????????????????????????????????????????????????????????????????????????????????????????????????????????????????????????????????????????????????????????????????????????????????????????????????????????????????????????????????????????????????????????????????????????????????????????????????????????????????????????????????????????????????????????????????????????????????????????????????????????????????????????????????????????????????????????????????????????????????????????????????????????????????????????????????????????????????????????????????????????????????????????????????????????????????????????????????????????????????????????????????????????????????????????????????????????????????????????????????????????????????????????????????????????????????????????????????????????????????????????????????????????????????????????????????????????????????????????????????????????????????????????????????????????????????????????????????????????????????????????????????????????????????????????????????????????????????????????????????????????????????????????????????????????????????????????????????????????????????????????????????????????????????????????????????????????????????????????????????????????????
	Acrochordus_granulatus ???????????????????AGGTCTTGGTCCCAAACCTTATA-TTGTTCATA---CCATTACTTATACATGCAAGCCTCT-ACCTCACGGTGAGTACACACTAT-CTC-AATAGATAA-----------AACTAGGCATCAGGCTAAAAACTAGTACCAAAAACGCCAAGA----------ACA-ATCCACACCCACACGGGT-ATACAGCAGTAATTTACATTGGGCTATAAG-TG-------------AAAACTTGACCCAGCAA--ATGG-------T---ACCTT-AGAGCCGGTAAAT-CTCGTGCCAGCGACCGCGGTTACACGATAGGCCCAAAACAA-TA-TT-AA-CGGCGTAAAGCACGATTA--GAAC---CACCATCA-CAA--CA-T-T-AAG-GA--AGAAG-C-C-ACTCCAAGCCGTAAAAAGCCATAAG-CCAAACT-AAACA--TTCAAC-CTT--AATCAC----TAGACCTATTCAACTCGTGAAAA-TCAGGATACAAACTAGGATTA-GATACCCTACTATGCC---AGATCGT--AAC-AAGATAG-TACCA--TA-CAAA-CACTATCCGCCAAACAACTACGAGTG---AAAACTTAAAACTT-AAAAGACTT-GACGGTACTTCATA-A-CAACCTAGAGGAGCCTGTCTAAT-AA-CCGATAACCCACGATC-AACCCAACCACTT--CT-------AG-CC----A-----T------C---C-AGTCTATATACCGCCGTCACCAGCCCACCTTGTGAAAG-AAA-CA-AA-G--------CAAGCTCAACAA----T---A-T--A-------------A-C--A---CTAGTAAGACAGGTCGAGGTGTAGCAAATGA-AGTGGA-CCAA-GATGGGCTACATTT---T-C-T-----AA--CA-CAG-AA-A----A------C-ACGAA--CAGAA-ATA-TG-AAA--A--A-CT-CCT-A-GAAGGCGG-ATTTAGCA-G-TAAG--C-T-AAGAAC-AC-C-A-TA-CTTAACTGAA--AC-TA--ACGCAATGAAGTGCGCACACACCGCCCGTCATCCCTGC-C-AC-T-AA-A--A-TTA---ACACCACTAC-ATAA-ACCATT---AAAC-ATTA-------AT---AAA-TCAGGGCAAGTCGTAACATGGTAAGTGTACTGGAAAGTGCACTT????????????????????????????????????????????????????????????????????????????????????????????????????????????????????????????????????????????????????????????????????????????????????????????????????????????????????????????????????????????????????????????????????????????????????????????????????????????????????????????????????????????????????????????????????????????????????????????????????????????????????????????????????????????????????????????????????????????????????????????????????????????????????????????????????????????????????????????????????????????????????????????????????????????????????????????????????????????????????????????????????????????????????????????????????????????????????????????????????????????????????????????????????????????????????????????????????????????????????????????????????????????????????????????????????????????????????????????????????????????????????????????????????????????????????????????????????????????????????????????????????????????????????????????????????????????????????????????????AGTG-AAC---AAATTAAAC-GGCCGCGGTACCCTAACCGTGC-AAAGGTAGCGTAATC-ACTTGTCTAT-TAATTGTAGACCAGTACGAACGGC-A-ACATGAGAGCCCAACTGTCTCTTGTAATCAACCA-ATTAAACTGATCTCCCAGTACAAAAGCTGGGATACACATATAAGACCAGAAGACCCTGTGAAGC-TTTAACTAAACC--TCT-AACC--CGTCTAGAG-ACTA-ATTTAGGTTGGGGCGACCTCGGAATAAAAACAAACTTCC-G----A-ACTA--AA-T-T-GAG----CTT-TA-CC-TC----A-C-T----------T----A-C-A-CAGGCCCACAAGCC------A----CA-------------A-C------A--C-GACCCAG----T---------AT---AACTGAT-AACTGAACCAAGTTACTCCAGGGATAACAGCGCTATCTTCTTCAAGAGCCCATATCAAAAAG-AAGGTTTACGACCTCGATGTTGGATCAGGACACCCAGA??????????????????????????????????????????????????????????????????????????????????????????????????????????????????????????????????????????????????????????????????????????????????????????????????????????????????????????????????????????????????????????????????????????????????????????????????????????????????????????????????????????????????????????????????????????????????????????????????????????????????????????????????????????????????????????????????????????????????????????????????????????????????????????????????????????????????????????????????????????????????????????????????????????????????????????????????????????????????????????????????????????????????????????????????????????????????????????????????????????????????????????????????????????????????????????????????????????????????????????????????????????????????????????????????????????????????????????????????????????????????????????????????????????????????????????????????????????????????????????????????????????????????????????????????????????????????????????????????????????????????????????????????????????????????????????????????????????????????????????????????????????????????????????????????????????????????????????????????????????????????????????????????????????????????????????????????????????????????????????????????????????????????????????????????????????????????????????????????????????????????????????????????????????????????????????????????????????????????????????????????????????????????????????????????????????????????????????????????????????????????????????????????????????????????????????????????????????????????????????????????????????????????????????????????????????????????????????????????????????????????????????????????????????????????????????????????????????????????????????????????????????????????????????????????????????????????????????????????????????????????????????????????????????????????????ATGTCCCACCAACACATCCTAACTCTATTCAACCTTCTACCAGTAGCAACCAACATTTCAACATGATGAAACTTCGGTTCAATATTATTAACATGCTCTATTATTCAAATAACAACAGGATTCTTTCTAGCAATCCATTATACAGCTAACACAAACCTAGCCTTCTCATCAGTTATTCACATCTTACGTGATATCCCTAATGGATGGTGTCTTCAAAATCTACATTCAATCGGAGCATCAATATTCTTCATTTGTATTTATATTCACATTGCACGAGGACTTTACTTCGGATCTTATATAAACAAAAAAGTATGAATATCAGGAATCCTACTCCTAACAATCCTTATAGCCACCTCATTCTTTGGATATGTACTCCCGTGAGGACAAATATCATTCTGAGCTGCCACAGTTATTACCAACCTACTAACAGCCGTACCATACTTAGGCACCAACCTCACAATCTGATTGTGGGGGGGTTTTGCCATTAACGACCCAACACTAACCCGATTCTTCGCACTCCACTTTATTTTACCATTCATAATCATATCAACCTCCTCCATTCACATTATTCTATTACATGAAGAAGGTTCTAGCAACCCCTTAGGCACCAACTCAGATATTGACAAAATCCCTTTCCACCCTTACCATTCCTACAAAGATTTATTTATACTTACTCTACTCCTATTTACAATAATATCAATTATATCATTCTCCCCAGATATATTTAATGACTCTGAAAACTTTTCTAAAGCCAACCCTATAATAACACCTCAACACATTAAACCAGAATGGTACTTCCTATTTGCATACGGAATCCTACGCTCAATTCCAAACAAACTAGGTGGCACATTGGCCCTACTTTTATCCATTATAATCCTACTCCTACCCCCATTCACCCATACCTCACACATTCGCTCAATAACCTTCCGTCCGATAGCACAATTCTTATTCTGAACAATAATTACAACATTTGTTATCCTGACCTGGGCCGCCTCAAAACCAGTAGAATCTCCTTATATCACCATTAGTCAAATAGCCTCAACCATATATTTTCTATTCTTTATTATTAACCCCCTTCTAGGTTGAATAGAAAACAAAATTTTAAATACCAACCACT???????????????????????????TTAACCCAACATCATGATTAATCATTACAACCAGTATTTTCACAAGTACTATTCTAACTTCCTCCTCACTTCACTGACTAATAGCCTGAGCATGCCTAGAGATCAATACCCTGTCTATAATCCCTGTTATCTCAAAATCCTATCACCCCCGATCAATAGAAGCCACCACAAAATATTTCCTCACACAAACTTTAGCCTCCATAGTCATATTAATAGCAGCAACATCAAATGCTATAAACACATCAAACTGAGAAATCCAACTTACTTCAGACCACACAACCACAATCACAATTACACTAGCCTTACTAATAAAAATAGGAGCCGCACCATTCCATTTCTGACTACCAGAAGTTTCCCAAGGAACTACCACTATAACAACACTCACCATCCTAACATGACAAAAACTAGCACCCTTATCTATCCTTCTATCAATATCAAACAAAACCAACCATACAATTCTAATTGCAGCAGCAATACTCTCAATCACAATCGGAGGTCTTGGAGGACTTAATCAAACCCAAATACGCAAACTAATAGCCTTCTCATCAATTACGCACACAGGTTGAATCCTATCTACCATAACAATTTCACCAGAAATCTCAACAATAACTATACTAATATATATTCTAATTACATCCCCCATCATAATTACTCTCCACCTATCATCAACCTCAACAATTAAAGACCTCGGAATAATATGAACCATCTCCCCACAATTATCATCGATACTAACCATCACAATCCTATCACTAAGCGGGCTCCCACCAATAACGGGATTCATACCTAAATGACTCATTCTTAATAAAATAATCTCATTTAACCTAACAATAGAAGCCACAACCATAGCCTTAACATCTTTATTGAGCACCTACATATACATACGACTTATATACATCTCATCAATAACACTCCATCCGTACACCATCACCTCACCAATAAAATGACGACCATCACTCAAAAAACACCCTATACTACCAACAACACTAATAACTTTATCAACAATAATCTTACCTCTAACACCCTACATATAA?CCTATTGCAGGTTCCATAATCCTAGCAGCCATTTTATTAAAACTTGGGGGTTATGGTATTATTCGAATAATACAAGTCCTACCAACAACAAAAACAGATATATTTATACCTCTCCTAATTTTATCAATATGAGGAGCCATTTTAGCAAACCTAACATGTCTTCAACAAACAGACCTAAAGTCTCTCATTGCCTATTCATCTGTAAGCCATATAAGTCTTGTAGTAGCAGCCACCCTAATCCAAACACAATGAAGCCTATCAGGCGCCATAACCCTAATAATCGCTCACGGTTTCACCTCCTCAATACTATTCTGTTTAGCTAACATCTCCTACGAACGTACACATACACGAATTATAATCCTTACACGAGGACTACACAACATTCTACCACTAACTACAATATGGTGACTAATAGCAAACTTAATAAACATCGCAATCCCACCAAGTATTAACTTTACCGGAGAACTTCTAATTATAACCTCTTTATTTAACTGATGCCCAACAACAATCATTTTATTAGGTCTATCTTTACTTATCACAACCTCCTACTCCCTACACATATACCTTTCAACACAAACTGGTAAACCATCATATAAC---TCAACTATTCAACCAACTCATACACGAGAACACCTCCTTATGACCATACACATACTACCAATCATCCTTATATCATTTAAACCTGAATTAATTATAAGANNNNNNNNNNNNNNNNNNNNNNNNNATGGGAGGATGGATGCAGCATAATGCAGGGCCGATAATGCACCCA---ACTCACTTTCATGGGGTCCATGCAATGCACCCAGCTCTCCATCAAATTCAGCCTCATCAGCCATCTCAGAACCCACATTTGCATCAACCTGGCCATAACCCATTTGTTCCACTAAATGGGCATAATACATTAATTCCACACTATCAGCCTGTACAACATCCACTTCAGCCACAAGCAGGAGAGAATCCAGTGCAACCCCAGCCACCAGTGAATCCAAATCAATCAATGCATCCTCAGCAACCAGGGAATGCCAATCAGCCTATATACCCACTA---------CCTCCACTTATCCCAGATACTCCTCTTGAATCATGGCCGGCTGACNNNNNNNNN?AGTTGCATGAAAGCTGCCCCAATGAAGGAAATTAGTATCAGAGGACAAGGCAGCTTGGCTTATCCTGGTCTTCAGACACAGGGAAATCTGGATACCCTCAGTGGGCCCAATGATGCCACCAGAGGATTAACATCTTTGGCAGACACTTTTGAACACGTCATTGAGGAGCTCCTGGATGAGCAGCAG---GTCATTCAGCCC---AGCAAGGAGAACAAGGATGCAGACTTGTATTCATCTCGGGTGATGCTCAGCAGTCAAGTGCCTTTGGAGCCTCCTCTGCTCTTCCTGCTCGAGGAGTATAAAAACTACTTGGATGCTGCAAATATGTCCATGAGGGTTCGTCGCCATTCTGACCCTGCTCGCCGTGGAGAGCTGAGTGTGTGTGACAGTACTAGTGAGTGGGTGACAGCAGCTGAAAAAAAGACTGCAGTAGACATGTCCGGAGCAACAGTTACAGTCCTGGAAAAAGTCCCAGTGCCCAAAGGCCAACTGAAGCAATATTTTTATGAGACCAAGTGCAGCACAAAGGGTTATGCAAAAGAAGGCTGTAGGGGCATAGACAAGAGGTACTGGAATTCCCAGTGCCGAACTACTCAGTCTTACGTCCGCGCTCTCACCATGGATAACAAAAAAAGAGTTGGATGGCGCTTTATAAGAATAGACACTTCCTGTNNNNNNNNNNNNNNNNNNNNNNNNNNNNNNNNNNNNNNNNNNNNNNNNNNNNNNNNNNNNNNNNNNNNNNNNNNNNNNNNNNNNNNNNNNNNNNNNNNNNNNNNNNNNNNNNNNNNNNNNNNNNTATGTCTCCTGCATCTCCTGGGCTCCGGTGGCTTTGGTTCTGTCTACAAGGCAACTTACCATGGAGCTACAGTGGCTGTAAAACAGGTGAAGAGATGCAGTAAGAATCATTTGGCAGCACGACAGAGCTTCTGGGCAGAACTAAATGTAGCACGTCTTGGCCATAACAACGTGGTACGCATAGTAGCTGCTAGCACATGTACCCCTGCTAGTCTGGATAGTTTGGGCACCATAATTATGGAATATGTAGGAAATTGTACTCTACACCATGTTATCTATGGGACTGGCTATTTAACAGGAACG---AATGATGGGTTTAATTGTGACCATGAGTTTTTGAATACAGCTCAAGCTCTCAGTTACTCCTGTGATATTGTGGCAGGGTTAATATTTCTCCATTCACAGTTAATTGTGCATTTGGATTTAAAACCTGCTAACATATTCATCACAGAACATAATGTTTGCAAGATTGGAGACTTTGGATGCTCCCAAAAGCTAGAGGAGACTGAATCATCAAGACTGCAGCTTTGTCATCAAGGGGGAACATACACCCATCGTGCCCCTGAACTCCTTA???????????????????????????????????????????????????????????????????????????????????????????????????????????????????????????????????????????????????????????????????????????????????????????????????????????????????????????????????????????????????????????????????????????????????????????????????????????????????????????????????????????????????????????????????????????????????????????????????????????????????????????????????????????????????????????????????????????????????????????????????????????????????????????TGATGAGCAGGAAGGTTTTGCTGAAGGCTTTGTCAGGGCACTAGCGGAGCTACACAATCAAAACACCATG---CCAAATGTTACCTCTGCTGCTCAACCTACGAACTCC---------GGCATGGCCCCTGTCTCTTCTATGGCTGGAAACAGTGGCTTCAGTGGCGGCTTGCACGCTGAGCCACCCGTCTATGCTAACCTCAGTAATTTCAATCCTAGTGCACTCAATACGGTGCCCTCCTATAATGCAAACAACCTGGGCTTTCCTCCACAGCATCATCTGAACCCCCAGATGCCAGTGCAACATCCGCGCCTCCAAGCTTTGAAAGAAGAGCCTCAGACTGTCCCAGAAATGCCT?????????ATCCAATCGACCAGCATGGATCAAGGGAGTTTATCAGAAGATTCCATGAATTCTTTTATTAGAACACTTATTCAAGCTGGCATTTGGAAAAACAAGGTCCCTAAACAGACAGCCAGAGCTAAGGATGGCATGCAAACCACA---GTGAAGAAAGCCAAGGCTGAATCAGA---TGTGATT---GCAAACCAAGATATTAGATT---GGGTTTCCAG---CCTGTTGTCTCAGTAAATGCAGAATTACTGAGGCAGCAGAGACGCTTCAGTTCGCCCCGGGTTCTCCTGAGTGAAAATACGCCCCTGGAGCCCCCTCCCTTGTATCTGATGGAGGAGCCCATGGTGCTGAACCGAACATCTCGCCGGAAGAGGTCTACTGAAGGGAAGAGCCATCGTGGGGAGTATTCAGTGTGTGACAGCGAGAGCCGATGGGTCACGGACAAAACCTCCGCTGTTGACATAAGAGGGCATCAGGTGACTGTCCTGGGAGAAATCCGAATGGGCCCCTCC???????????????????????????????????????????????AACAATTTTTATGCTCAAGCCTTGGTTGAATGAAATGCTTCCACACACCTTGTGTACCACTTCAGCATTACTGTACTTATTTCAGGGCTTCTCCAGCAATCTGATGGGATCACTTATAGTTTCTTATAACTTCTACAGCCTCAACAAAATGGGAGCCAGCCAAGGGTCCACCAAGAGGCCAGTGAGCATGATATGGGCTGTTCTTACTATCTGGATTGTCAGTCTGCTGATTTGTATTTTGCCTTTATGTGGTTGGGGTACCTATGTTCCCACCTCCTGGGGATGTTTCACTGACTGCACCAGTTCGTACATCTTGTTTCTCTTTATAATTTACTCATTGTGTTTTTGTATCCTACTTATGCTCTCCATTCCTCTTATTTATCAGTTGCTATGTTCAGATGGGCAACAGCACTTTTAT---GATGATTATCATCAAATCACTGGAGGACATTTTTCTTCTGGGGTACTTCCATTTGAGCATCACATATCTTTT---TCTTCAGAAGACACTGTGAATAAAACCTTGAAGCCCTGTCAGAACTCTGACTCAGTAACCAGACAAAGTCCAGTTGATCACTGTCACTTGGACCACTGTGGCACACAAAATGTGCCACATAATAACCGGAATATTACTGTGGAATTTGCTCAGAAACGCTTCTCGCTAATTCTGGCTCTGACC???NNNNNNNNNNNNNNNNNNNNNNNNNNNNNNNNNNNNNNNNNNNNNNNNNNNNNNNNNNNNNNNNNNNNNNNNNNNNNNNNNNNNNNNNNNNNNNNNNNNNNNNNNNNNNNNNNNNNNNNNNNNNNNNNNNNNNNNNNNNNNNNNNNNNNNNNNNNNNNNNNNNNNNNNNNNNNNNNNNNNNNNNNNNNNNNNNNNNNNNNNNNNNNNNNNNNNNNNNNNNNNNNNNNNNNNNNNNNNNNNNNNNNNNNNNNNNNNNNNNNNNNNNNNNNNNNNNNNNNNNNNNNNNNNNNNNNNNNNNNNNNNNNNNNNNNNNNNNNNNNNNNNNNNNNNNNNNNNNNNNNNNNNNNNNNNNNNNNNNNNNNNNNNNNNNNNNNNNNNNNNNNNNNNNNNNNNNNNNNNNNNNNNNNNNNNNNNNNNNNNNNNNNNNNNNNNNNNNNNNNNNNNNNNNNNNNNNNNNNNNNNNNNNNNNNNNNNNNNNNNNNNNNNNNNNNNNNNNNNNNNNNNNNNNNNNNNNNNNNNNNNNNNNNNNNNNNNNNNNNNNNNNNNNNNNNNNNNNNNNNNNNNNNNNNNNNNNNNNNNNNNNNNNNNNNNNNNNNNNNNNNNNNNNNNNNNNNNNNNNNNNNNNNNNNNNNNNNNNNNNNNNNNNNNNNNNNNNNNNNNNNNNNNNNNNNNNNNNNNNNNNNNNNNNNNNNNNNNNNNNNNNNNNNNNNNNNNNNNNNNNNNNNNNNNNNNNNNNNNNNNNNNNNNNNNNNNNNNNNNNNNNNNNNNNNNNNNNNNNNNNNNNNNNNNNNNNNNNNNNNNNNNNNNNNNNNNNNNNNNNNNNNNNNNNNNNNNNNNNNNNNNNNNNNNNNNNNNNNNNNNNNNNNNNNNNNNNNNNNNNNNNNNNNNNNNNNNNNNNNNNNNNNNNNNNNNNNNNNNNNNNNNNNNNNNNNNNNNNNNNNNNNNNNNNNNNNNNNNNNNNNNNNNNNNNNNNNNNNNNNNNNNNNNNNNNNNNNNNNNNNNNNNNNNNNNNNNNNNNNNNNNNNNNNNNNNNNNNNNNNNNNNNNNNNNNNNNNNNNNNNNNNNNNNNNNNNNNNNNNNNNNNNNNNNNNNNNNNNNNNNNNNNNNNNNNNNNNNNNNNNNNNNNNNNNNNNNNNNNNNNNNNNNNNNNNNNNNNNNNNNNNNNNNNNNNNNNNNNNNNNNNNNNNNNNNNNNNNNNNNNNNNNNNNNNNNNNNNNNNNNNNNNNNNNNNNNNNNNNNNNNNNNNNNNNNNNNNNNNNNNNNNNNNNNNNNNNNNNNNNNNNNNNNNNNNNNNNNNNNNNNNNNNNNNNNNNNNNNNNNNNNNNNNNNNNNNNNNNNNNNNNNNNNNNNNNNNNNNNNNNNNNNNNNNNNNNNNNNNNNNNNNNNNNNNNNNNNNNNNTGCATGCTCTCCGAACAGCTGAGAAGTCCCTTTTGCCTGGTTATCATCCCTTTGAATGGGAACCTCCCTTAAAAAATGTTTCCAGTAATACTGATGTAGGCATTATTGATGGACTGTCAGGAATACAACTGTCTGTGGATGACTACCCAGTGGACACAATTGCAAAAAGATTTCGGTATGATGCAGCCTTGGTGGCTGCTCTCATGGATATAGAAGAAGAAACCTTAGAAGGATTAAAAACTCATGACTTGGATGACTATTTGAAAGGACCCTTCACTGTAGTGATTAAAGAGTCCTGTGATGGAATGGGAGATGTCAGTGAAAAGCATGGCAGTGGCCCAGCTGTTCCTGAAAAGGCAGTTCGATTCTCCTTTACCATCATGAGCATCAGTGTCACTCATGACCACGGCAGTGTGAGGATTTTTGAAGAAAGCAAACCCAATTCGGAATTGTGTTGTAAGCCTTTGTGCCTTATGCTGGCTGATGAGTCAGACCATGAGACACTCACTGCCATCCTGAATCCCCTTATAGCAGAACGGGAAGCCATGAAAAATAGTGCATTAGTACTTTATATGGCTGGTATTCCCAGAATTTTCAAATTCATTTTTAGGGGCACTGGTTATGATGAAAAACTTGTCCGTGAAGTTGAGGGTCTTGAAGCCTCAGGCTCTAATTACATTTGTACACTTTGTGACGCCACCCGTGCAGAAGCCTCTCAGAACTTCATCCTACATTCTATAACAAGGAGTCATGCTGAAAACTTAGAACGGTATGAAGTGTGGCGCTCCAATCCTTACCATGAAGCTGTTGATGAACTGCGTCATCGAGTGAAAGGTGTTTCTGCAAAGCC----------------------------------------------GGCAATGCAGCTGAATTTTACAAGATATTCCAGTTTGAGATCGGTGAGGTGTACAAACATCCCACTGCAACCAAAGAAGAGAGAAAGATGTGGCAGACAACTCTTGACAAACACCTGAGAAAAAAGATGAATTTGAAACCTGTTACAAGGATGAATGGAAATTTTGCCAGAAAACTCATGAGTAGGGAGACTGTGGAGGCAGTTTGTGAATTAATAAATTGTGAGGAGAGGCAGGAAGCCCTCAGAGAATTAATGGACCTTTACCTTAAGATGAAACCAGTATGGAGATCTTCATGCCCCACCAAAGAATGCCCAGATCTTGTATGTCAATACAGTTTCAATTCTCAGAGATTTGCTGAGTTGCTGTCAACTAAATTTAGGTACAGATATGATGGCAAAATTACCAATTACCTTCATAAAACACTTGCTCATGTTCCAGAAATTATAGAAAGGGATGGTTCCATTGGTGCCTGGGCAAGTGAAGGAAATGAGTCAGGCAACAAACTGTTTA???ATTAATGTTGTTCACAGTCAAGGCAAAAGTATGATGGTTATAATCGGGGGAAGATCTTACATATCTCTTGGGCAGAGGACCACTGAAAAGTGGAATAGTGTGGTTGATTGTATGCCACATATATTTTTGATTGATCCTGAATTTGGATGCTGTACTTCATATACACTCCCAGAATTTCAGAATGGTTTTTCTTTTCATCTCTCTCTTGTCCAAAATGATACCATCTATATTATAGGAGGACATTCCTTGGAAAGTAATATCAGACCTCCCAATTTCTATAAAATAAAAATTGATCTTCCCTTAGGCAGTCCAGCAGTGAGCTGCTTAATTTTGTCTGGAGGAATTTCAGTCTCCAGTGCCATTCTGACGCAAATCAGAGAAAAGGAATTTGTTCTTGTTGGAGGTTACCATTCTGACAACCAAAAAAGGATGATCTGTAATACTATCAATCTAGAAGATGACAAAATAGAGATAGTGGAAAGAGAGGCACCAGAATGGACCCCAGATATCAAGCACTGTAAAATATGGTTTGGAAATGATATGGGAAATGGATCCATTTTGTTTGGTATACCAGGAGACAATAGACAACTAGCTTCAGATACAAACTATTTCTACATGTTGAAATGTCAGGGAGAAATTGATCAGAGCATAGAACAGATGGCACAAGTATGTAGTCAGAGCTCCACAGAAGATGCTGGAGAGTCCNNNNNNNNN
	Acrochordus_javanicus ?????????????????????????????????????????????????????????????????????????????????????????????????????????????????????????????????????????????????????????????????????????????????????????????????????????????????????????????????????????????????????????????????????????????????????????????????????????????????????????????????????????????????????????????????????????????????????????????????????????????????????????????????????????????????????????????????????????????????????????????????????????????????????????????????????????????????????????????????????????????????????????????????????????????ATCCGCCAAACAACTACGAGTG---AAAACTTAAAACTT-AAAAGACTT-GACGGTACTTCATA-A-CAACCTAGAGGAGCCTGTCTAAT-AA-CCGATAACCCACGATC-AACCCAACCACTT--CT-------AG-CC----A-----T------C---C-AGTCTATATACCGCCGTCACCAGCCTACCTTGTGAAAG-AAA-CA-AA-G--------CAAGCTCAACAG----T---A-T--A-------------A-C--A---CTAGTAAGACAGGTCGAGGTGTAACAAATGA-AGTGGA-CCAA-GATGGGCTACATTT---T-C-T-----AA--CA-CAG-AA-A----A------C-ACGAA--CAGAA-ATA-TG-AAA--A--A-CT-CCT-A-GAAGGCGG-ATTTAGCA-G-TAAG--C-T-AAGAAC-AC-C-T-TA-CTTAACTGAA--AC-CA--ACGCAATGAAGTGCGCACACACCGCCCGTCATCCCTG???????????????????????????????????????????????????????????????????????????????????????????????????????????????????????????????????????????????????????????????????????????????????????????????????????????????????????????????????????????????????????????????????????????????????????????????????????????????????????????????????????????????????????????????????????????????????????????????????????????????????????????????????????????????????????????????????????????????????????????????????????????????????????????????????????????????????????????????????????????????????????????????????????????????????????????????????????????????????????????????????????????????????????????????????????????????????????????????????????????????????????????????????????????????????????????????????????????????????????????????????????????????????????????????????????????????????????????????????????????????????????????????????????????????????????????????????????????????????????????????????????????????????????????????????????????????????????????????????????????????????????????????????????????????????????????AACATAACCTTTAG--C----C--AA-ACAAATATTAAAGG--CA-ACA-CCTG-CCCAGTG-AAC---AAATTAAAC-GGCCGCGGTACCCTAACCGTGC-AAAGGTAGCGTAATC-ACTTGTCTAT-TAATTGTAGACCAGTACGAACGGC-A-ACATGAGAGCCCAACTGTCTCTTGTAATCAATCA-ATTAAACTGATCTCCCAGTACAAAAGCTGGGATACACATATAAGACCAGAAGACCCTGTGAAGC-TTTAACTAAACC--TCT-AACC--CATATAGAG-ACTA-ATTTAGGTTGGGGCGACCTCGGAATAAAAATAAACTTCC-G----A-ACTA--AA-T-T-GAG----CTT-TA-CC-TC----A-C-T----------T----A-C-A-CAGGCCCACAAGCC------A----CA-------------A-C------A--C-GACCCAG----T---------AT---AACTGAT-AACTGAACCAAGTTACTCCAGGGATAACAGCGCTATCTTCTTCAAGAGCCCATATCAAAAAG-AAGGTTTACGACCTCGATGTTGGATCAGGACACCCAGATGGTGC-AACCGCTATCAAAGGTTCGTTTGTTCAACGATTAATAGTCCTACGTGAT?????????????????????????????????????????????????????????????????????????????????????????????????????????????????????????????????????????????????????????????????????????????????????????????????????????????????????????????????????????????????????????????????????????????????????????????????????????????????????????????????????????????????????????????????????????????????????????????????????????????????????????????????????????????????????????????????????????????????????????????????????????????????????????????????????????????????????????????????????????????????????????????????????????????????????????????????????????????????????????????????????????????????????????????????????????????????????????????????????????????????????????????????????????????????????????????????????????????????????????????????????????????????????????????????????????????????????????????????????????????????????????????????????????????????????????????????????????????????????????????????????????????????????????????????????????????????????????????????????????????????????????????????????????????????????????????????????????????????????????????????????????????????????????????????????????????????????????????????????????????????????????????????????????????????????????????????????????????????????????????????????????????????????????????????????????????????????????????????????????????????????????????????????????????????????????????????????????????????????????????????????????????????????????????????????????????????????????????????????????????????????????????????????????????????????????????????????????????????????????????????????????????????????????????????????????????????????????????????????????????????????????????????????????????????????????????????????????????????????????????????????????????????????????????????????????????????????????????????????????????????????????????????????????????????????????????????????????????????????????????????????????????????CAGGATTCTTTCTAGCAATCCATTATACAGCTAACACAAACCTAGCCTTCTCATCAGTTATTCACATCTTACGTGATATCCCTAATGGATGGTATCTTCAAAATCTACATTCAATCGGAGCATCAATATTCTTCATTTGTATTTACATTCACATTGCACGAGGGCTTTACTTCGGATCTTATATAAACAAAAAAGTATGAATATCAGGAATCCTACTCCTAACAATCCTTATAGCCACCTCATTCTTTGGATATGTACTCCCATGAGGACAAATATCATTTTGAGCTGCCACAGTTATTACCAACCTACTAACAGCCGTACCATACTTAGGCACCAACCTCACAACCTGATTGTGGGGAGGTTTTGCCATTAACGACCCAACACTAACCCGATTCTTCGCACTCCACTTTATTTTACCATTCATAATCATATCAACCTCCTCCATTCACATTATTCTATTACATGAAGAAGGTTCTAGCAACCCCCTAGGCACCAACTCAGATATTGACAAAATCCCTTTCCACCCTTACCATTCCTACAAAGATTTATTTATACTTACTTTACTCCTATTTACAATAATATCAATTATATCATTCTCCCCAGATATATTTAATGACCCTGAAAACTTTTCTAAAGCCAACCCTATAATAACACCT?????????????????????????????????????????????????????????????????????????????????????????????????????????????????????????????????????????????????????????????????????????????????????????????????????????????????????????????????????????????????????????????????????????????????????????????????????????????????????????????????????????????????????????????????????????????????????????????????????????????????????????????????????????????????????????????????????????????????????????????????????????????????????????????????????????????????????????????????????????????????????????????????????????????????????????????????????????????????????????????????????????????????????????????????????????????????????????????????????????????????????????????????????????????????????????????????????????????????????????????????????????????????????????????????????????????????????????????????????????????????????????????????????????????????????????????????????????????????????????????????????????????????????????????????????????????????????????????????????????????????????????????????????????????????????????????????????????????????????????????????????????????????????????????????????????????????????????????????????????????????????????????????????????????????????????????????????????????????????????????????????????????????????????????????????????????????????????????????????????????????????????????????????????????????????????????NNNNNNNNNNNNNNNNNNATCCTAGCAGCAATCTTACTCAAACTGGGGGGATACGGAATCATTCGAATAGTACAAATCCTACCAATAACAAAAACAGACATATTCCTACCATTCCTTGTTCTATCGATATGAGGGGCCATTCTAGCAAACCTGACATGCCTTCAACAAACAGACCTAAAATCTTTAATCGCATACTCATCCATTAGCCACATGGGCCTGGTCGTCGCTTCCATCCTAATTCAAACACAATGAAGCCTATCAGGAGCCATAACCTTAATAATTGCCCACGGATTCACCTCATCAATACTTTTTTGCTTAGCAAATATATCATACGAACGCACACATACACGAATCATAATTATAACTCGAGGATTCCACAACATCCTGCCACTAACCACAATATGATGACTACTGGCAAACTTAATAAATATTGCCATCCCACCAAGCATTAACTTCACTGGTGAACTTCTTATTATATCGTCACTATTCAACTGATGCCCAGCAACAATTATCCTCATAGGTTTATCTATACTAATCACGGCCTCCTACTCTCTCCACATATACCTATCCACACAAACAGGCAAACCTGCATACAAC---TCAACCATTCAACCCGCACACACACGAGAACACCTCATCATAACCCTCCACATAATCCCGATCGCACTAACATCAATAAAACCGGAACTAATCCTAAGANNNNNNNNNNNNNNNNTATGAACCCATGGGAGGATGGATGCAGCATAATGCAGGGCCGATAATGCACCCA---ACTCACTTTCATGGGGTCCATGCAATGCACCCAGCTCTCCATCAAATTCAGCCTCATCAGCCATCTCAGAACCCACATTTGCATCAACCTGGCCATAACCCATTTGTTCCACTAAATGGGCATAATACATTAATTCCACACTATCAGCCTGTACAACATCCACTTCAGCCACAAGCAGGAGAGAATCCAGTGCAACCCCAGCCACCAGTGAATCCAAATCAATCAATGCATCCTCAGCAACCAGGGAATGCCAATCAGCCTATATACCCACTA---------CCTCCACTTATCCCAGATACTCCTCTTGAATCATGGCCGGCTGACAAAACCAAGNNNNNNNNNNNNNNNNNNNNNNNNNNNNNNNNNNNNNNNNNNNNNNNNNNNNNNNNNNNNNNNNNNNGGTCTTCAGACACAGGGAAATCTGGATACCCTCAGTGGGCCCAATGATGCCACCAGAGGATTAACATCTTTGGCAGACACTTTTGAACACGTCATTGAGGAGCTCCTGGATGAGCAGCAG---GTCATTCAGCCC---AGCAAGGAGAACAAGGATGCAGACTTGTATTCATCTCGGGTGATGCTCAGCAGTCAAGTGCCTTTGGAGCCTCCTCTGCTCTTCCTGCTCGAGGAGTATAAAAACTACTTGGATGCTGCAAATATGTCCATGAGGGTTCGTCGCCATTCTGACCCTGCTCGCCGTGGAGAGCTGAGTGTGTGTGACAGTACTAGTGAGTGGGTGACAGCAGCTGAAAAAAAGACTGCAGTAGACATGTCCGGAGCAACAGTTACAGTCCTGGAAAAAGTCCCAGTGCCCAAAGGCCAACTGAAGCAATATTTTTATGAGACCAAGTGCAGCACAAAGGGTTATGCAAAAGAAGGCTGTAGGGGCATAGACAAGAGGTACTGGAATTCCCAGTGCCGAACTACTCAGTCTTACGTCCGCGCTCTCACCATGGATAACAAAAAAAGAGTTGGATGGCGCTTTATAAGAANNNNNNNNNNNNNN?????????????????????????????????AAAGGAGAAAAGTTCTTTGGGGCGGGAAACATCTCTAGGATTCGTCGGCTACCCCCCCATCTAGCTTGGTGTTCAATAGACTGGGATCAATTATGTCTCCTGCACCTCCTGGGCTCTGGTGGCTTTGGTTCTGTCTACAAGGCAACTTACCATGGAGCTACAGTGGCTGTAAAACAGGTGAAGAGATGCAGTAAGAATCATTTGGCAGCACGACAGAGCTTCTGGGCAGAACTAAATGTAGCACGTCTTGGCCATAACAACGTGGTACGCATAGTAGCTGCTAGCACATGTACCCCTGCTAGTCAGGATAGTTTGGGCACCATAATTATGGAATATGTAGGAAATTGTACTTTACACCACGTTATCTATGGGACTGGCTATTTAACAGGAACGAANNNTGATGGGTTTAATTGTGACCATGAGTTTTTGAATACAGCTCAAGCTCTCAGTTACTCCTGTGATATTGTGGCAGGGTTAATATTTCTCCATTCACAGTTAATTGTGCATTTGGATTTAAAACCTGCTAACGTATTCATCACAGAACATAATGTTTGCAAGATTGGAGACTTTGGATGCTCCCAAAAGCTAGAGGAGACTGAATCATCAAGACTGCAGCTTTGTCATCAAGGGGGAACATACACCCATCGTGCTCCTGAACTCCTTACGACAACAGCCTGGAGGAGATCAACAAGAACATGGAAGCGGGGCTGCACGCGGCGGCCGCGGCC------------ACCAACTTCGCG------GCGGCCAACCAGTGCCGGAATCTGATGGCTCACCCGGCCTCGCTGGCTGGCCCGGGCAGC------------------GCCGCCGCCGCCGCGTATCCGTCGGGCGACGCGCCCGGCGCCGCCGGGATGGCCGAGCCCGGGGCAGCCGTCAAGCAGTGCAGCCCTTGCCCGGCCGCCGTGCAGGGCTCCTCGGGCCCGGCCGCCTTGCCCTACGGCTACTTCGGCGGCGGCTACTTCCCCTGCAGCGTCAACCACCACCACCACCACCACCACCACAACGCCCCGCTCAAATCCTGCGCCCAGCCCTCC---------GCCTCCTCCGCCTTCGCCGACAAGTACGTGGAGACCTCGGGGGCG------------GCCACCGGCGAAGACTTCCCCGCGCGCGCCAAGGAGTTTGATGAGCAGGAAGGTTTTGCTGAAGGCTTTGTCAGGGCACTAGCGGAGCTACACAATCAAAACACCATG---CCAAATGTTACCTCTGCTGCTCAACCTACGAACTCC---------GGCATGGCCCCTGTCTCTTCTATGGCTGGAAACAGTGGCTTCAGTGGCGGCTTGCACGCTGAGCCACCCGTCTATGCTAACCTCAGTAATTTCAATCCTAGTGCACTCAATACGGTGCCCTCCTATAATGCAAACAACCTGGGCTTTCCTCCACAGCATCATCTGAACCCCCAGATGCCAGTGCAACATCCGCGCCTCCAAGCTTTGAAAGAAGAGCCTCAGACTGTCCCAGAAATGCCTNNNNNNNNNNNNNNNNNNNNNNNNNNGGATCAAGGGAGTTTATCAGAAGATTCCATGAATTCTTTTATTAGAACACTTATTCAAGCTGGCATTTGGAAAAACAAGGTCCCTAAACAGACAGCCAGAGCTAAGGATGGCATGCAAACCACA---GTGAAGAAAGCCAAGGCTGAATCAGA---TGTGATT---GCAAACCAAGATATTAGATT---GGGTTTCCAG---CCTGTTGTCTCAGTAAATGCAGAATTACTGAGGCAGCAGAGACGCTTCAGTTCGCCCCGGGTTCTCCTGAGTGAAAATACGCCCCTGGAGCCCCCTCCCTTGTATCTGATGGAGGAGCCCATGGTGCTGAACCGAACATCTCGCCGGAAGAGGTCTACTGAAGGGAAGAGCCATCGTGGGGAGTATTCAGTGTGTGACAGCGAGAGCCGATGGGTCACGGACAAAACCTCCGCTGTTGACATAAGAGGGCATCAGGTGACTGTCCTGGGAGAAATCCGAATGGGCCCCTCCCCGGTCAAACAA?????????????????????????????????????????????????????????????????????????????????????????????????????????????????????????????????????????????????????????????????????????????????????????????????????????????????????????????????????????????????????????????????????????????????????????????????????????????????????????????????????????????????????????????????????????????????????????????????????????????????????????????????????????????????????????????????????????????????????????????????????????????????????????????????????????????????????????????????????????????????????????????????????????????????????????????????????????????????????????????????????????????????????????????????????????????????????????????????????????????NNNNNNNNNNNNNNNNNNNNNNNNNNNNNNNNNNNNNNNNNNNNNNNNNNNNNNNNNNNNNNNNNNNNNNNNNNNNNNNNNNNNNNNNNNNNNNNNNNNNNNNNNNNNNNNNNNNNNNNNNNNNNNNNNNNNNNNNNNNNNNNNNNNNNNNNNNNNNNNNNNNNNNNNNNNNNNNNNNNNNNNNNNNNNNNNNNNNNNNNNNNNNNNNNNNNNNNNNNNNNNNNNNNNNNNNNNNNNNNNNNNNNNNNNNNNNNNNNNNNNNNNNNNNNNNNNNNNNNNNNNNNNNNNNNNNNNNNNNNNNNNNNNNNNNNNNNNNNNNNNNNNNNNNNNNNNNNNNNNNNNNNNNNNNNNNNNNNNNNNNNNNNNNNNNNNNNNNNNNNNNNNNNNNNNNNNNNNNNNNNNNNNNNNNNNNNNNNNNNNNNNNNNNNNNNNNNNNNNNNNNNNNNNNNNNNNNNNNNNNNNNNNNNNNNNNNNNNNNNNNNNNNNNNNNNNNNNNNNNNNNNNNNNNNNNNNNNNNNNNNNNNNNNNNNNNNNNNNNNNNNNNNNNNNNNNNNNNNNNNNNNNNNNNNNNNNNNNNNNNNNNNNNNNNNNNNNNNNNNNNNNNNNNNNNNNNNNNNNNNNNNNNNNNNNNNNNNNNNNNNNNNNNNNNNNNNNNNNNNNNNNNNNNNNNNNNNNNNNNNNNNNNNNNNNNNNNNNNNNNNNNNNNNNNNNNNNNNNNNNNNNNNNNNNNNNNNNNNNNNNNNNNNNNNNNNNNNNNNNNNNNNNNNNNNNNNNNNNNNNNNNNNNNNNNNNNNNNNNNNNNNNNNNNNNNNNNNNNNNNNNNNNNNNNNNNNNNNNNNNNNNNNNNNNNNNNNNNNNNNNNNNNNNNNNNNNNNNNNNNNNNNNNNNNNNNNNNNNNNNNNNNNNNNNNNNNNNNNNNNNNNNNNNNNNNNNNNNNNNNNNNNNNNNNNNNNNNNNNNNNNNNNNNNNNNNNNNNNNNNNNNNNNNNNNNNNNNNNNNNNNNNNNNNNNNNNNNNNNNNNNNNNNNNNNNNNNNNNNNNNNNNNNNNNNNNNNNNNNNNNNNNNNNNNNNNNNNNNNNNNNNNNNNNNNNNNNNNNNNNNNNNNNNNNNNNNNNNNNNNNNNNNNNNNNNNNNNNNNNNNNNNNNNNNNNNNNNNNNNNNNNNNNNNNNNNNNNNNNNNNNNNNNNNNNNNNNNNNNNNNNNNNNNNNNNNNNNNNNNNNNNNNNNNNNNNNNNNNNNNNNNNNNNNNNNNNNNNNNNNNNNNNNNNNNNNNNNNNNNNNNNNNNNNNNNNNNNNNNNNNNNNNNNNNNNNNNNNNNNNNNNNNNNNNNNNNNNNNNNNNNNNNNNNNNNNNNNNNNNNNNNNNNNNNNNNNNNNNNNNNNNNNNNNNNNNNNNNNNNNNNNNNNNNNNNNNNNNNNNNNNNNNNNNNNNNNNNNNGGTTATCATCCCTTTGAATGGGAACCTCCCTTAAAAAATGTGTCCAGTAATACTGATGTAGGCATTATTAATGGACTGTCAGGAATACAAATGTCTGTGGATGACTACCCAGTGGACACAATTGCAAAAAGATTTCGGTATGATGCAGCCTTGGTGGCTGCCCTCATGGATATGGAAGAAGAAATCTTAGAAGGATTAAAAACTCATGACTTGGACGACTATTTGAAAGGACCCTTCACTGTAGTGATTAAAGAGTCCTGTGATGGAATGGGAGATGTCAGTGAAAAGCATGGCAGTGGCCCAGCTGTTCCTGAAAAGGCAGTTCGATTCTCCTTTACCCTCATGAGCATCAGTGTCACTCATGACCATGGCAGTGTGAGGATTTTTGAAGAAAGCAAACCCAATTCGGAGTTGTGTTGTAAGCCTTTGTGCCTTATGCTGGCTGATGAGTCAGACCATGAGACACTCACTGCCATCCTGAATCCCCTTATAGCAGAAAGGGAAGCCATGAAAAATAGTGCATTAGTACTTTATATGGCTGGTATTCCCAGAATTTTCAAATTCATTTTTAGGGGCACTGGTTATGATGAAAAACTTGTCCGTGAAGTTGAGGGTCTCGAAGCCTCAGGCTCTAATTACATTTGTACACTTTGTGACACCACCCGTGCAGAAGCCTCTCAGAACTTAATCCTACATTCTATAACAAGGAGTCATGCTGAAAACTTAGAACGATATGAAGTGTGGCGGTCCAATCCCTACCATGAAGCTGTTGATGAGCTGCGTCATCGNNNNNNNNNNNNNNNNNNNNNNNNNNNNNNNNNNNNNNNNNNNNNNNNNNNNNNNNNNNNNNNNNNNNNNNNNNNNNNNNNNNNNNNNNNNNNNNNNNNNNNNNNNNNNNNNNNNNNNNNNNNNNNNNNNNNNNNNNNNNNNNNNNNNNNNNNNNNNNNNNNNNNNNNNNNNNNNNNNNNNNNNNNNNNNNNNNNNNNNNNNNNNNNNNNNNNNNNNNNNNNNNNNNNNNNNNNNNNNNNNNNNNNNNNNNNNNNNNNNNNNNNNNNNNNNNNNNNNNNNNNNNNNNNNNNNNNNNNNNNNNNNNNNNNNNNNNNNNNNNNNNNNNNNNNNNNNNNNNNNNNNNNNNNNNNNNNNNNNNNNNNNNNNNNNNNNNNNNNNNNNNNNNNNNNNNNNNNNNNNNNNNNNNNNNNNNNNNNNNNNNNNNNNNNNNNNNNNNNNNNNNNNNNNNNNNNNNNNNNNNNNNNNNNNNNNNNNNNNNNNNNNNNNNNNNNNNNNNNNNNNNNNNNNNNNNNNNNNNNNNNNNNNNNNNNNNNNNNNNNNNNNNNNNNNNNNNNNNNNNNNNNNNNNNNNNNNNNNNNNN?????????????????????????????????????????????????????????????????????????????????????????????????????????????????????????????????????????????????????????????????????????????????????????????????????????????????????????????????????????????????????????????????????????????????????????????????????????????????????????????????????????????????????????????????????????????????????????????????????????????????????????????????????????????????????????????????????????????????????????????????????????????????????????????????????????????????????????????????????????????????????????????????????????????????????????????????????????????????????????????????????????????????????????????????????????????????????????????????????????????
	Adelophis_foxi ?????????????????????????????????????????????????????????????????????????????????????????????????????????????????????????????????????????????????????????????????????????????????????????????????????????????????????????????????????????????????????????????????????????????????????????????????????????????????????????????????????????????????????????????????????????????????????????????????????????????????????????????????????????????????????????????????????????????????????????????????????????????????????????????????????????????????????????????????????????????????????????????????????????????????????????????????????????????????????????????????????????????????????????????????????????????????????????????????????????????????????????????????????????????????????????????????????????????????????????????????????????????????????????????????????????????????????????????????????????????????????????????????????????????????????????????????????????????????????????????????????????????????????????????????????????????????????????????????????????????????????????????????????????????????????????????????????????????????????????????????????????????????????????????????????????????????????????????????????????????????????????????????????????????????????????????????????????????????????????????????????????????????????????????????????????????????????????????????????????????????????????????????????????????????????????????????????????????????????????????????????????????????????????????????????????????????????????????????????????????????????????????????????????????????????????????????????????????????????????????????????????????????????????????????????????????????????????????????????????????????????????????????????????????????????????????????????????????????????????????????????????????????????????????????????????????????????????????????????????????????????????????????????????????????????????????????????????????????????????????????????????????????????????????????????????????????????????????????????????????????????????????????????????????????????????????????????????????????????????????????????????????????????????????????????????????????????????????????????????????????????????????????????????????????????????????????????????????????????????????????????????????????????????????????????????????????????????????????????????????????????????????????????????????????????????????????????????????????????????????????????????????????????????????????????????????????????????????????????????????????????????????????????????????????????????????????????????????????????????????????????????????????????????????????????????????????????????????????????????????????????????????????????????????????????????????????????????????????????????????????????????????????????????????????????????????????????????????????????????????????????????????????????????????????????????????????????????????????????????????????????????????????????????????????????????????????????????????????????????????????????????????????????????????????????????????????????????????????????????????????????????????????????????????????????????????????????????????????????????????????????????????????????????????????????????????????????????????????????????????????????????????????????????????????????????????????????????????????????????????????????????????????????????????????????????????????????????????????????????????????????????????????????????????????????????????????????????????????????????????????????????????????????????????????????????????????????????????????????????????????????????????????????????????????????????????????????????????????????????????????????????????????????????????????????????????????????????????????????????????????????????????????????????????????????????????????????????????????????????????????????????????????????????????????????????????????????????????????????????????????????????????????????????????????????????????????????????????????????????????????????????????????????????????????????????????????????????????????????????????????????????????????????????????????????????????????????????????????????????????????????????????????????????????????????????????????????????????????????????????????????????????????????????????????????????????????????????????????????????????????????????????????????????????????????????????????????????????????????????????????????????????????????????????????????????????????????????????????????????????????????????????????????????????????????????????????????????????????????????????????????????????????????????????????????????????????????????????????????????????????????????????????????????????????????????????????????????????????????????????????????????????ATGTCCAACCAACATATACTCCTTCTATTTAACCTGTTACCAGTAGGACTAAACATTTCAACCTGATGAAACTTTGGATCTATACTATTAACCTGCTCAGCACTACAAATTATTACAGGGTTCTTTCTAGCAATCCACTATACAGCTAACATTAACCTAGCCTTCTCATCTATCATCCATATTACACGTGACGTACCATATGGGTGAATTATACAAAATACTCATGCAATCGGCGCATCCATATTCTTTATCTGTATTTACATCCACATTGCACGAGGACTATACTACGGCTCCTACTTAAACAAAGAAGTGTGACTATCCGGAACTACCCTTTTAATTATCCTAATAGCCACAGCCTTCTTCGGCTATGTCCTCCCATGAGGACAAATATCATTCTGAGCAGCAACAGTAATTACAAACCTATTAACCGCTGTACCATACCTCGGAAACAACCTTACAACCTGACTTTGAGGCGGATTCTCAATTAATGATCCAACCCTAACACGGTTCTTTGCCCTCCACTTTATCCTACCATTTGCCATTATCTCATTATCTTCCGTCCATATTATGCTACTACACACCGAAGGCTCAAGCAACCCACTAGGAACAAACACAGACATTGACAAAATCCCATTCCACCCATATCATTCACACAAAGACATATTATTATTAACCATTATACTATCAACACTGTTTATTATCCTATCATTCACCCCAGACATATTCAACGACCCAGAAAACTTCTCAAAAGCAAACCCTCTAGTAACCCCTCAACACATCAAACCAGAGTGATACTTTCTATTTGCATATGGCATCCTCCGATCCATCCCCAACAAACTCGGAGGAACAATTGCCCTAGTATTATCAGTCACTATCCTATTTACAATACCATTTATTCACACCTCCCACTTACGATCAATAACTTTCCGCCCAATAGCACAACTCACATTTTGAATCCTAATCGCTACCTTCATTATAATCACATGATCAGCCACAAAACCAGTAGAAACACCATTCACCCTAATCGGCCAAATAACCTCCATTTTATACTTCATATTCTTCATAATTACCCCTATACTAGGTTGATCA??????????????????????????????????????????????????????ATTAACCCAATATCATGACTTATAATCTCAACAAGCATCATTCTAAGCACATCCATAATCACATCAACAACACATTGACTAATAACCTGAACATGCCTAGAAATCAACACACTATCCATAACCCCTATAATCTCTAAACCAAACCACCCACGAGCAACGGAAGCCGCAACAAAATATTACCTAACCCAAACCATCGCTTCTACAACCATACTATTCTCAGCCACAATAAACGCCCTAAACACCTCAAACTGAGAAATACACCTCACAATAGAAC---CAATAACAACCATCATCACCCTAGCCCTCATAATAAAAATGGCAGCAGCACCATTCCACTTCTGACTCCCAGAAGTATCACAGGGGGCCACAACAATAACCACTTTAACAATCCTCACATGACAAAAAATTGCACCACTCACAATTCTACTCATCACCAACAACAAAACCAACACTTCACTTACACTACTATGCGCCACCCTATCAATCATCATCGGGGGCCTCGGGGGCCTCAACCAAACCCAACTACGAAAACTAATAGCATTTTCATCAATTGCCCATACAGGCTGAATCCTAGCAACACTAAAAATAGCACCAAACATCTCACTACTAACCTTTATAATCTACATCATAACCACAACCCCAATCTTCCTAACCATGAACATCACCACATCTACCACAATAAAAGACATTGGAACAGCTTGACCATCTTCACCAGCCTTAATATTACTACTCTCTACAAATATCCTATCAATAGGGGGTCTACCCCCAATAACAGGATTCATGCCCAAATGACTCATCCTGAATAAAATAATCAACACAAACATAACAATTGAAGCCACACTAATAGCATTAACCTCACTACTCAGCCTCTACGTATACATACGACTAATGTACATATCATCAATAACAACCCCACCACACACTACACTCACACCAATAAAATGACGAACCGCACATAAAAAACACACAATAATAACTTCTACACTAACAATAATAACCACCCTTCTACTTCCACTTACACCAAATATATAG?CCAATCGCYGGATCAATAGTACTAGCAGCAATCCTTTTAAAACTGGGGGGCTATGGCATTATCCGAATAACACAAACCCTCCCAACAATAAAAACGGACATATTCCTACCATTTATCATCCTTGCCCTTTGAGGATCAACATTGGCTAACCTGACCTGCTTACAACAAACAGACCTAAAATCCCTAATCGCATATTCATCTATCAGCCACATAGGTCTAGTTATTTCTGCCATTATAATTCAAACGCAATGAAGCCTATCAGGAACTATAGCCCTAATAATCGCCCACGGATTTACCTCCTCAGCACTCTTCTGCCTAGCCAACACCTCCTATGAACGAACAAAAACCCGAATTATAATCCTCACACGAGGACTACACAACATCCTCCCTATAATAACCATCTGATGACTATTAATCAATCTAATAAATATTGCCACTCCTCCCAGTATAAACTTCACAGGCGAGCTATTAATCGCCTCATCCTTATTCAACTGATGTCCAACAACAATTATTATATTCGGCCTATCAATACTAATTACAGCATCCTACTCTCTTCACATATTTCTATCAACACAAATAAACCTCACACCATCAAAC---ACCCCTATTCAACCTACACACTCACGAGAACACCTACTTATATTACTCCACACCCTACCACTTATATTAATCTCATTAAAACCTGAGCTGGTAATCTAN????????????????????????????????????????????????????????????????????????????????????????????????????????????????????????????????????????????????????????????????????????????????????????????????????????????????????????????????????????????????????????????????????????????????????????????????????????????????????????????????????????????????????????????????????????????????????????????????????????????????????????????????????????????????????????????????????????????????TTGGCTTATCCTGGTCTCCGGACACAGGGAAATCTGGAGACCCTCAGTGGGCCCAATGACGCCACCAGAGGATTAACATCTTTGGCAGACACTTTTGAACATGTCATTGAGGAGCTCCTGGACGAGCAGCAG---GTCATCCAACCC---AGCAAAGAAAATAAGGATGCCGACTTGTACTCATCACGGGTGATGCTAAGCAGTCAAGTGCCTTTGGAGCCTCCTCTGCTTTTCCTGCTCGAGGAGTATAAAAACTACTTGGATGCCGCAAACATGTCCATGAGGGTACGGCGCCATTCTGACCCTGCTCGCCGTGGGGAGCTGAGTGTGTGTGACAGTACTAGTGAGTGGGTGACAGCGGCTGAAAAAAAGACTGCAGTAGACATGTCTGGAGCAACAGTTACAGTCCTGGAAAAAGTCCCAGTGCCCAAAGGCCAACTGAAGCAATATTTTTATGAGACCAAGTGCAGCACGAAGGGTTATGCAAAAGAAGGCTGTAGGGGCATAGACAAGAGGTACTGGAATTCCCAGTGCCGAACTACTCAGTCTTACGTCCGCGCTCT????????????????????????????????????????????????????????????????????????????????????????????????????????????????????????????????????????????????????????????????????????????????????????????????????????????????????????????????????????????????????????????????????????????????????????????????????????????????????????????????????????????????????????????????????????????????????????????????????????????????????????????????????????????????????????????????????????????????????????????????????????????????????????????????????????????????????????????????????????????????????????????????????????????????????????????????????????????????????????????????????????????????????????????????????????????????????????????????????????????????????????????????????????????????????????????????????????????????????????????????????????????????????????????????????????????????????????????????????????????????????????????????????????????????????????????????????????????????????????????????????????????????????????????????????????????????????????????????????????????????????????????????????????????????????????????????????????????????????????????????????????????????????????????????????????????????????????????????????????????????????????????????????????????????????????????????????????????????????????????????????????????????????????????????????????????????????????????????????????????????????????????????????????????????????????????????????????????????????????????????????????????????????????????????????????????????????????????????????????????????????????????????????????????????????????????????????????????????????????????????????????????????????????????????????????????????????????AGTTTATCAGAAGATTCCATGAATTCTTTCCTTAAAACGTTGGTTCAAGCTGGCATTTGGAAGGACAAGACCCCCAAGCAGACGGACAGAATGAAGGACGGCGTGCCAACCACA---GTGGGGAAG------GTTGAGCCAGA---GTTGACT---ACAAACCAAGATATCCGTTT---GGGTTTCCAG---CCCGTCGTTTCATTGGATGCAGAATTGCTGAGGCAGCAGAGGCGCTTTAGTTCTCCCCGGGTACTCCTGAGTGAAAACACCCCCCTGGAGCCCCCTCCCTTGTACCTGATGGAGGAGCCCATGGTGGCGAACCGAACGTCGCGCCGGAAGAGGTATTCCGAAGGGAAAACCCACCGTGGGGAATATTCGGTGTGCGACAGCGAGAGCCGATGGGTGACGGACAAAACGTCAGCGGTGGACATCCGTGGGCACCAGGTGACTGTCCTGGGTGAAATCCGAATGGGACCCTCTCCGGTCAAACAA??????????????????????????????CCAGCAACAATTTTTATGCTCAAGCCTTGGTTGAATGAGATGCTTCCCCAGACTGCGTGTACCACTTCAGCGCTACTGTACTTATTTCAGGGCTTCTCCAGCAACTTGATGGGGTCCCTTGTAGTTTCCTATAACTTCTACAGCCTCAATAAAATGGGAGAGAGCCAAGGGGCCACCAAGAGGCCAGTGAGCATAATATGGGCTGTTCTTACCATCTGGATTGTCTGCCTGCTGATTTGTATTTTGCCTTTATGTGGCTGGGGCACCTATGCTCCCACCTCCTGGGGATGTTTTCCTGACTGTTCCAGTTCATATATCCTGTTTCTCTTTATAATCTATTCATTGTGTTTCTGTCTCCTAATTATACTCTCCATTCCTCTTATTTATCAATTGCTGTGTTCAGATGAGCAACAGCATTTTTAT---GATGATTATCATCAAATCACTGGTGGCCATTTTTCTTCTGGGGTACTTCCATTTGAAAGTCACACATCTTCTCTTCCTATAGAAGACACTATGAATAAAACACAGAAGCACTGTCAGACCTCTGACCCAGTTATCAGACAAAGTCCAGCTGACCACTGTCACTTGGATCACTACGGCACACGAAATGTGCCACCTAACAACCGGAACACCACTGTGGAA?????????????????????????????????????????????????????????????????????????????????????????????????????????????????????????????????????????????????????????????????????????????????????????????????????????????????????????????????????????????????????????????????????????????????????????????????????????????????????????????????????????????????????????????????????????????????????????????????????????????????????????????????????????????????????????????????????????????????????????????????????????????????????????????????????????????????????????????????????????????????????????????????????????????????????????????????????????????????????????????????????????????????????????????????????????????????????????????????????????????????????????????????????????????????????????????????????????????????????????????????????????????????????????????????????????????????????????????????????????????????????????????????????????????????????????????????????????????????????????????????????????????????????????????????????????????????????????????????????????????????????????????????????????????????????????????????????????????????????????????????????????????????????????????????????????????????????????????????????????????????????????????????????????????????????????????????????????????????????????????????????????????????????????????????????????????????????????????????????????????????????????????????????????????????????????????????????????????????????????????????????????????????????????????????????????????????????????????????????????????????????????????????????????????????????????????????????????????????????????????????????????????????????????????????????????????????????????????????????????????????????????????????????????????????????????????????????????????????????????????????????????????????????????????????????????????????????????????????????????????????????????????????????????????????????????????????????????????????????????????????????????????????????????????????????????????????????????????????????????????????????????????????????????????????????????????????????????????????????????????????????????????????????????????????????????????????????????????????????????????????????????????????????????????????????????????????????????????????????????????????????????????????????????????????????????????????????????????????????????????????????????????????????????????????????????????????????????????????????????????????????????????????????????????????????????????????????????????????????????????????????????????????????????????????????????????????????????????????????????????????????????????????????????????????????????????????????????????????????????????????????????????????????????????????????????????????????????????????????????????????????????????????????????????????????????????????????????????????????????????????????????????????????????????????????????????????????????????????????????????????????????????????????????????????????????????????????????????????????????????????????????????????????????????????????????????????????????????????????????????????????????????????????????????????????????????????????????????????????????????????????????????????????????????????????????????????????????????????????????????????????????????????????????????????????????????????????????????????????????????????????????????????????????????????????????????????????????????????????????????????????????????????????????????????????????????????????????????????????????????????????????????????????????????????????????????????????????????????????????????????????????????????????????????????????????????
	Adelphicos_quadrivirgatum ?????????????????????????????????????????????????????????????????????????????????????????????????????????????????????????????????????????????????????????????????????????????????????????????????????????????????????????????????????????????????????????????????????????????????????????????????????????????????????????????????????????????????????????????????????????????????????????????????????????????????????????????????????????????????????????????????????????????????????????????????????????????????????????????????????????????????????????????????????????????????????????????????????????????????????????????????????????????????????????????????????????????????????????????????????????????????????????????????????????????????????????????????????????????????????????????????????????????????????????????????????????????????????????????????????????????????????????????????????????????????????????????????????????????????????????????????????????????????????????????????????????????????????????????????????????????????????????????????????????????????????????????????????????????????????????????????????????????????????????????????????????????????????????????????????????????????????????????????????????????????????????????????????????????????????????????????????????????????????????????????????????????????????????????????????????????????????????????????????????????????????????????????????????????????????????????????????????????????????????????????????????????????????????????????????????????????????????????????????????????????????????????????????????????????????????????????????????????????????????????????????????????????????????????????????????????????????????????????????????????????????????????????????????????????????????????????????????????????????????????????????????????????????????????????????????????????????????????????????????????????????????????????????????????????????????????????????????????????????????????????????????????????????????????????????????????????????????????????????????????????????????????????????????????????????????????????????????????????????????????????????????????????????????????????????????????????????????????????????????????????????????????????????????????????????????????????????????????????????????????????????????????????????????????????????????????????????????????????????????????????????????????????????????????????????????????????????????????????????????????????????????????????????????????????????????????????????????????????????????????????????????????????????????????????????????????????????????????????????????????????????????????????????????????????????????????????????????????????????????????????????????????????????????????????????????????????????????????????????????????????????????????????????????????????????????????????????????????????????????????????????????????????????????????????????????????????????????????????????????????????????????????????????????????????????????????????????????????????????????????????????????????????????????????????????????????????????????????????????????????????????????????????????????????????????????????????????????????????????????????????????????????????????????????????????????????????????????????????????????????????????????????????????????????????????????????????????????????????????????????????????????????????????????????????????????????????????????????????????????????????????????????????????????????????????????????????????????????????????????????????????????????????????????????????????????????????????????????????????????????????????????????????????????????????????????????????????????????????????????????????????????????????????????????????????????????????????????????????????????????????????????????????????????????????????????????????????????????????????????????????????????????????????????????????????????????????????????????????????????????????????????????????????????????????????????????????????????????????????????????????????????????????????????????????????????????????????????????????????????????????????????????????????????????????????????????????????????????????????????????????????????????????????????????????????????????????????????????????????????????????????????????????????????????????????????????????????????????????????????????????????????????????????????????????????????????????????????????????????????????????????????????????????????????????????????????????????????????????????????????????????????????????????????????????????????????????????????????????????????????????????????????????????????????????????????????????????????????????????????????????????????????????????????????????????????????????????????????????????????????????????????????????????????CACGCTCTTCTATTATTTAACCTGCTACCAGTAGGCCTAAACATTTCCACCTGATGAAACTTCGGCTCAATGCTACTAACCTGCTCAGCACTACAAATTTTAACTGGCTTCTTCTTAGCAATCCACTACACAGCCAACATCGACTTGGCCTTCTCATCTATTGTTCATATCACACGAGATGTCCCATGCGGATGAATCATACAAAATATTCATGCAACCGGCGCATCTATATTTTTCATTTGCATCTATATCCACATCGCACGCGGACTCTATTACGGCTCCTACCTGAATAAAGGAGTCTGATTATCAGGAGTAGCCCTCCTTACTATTCTAATGGCAACTGCCTTTTTTGGTTACGTCCTTCCATGAGGACAAATATCATTCTGGGCCGCAACAGTAATTACTAACCTATTAACCGCTATTCCATACCTAGGGACCACTCTGACAACATGACTTTGAGGCGGGTTCTCTATCAACGACCCAACCCTCACACGATTCTTTGCATTACACTTCATCCTCCCATTTGCCATTATTTCGTTATCTTCCATCCACATCATACTTCTTCATAATGAAGGTTCTAGCAACCCACTAGGAACCAACTCAGACATTGATAAAATCCCGTTCCACCCATACCACTCCTACAAAGATGCCCTAATATTAACCATCCTTATTACTCTTCTATTCACTATTTTATCATTTACCCCCAATATATTCAACGACCCCGAAAACTTCTCTAAAGCTAACCCCATAGTAACACCCCAACACATTAAACCAGAATGGTACTTTCTATTTGCCTACGGCATCCTCCGATCTATCCCAAATAAACTCAACGGAACACTCGCCCTGGTAATATCTATCGCCATCCTTCTTACAACACCATTCACCCACACATCCCACTTACGCTCAATAATCTTTCGACCACTAGCCCAATTCATATTCTGAGCCTTAATCGCCACATTTATAACAATTACATGAGCCGCCACCAAACCAGTAGAACCACCATTCACACTTATTGGCCAAATAACCTCAATTTTATACTTTTCATTCTTCATTATGAACCCACCACTCGGATGACTA???????????????????????????????????????????????????????????????????????????????????????????????????????????????????????????????????????????????????????????????????????????????????????????????????????????????????????????????????????????????????????????????????????????????????????????????????????????????????????????????????????????????????????????????????????????????????????????????????????????????????????????????????????????????????????????????????????????????????????????????????????????????????????????????????????????????????????????????????????????????????????????????????????????????????????????????????????????????????????????????????????????????????????????????????????????????????????????????????????????????????????????????????????????????????????????????????????????????????????????????????????????????????????????????????????????????????????????????????????????????????????????????????????????????????????????????????????????????????????????????????????????????????????????????????????????????????????????????????????????????????????????????????????????????????????????????????????????????????????????????????????????????????????????????????????????????????????????????????????????????????????????????????????????????????????????????????????????????????????????????????????????????????????????????????????????????????????????????????????????????????????????????????????????????????????????????????????????????????????????????????????????????????????????????????????????????????????????????????????????????????????????????????????????????????????????????????????????????????????????????????????????????????????????????????????????????????????????????????????????????????????????????????????????????????????????????????????????????????????????????????????????????????????????????????????????????????????????????????????????????????????????????????????????????????????????????????????????????????????????????????????????????????????????????????????????????????????????????????????????????????????????????????????????????????????????????????????????????????????????????????????????????????????????????????????????????????????????????????????????????????????????????????????????????????????????????????????????????????????????????????????????????????????????????????????????????????????????????????????????????????????????????????????????????????????????????????????????????????????????????????????????????????????????????????????????????????????????????????????????????????????????????????????????????????????????????????????????????????????????????????????????????????????????????????????????????????????????????????????????????????????????????????????????????????????????????????????????????????????????????????????????????????????????????????????????????????????????????????????????????????????????????????????????????????????????????????????????????????????NNNNNNNNNNNNNNNNNNNNNNNNNNNNNNNNNNNNNNNNNNNNNNNNNNNNNNNNNNNNNNNNNNNNNNNNNNNNNNNNNNNNNNNNNNNNNNNNNNNNNNNNNNNNNNNNNNNNNNNNNNNNNNNNNNNNNNNNNNNNNNNNNNNNNNNNNNNNNNTGGTTCTGTTTACAAGGCAACTTACCATGGAGCTACAGTGGCTGTGAAACAAGTGAAGAGATGCAGTAAGAACCATTTGGCATCACGGCAAAGCTTTTGGGCAGAACTAAATGTAGTACGTYTTGACCATAACAATGTGGTTCACATAGTAGCTGCTAGCACATGTACCCCTACTAGTCAGGATAGTTTGGGTACCATAGTTATGGAATATGCAGGTAATTGCACTCTACATCATGTTATCTATGGGACTAGTTATTTAACAGGCAAT---AACGATGGCCTTAAACGTGACCAAGGGTTTCTGAGTACAGCTCAGGCTGTCGTTTACTCCTGTGATATTGTGGCAGGGTTAACGTTTCTCCATTCTCAGTTAATTGTGCATCTGGATTTAAAACCTGCTAACATATTCATAACAGARCATAATGTTTGTAAGATTGGAGACTTTGGATGCTCCCAAAAGCTAGAAGATAGYGAATCTTCAGGACTACATCTTTGTCAGCAAGGTGGAACATACACACATCGTGCTCCTGAGCTTCTTA????????????????????????????????????????????????????????????????????????????????????????????????????????????????????????????????????????????????????????????????????????????????????????????????????????????????????????????????????????????????????????????????????????????????????????????????????????????????????????????????????????????????????????????????????????????????????????????????????????????????????????????????????????????????????????????????????????????????????????????????????????????????????????????????????????????????????????????????????????????????????????????????????????????????????????????????????????????????????????????????????????????????????????????????????????????????????????????????????????????????????????????????????????????????????????????????????????????????????????????????????????????????????????????????????????????????????????????????????????????????????????????????????????????????????????????????????????????????????????????????????????????????????????????????????????????????????????????????????????????????????????????????????????????????????????????????????????????????????????????????????????????????????????????????????????????????????????????????????????????????????????????????????????????????????????????????????????????????????????????????????????????????????????????????????????????????????????????????????????????????????????????????????????????????????????????????????????????????????????????????????????????????????????????????????????????????????????????????????????????????????????????????????????????????????????????????????????????????????????????????????????????????????????????????????????????????????????????????????????????????????????????????????????????????????????????????????????????????????????????????????????????????????????????????????????????????????????????????????????????????????????????????????????????????????????????????????????????????????????????????????????????????????????????????????????????????????????????????????????????????????????????????????????????????????????????????????????????????????????????????????????????????????????????????????????????????????????????????????????????????????????????????????????????????????????????????????????????????????????????????????????????????????????????????????????????????????????????????????????????????????????????????????????????????????????????????????????????????????????????????????????????????????????????????????????????????????????????????????????????????????????????????????????????????????????????????????????????????????????????????????????????????????????????????????????????????????????????????????????????????????????????????????????????????????????????????????????????????????????????????????????????????????????????????????????????????????????????????????????????????????????????????????????????????????????????????????????????????????????????????????????????????????????????????????????????????????????????????????????????????????????????????????????????????????????????????????????????????????????????????????????????????????????????????????????????????????????????????????????????????????????????????????????????????????????????????????????????????????????????????????????????????????????????????????????????????????????????????????????????????????????????????????????????????????????????????????????????????????????????????????????????????????????????????????????????????????????????????????????????????????????????????????????????????????????????????????????????????????????????????????????????????????????????????????????????????????????????????????????????????????????????????????????????????????????????????????????????????????????????????????????????????????????????????????????????????????????????????????????????????????????????????????????????????????????????????????????????????????????????????????????????????????????????????????????????????????????????????????????????????????????????????????????????????????????????????????????????????????????????????????????????????????????????????????????????????????????????????????????????????????????????????????????????????????????????????????????????????????????????????????????????????????????????????????????????????????????????????????????????????????????????????????????????????????????????????????????????????????????????????????????????????????????????????????????????????????????????????????????????????????????????????????????????????????????????????????????????????????????????????????????????????????????????????????????????????????????????????????????????????????????????????????????????????????????????????????????????????????????????????????????????????????????????????????????????????????????????????????????????????????????????????????????????????????????????????????????????????????????????????????????????????????????????????????????????????????????????????????????????????????????????????????????????????????????????????????????????????????????????????????????????????????????????????????????????????????????????????????????????????????????????????????????????????????????????????????????????????????????????????????????????????????????????????????????????????????????????????????????????????????????????????????????????????????????????????????????????????????????????????????????????????????????????????????????????????????????????????????????????????????????????????????????????????????????????????????????????????????????????????????????????????????????????????????????????????????????????????????????????????????????????????????????????????????????????????????????????????????????????????????????????????????????????????????
	Afronatrix_anoscopus ?????????????????????????????????????????????????????????????????????????????????????????????????????????????????????????????????????????????????????????????????????????????????????????????????????????????????????????????????????????????????????????????????????????????????????????????????????????????????????????????????????????????????????????????????????????????????????????????????????????????????????????????????????????????????????????????????????????????????????????????????????????????????????????????????????????????????????ACCCTACTATGCC---TAACCT---AAC-ATACAAT-TT-----AC-AACC-AATTGTTCGCCAAATAACTACGAGTA---AAAACTTAAAACTT-AAAAGACTT-GACGGTACTTCACA-T-CACCCTAGAGGAGCCTGTCTAAT-AA-CCGATACTCCACGATT-AACCCGACCCGCC--CT-------AG-CC---AA-----A------A---C-AGTCTATATACCGCCATCGCCAGCCCACCTTGTGAAAG-AAA-CA-AA-G--------CGGACCAAATAG----C---T-A--C---------------C--A---CAAATACGTTAGGTCAAGGTGTAACTAATGG-GTGGGA--TAA-GATGGGCTACATTT---T-C-T-----AC--CA-CAG-AA-A----A------T-ACGGA--A-AAA-TTA-TG-AAA-CT--A-AA-AAC-T-GAAGGCGG-ATTTAACA-G-TACA--T-T-AAGAAC-AA-A-A-TG-CTTAACCGAA--AC-AA--ATGCAATGAAGTGCGCACACACCGCCCGTCATCCCTAA-C-AA-T-CT-A--A-ACC---TTTCA-TTCC-ATAA-ATACAT----ACA-AAC------------TACA-ACA???????????????????????????????????????????????????????????????????????????????????????????????????????????????????????????????????????????????????????????????????????????????????????????????????????????????????????????????????????????????????????????????????????????????????????????????????????????????????????????????????????????????????????????????????????????????????????????????????????????????????????????????????????????????????????????????????????????????????????????????????????????????????????????????????????????????????????????????????????????????????????????????????????????????????????????????????????????????????????????????????????????????????????????????????????????????????????????????????????????????????????????????????????????????????????????????????????????????????????????????????????????????????????????????????????????????????????????????????????????????????????????????????????????????????????????????????????????????????????????????????????????????????????????????????????????????AACATAACCTTTAG--C----T-TAA-ACAAATATTAAAGG--CA-ACG-CCTG-CCCAGTG-AAC----AATTAAAC-GGCCGCGGTATCCTAACCGTGC-AAAGGTAGCGCAATC-ACTTGTCTAT-TAATTGTAGACCTGTATGAAAGGC-A-AGATGAGGGTTTAACTGTCTCTTATAGTTAATCT-ATTAAACTGATCTTTTAGTAAAAAAGCTAAAATAAAACCATAAGACCAGAAGACCCTGTGAAGC-TTAAACCAAACC--ATT-AAAC--CCAATAATG-ATTA-CTTTAGGTTGGGGCGACCTAGGAAATAAAAACAACTTCC-T----A-AA-A--CC-A-A-GC-----AAA-TC-TG-CT----T-A-T--C-------C----A-A-C-CAGGCCCACAAGCC------A----AC-------------C-A------A--C-GACCCAG----T---------AA---AACTGAT-AACTGAACAAAGTTACTCCAGGGATAACAGCGCTATCTTCTTCAAGAGCCCATATCAAAAAG-AAGGTTTACGACCTCGATGTTGGATCAGGACACCCCAATGGTGC-AACCGCTATWAAAGGTTCGTTTGTTCAACGATTAAT-GTCCTACGTGATCTG???????????????????????????????????????????????????????????????????????????????????????????????????????????????????????????????????????????????????????????????????????????????????????????????????????????????????????????????????????????????????????????????????????????????????????????????????????????????????????????????????????????????????????????????????????????????????????????????????????????????????????????????????????????????????????????????????????????????????????????????????????????????????????????????????????????????????????????????????????????????????????????????????????????????????????????????????????????????????????????????????????????????????????????????????????????????????????????????????????????????????????????????????????????????????????????????????????????????????????????????????????????????????????????????????????????????????????????????????????????????????????????????????????????????????????????????????????????????????????????????????????????????????????????????????????????????????????????????????????????????????????????????????????????????????????????????????????????????????????????????????????????????????????????????????????????????????????????????????????????????????????????????????????????????????????????????????????????????????????????????????????????????????????????????????????????????????????????????????????????????????????????????????????????????????????????????????????????????????????????????????????????????????????????????????????????????????????????????????????????????????????????????????????????????????????????????????????????????????????????????????????????????????????????????????????????????????????????????????????????????????????????????????????????????????????????????????????????????????????????????????????????????????????????????????????????????????????????ATGTCCAACCAACACATACTCCTATTATCTAACCTGCTACCAGTAAGCCTAAACATTTCAACCTGATGAAACTTCGGATCCATACTACTCACCTGTATAGCTGTACAAACCATTACGGGCTTCTCCCTAGCAATCCACTATACAGCCGACATCAACCTAGCTTTCTCATCTATTATCCATATTACACGAGACGTACCTTATGGATGAACAATACAAAACACCCATGCAATTGGAGCATCTATATTTTTTATCTGCATCTACATTCACATCGCACGGGGCCTCTACTACGGTTCATACCTAAATAAAAAAGTCTGACTATCAGGAACCATTTTATTCATCACCCTAATAGCCACAGCCTTCTTCGGCTACGTCCTCCCATGAGGACAAATATCCTTCTGAGCAGCAACAGTAATCACAAACCTACTTACAGCCATCCCCTACCTAGGAAACACCTTAACAACCTGACTTTGGGGGGGTTTCTCAATTAACAACCCAACCCTGACCCGATTCTTCGCCCTACACTTTATCCTACCATTCATTATCATTTCACTATCCTCCATCCACATCCTCCTCCTTCACACAGAAGGATCAAGCAACCCAATAGGAACAAACTCAGATATTGATAAAATCCCACTACACCCATACCACTCACACAAAGACCTTCTTCTATTAACCATAATAATAACAACACTACTAATTATTATATCCTTCTACCCAAACACATTTAATGACCCCGAAAACTTCTTAAAAGCTAACCCAATAACAACACCACAACACATCAAACCAGAGTGATACTTCCTATTCGCCTACGGAATCCTACGATCAATCCCAAATAAGCTGGGAGGCACAATCGCCCTAATCTTATCAATCACCATTCTACTCACAATACCACTTACACACACATCCAAACTACGAACCATGTCCTTCCGCCCACTAGCACAATGTGTGTTCTGAACACTAATCGCTACTTTTATCACACTCACATGAGCCGCAACAAAACCCGTAGAAACACCATTTATTACAATCACCCAAACAACCTCAATACTGTACTTCCTATTCTTTACCATAAACCCAATCCTGGGCTGACTGGAAAATAAAATAATAAACATCTAA???????????????????????????????????????????????????????????????????????????????????????????????????????????????????????????????????????????????????????????????????????????????????????????????????????????????????????????????????????????????????????????????????????????????????????????????????????????????????????????????????????????????????????????????????????????????????????????????????????????????????????????????????????????????????????????????????????????????????????????????????????????????????????????????????????????????????????????????????????????????????????????????????????????????????????????????????????????????????????????????????????????????????????????????????????????????????????????????????????????????????????????????????????????????????????????????????????????????????????????????????????????????????????????????????????????????????????????????????????????????????????????????????????????????????????????????????????????????????????????????????????????????????????????????????????????????????????????????????????????????????????????????????????CCAATCGCTGGCTCCATAGTACTAGCCGCCATCCTCCTAAAACTTGGAGGATACGGCATTATCCGGATAATACAAATCCTACCAACCATAAAAACAGACACATTCCTACCATTCATTATTCTTTCCCTATGGGGGGCAACCCTAGCTAACTTAACATGCCTACAACAAACAGACCTAAAATCTATAATCGCATATTCTTCCATTAGCCATATAGGCCTAATCATCGCCGCAATCCTAATTCAAACACAATGAGGCCTATCCGGAGCCATAGCCCTAATAATTGCCCACGGATTTACATCATCAGCACTATTCTGCCTAGCCAACACCACATACGAACGAACAAAAACCCGAATTTTAATCCTCACACGAGGCTTCCACAATATTTTACCAATAATAACATCCTGATGACTCCTAATTAACCTGATAAACATCGCCACACCACCCAGCATAAACTTCACAGGAGAACTATTAATTATATCCTCCCTATTCAACTGATGCCCAACAACAATCATTATTTTCGGACTCCTCATACTAATCACAGCATCATACTCTCTACATATGTTTTTATCAACACAAATAAACACACCAACATTAAAT---ACCCAGACTCAACCAACACACTCACGAGAACACCTCCTCATAGCCATACACACCATCCCCCTAATCCTTATCTCAATAAAACCAGAACTTGTAATCTAN?????????????????????????????????????????????????????????????????????????????????????????????????????????????????????????????????????????????????????????????????????????????????????????????????????????????????????????????????????????????????????????????????????????????????????????????????????????????????????????????????????????????????????????????????????????????????????????????????????????????????????????GAGTTGCATGAAAGCTGCCCCCATGAAGGAAGTTAGTATCAGAGGACAAGGCAGCTTGGCTTATCCTGGTCTTCGGACACAGGGAAATCTGGAGACCCTCAGTGGGCCCAATGATGCCACCAGAGGATTAACATCTTTGGCAGACACTTTTGAACATGTCATTGAGGAGCTCCTGGATGAGCAGCAG---GTCATTCAACCCAACAACAAGGAAAATAAGGATGCAGACTTGTACTCATCACGGGTGATGCTAAGCAGTCAAGTGCCTTTGGAGCCTCCTCTGCTTTTCCTGCTCGAGGAGTATAAAAACTACTTGGATGCTGCAAACATGTCCATGAGGGTCCGGCGCCATTCTGACCCTGCTCGCCGTGGAGAACTGAGTGTGTGTGACAGTACTAGTGAGTGGGTGACAGCAGCTGAAAAAAAGACTGCAGTAGACATGTCTGGAGCAACAGTTACAGTCCTGGAAAAAGTCCCAGTGCCCAAAGGCCAACTGAAGCAATATTTTTATGAGACCAAGTGCAGCACGAAGGGTTATGCAAAAGAAGGCTGTAGGGGCATAGACAAGAGGTACTGGAATTCCCAGTGCCGAACTACTCAGTCTTACGTCCGCGCTCTCACCATGGATAACAAAAAGAGAGTTGGATGGCGCTTTATAAGAATAGACACTTNNNNNNNNNNNNNNNNNNNNNNNNNNNNNNNNNNNNNNNNNNNNNNNNNNNNNNNNNNNNNNNNNNNNNNNNNNNNNNNNNNNNNNNNNNNNNNNNNNNNNNNNNNNNNNNNNNNNNNNNNNNNNNNNNTATGTCTTCTGCATCTCCTTGGCTCTGGTGGGTTTGGTTCTGTTTATAAAGCAACTTACCATGGAGCTACAGTGGCTGTAAAACAAGTGAAGAGATGCAGTAAGAACCATTTGGCATCACGGCAAAGCTTCTGGGCAGAACTAAACGTAGCACGTCTTGACCATAACAATGTGGTACACATAGTAGCTGCTAGCACATGTACCCCTACTAGTCAAGATAGTTTGGGTACCATAATTATGGAATATGCAGGTAATTGCACTCTACATCATGTTATCTATGGGACTGGTTATTTAACAGGAAAT---AACGATGGCCTTAAATGTGATCATGGATTTTTGAGTACAGCTCAGGCTGTCATTTACTCCTTTGATATTGTGGCAGGATTAATCTTTCTCCACTCTCAGTTAATTGTGCATCTGGATTTAAAACCTGCTAACATATTCATAACAGAACATAATGTTTGTAAGATTGGAGACTTTGGATGTTCCCAAAAGCTAGAAGATAGCGAATCTTCAGGACTACATCTTTGTCATCAAGGGGGAACATACACACATCGTGCTCCTGAAGTTCTTACGACAACAGCCTGGAAGAGATCAACAAGAACATGGAAGCGGGATTCCACGCTGCGGCCGCGGCCGCGGCTGCAGGCACCAACTTCGTA------GCGGCCAACCAGTGCAGGAATCTGATGGCTCACCCAGCTTCGCTAGCCGGTCCGGGCAGT---------------------GCCGCCGCCGCATATCCGTCGAGTGAAGCACCCAGCGCCGCCGGGATGGCAGATAGTGGGGCAGCTGTCAAGCAGTGCAGCCCTTGCTCGGGTGCCGTGCAGGGCTCCTCGGGCCCCGCCGCCCTGCCGTACAGCTACTTCAGCGGCGGCTATTTCCCTTGCAGCGTCAAC---------CACCACCACCACCACAACGCCTCGCTCAAGTCCTGCGCCCAGCCCGCC------------GCCTCCTCCTTCGCCGACAAGTACATGGAGACGTCGGTGGCA------------GCCTCCAGCGAAGACTTCCCTTCGCGCGCCAAGGAGTTNNATGAGCAAGAAGGTTTCGCTGAAGGCTTTGTCAGGGCACTCGCAGAACTACACAATCAAAACACCATG---CCGAGTGTTACCTCCGCTGCTCCACCTACGAACTCC---------GGCATGGCCCCTGTCTCTTCCATGGCTGGAAACACTGGCTTCAATGCTAACATGCACAAYGAGCCGCCTGTCTATGCTAATCTCAGTAACTTCAATCCTAGCGCACTCAATACAGTGCCTTCCTACAAYGCAAACAACCTGGGCTTTCCTCCACAGCATCATATGAACCCCCAGATGCCGGTGCAGCATCCGCGCCTCCAAGCTCTGAAAGAAGAGCCTCAGACTGTCCCAGAAATGCCTCTCTGTGGCATCCAATCGACCAGCATGGACCAAAGGAGTTTATCCGAAGAATCCATGAATTCTTTCCTTAAAACGTTGGTTCAAGCTGGCATTTGGAAGAACAAGATCCCCAAGCAGACGGCCAGAACGAAGGACGGCGTGCCAACCACAGTGGTGAGGAAAACCGAGGTTGAAACAGA---GTTGGCG---ACAAACCAAGATATCCGATT---GGGTTTCCAG---CCGGTCATTTCGTTGGATGCCGAATTACTAAGACAGCAGAGACGCTTCAGTTCTCCCCGGGTGCTCCTGAGTGAAAATACCCCCCTGGACCCCCCTCCCTTGTACCTGATGGAGGAGCCCATGGCGGTGAACCGAACGTCACGCCGGAAGAGGTATTCTGAAGGGAAAACCCACCGCGGGGAATATTCGGTGTGCGACAGCGAGAGCCGATGGGTCACGGACAAAACGTCCGCGGTGGACATCCGAGGACACCAGGTGACTGTCCTGGGTGAAATTCGAATGGGCCCCTCTCCGGTCAAACAA????????????????????????????????????ACAATTTTTATGCTCAAGCCTTGGTTGAATGAGATGCTTCCCCAGACTGTGTGTACCACTTCAGCGCTACTGTACTTATTTCAGGGCTTCTCCAGCAACTTGATGGGCTCCCTTGTAGTTTCCTATAACTTCTACAGCCTCAATAAAACAGGAGAAAGCCAAGGGGCCACCAAAAGGCCAGTGAGCATGATATGGGCTGTTCTTACCATCTGGATTGTCTGCCTGCTGATTTGTATTTTGCCTTTATGTGGCTGGGGCACCTATGCTCCCACCTCCTGGGGATGTTTTGCTGACTGTTCCAGTTCGTATATCTTGTTTCTCTTTATAATCTACTCATTGTGTTTCTGYCTCCTAATTATACTCTCCATTCCTCTTATTTATCAATTGCTGTGTTCCGATGAGCAACAGCATTTTTAT---GATGATTATCATCAAATCACTGGTGGCCATTTTTCATCTGGGGTACTTCCATTTGAGAGCCACATATCCTCTCTTCCTACAGAAGACACTATGAATAAAACCCAAAAGTACTGTCAGAACTCTGACCCAGTTACCAGACAAAGTCCAGATGACCACTGTCACTTGGACCACTATGGCACACAAAATGTGCCACCTAACAACCGGAACATCACGGTGGAATTTGCTCAGAAACGCTTCTCGCTAATTCTTGCTCTGACCAAANNNNNNNNNNNNNNNNNNNNNNNNNNNNNNNNNNNNNNNNNNNNNNNNNNNNNNNNNNNNNNNNNNNNNNNNNNNNNNNNNNNNNNNNNNNNNNNNNNNNNNNNNNNNNNNNNNNNNNNNNNNNNNNNNNNNNNNNNNNNNNNNNNNNNNNNNNNNNNNNNNNNNNNNNNNNNNNNNNNNNNNNNNNNNNNNNNNNNNNNNNNNNNNNNNNNNNNNNNNNNNNNNNNNNNNNNNNNNNNNNNNNNNNNNNNNNNNNNNNNNNNNNNNNNNNNNNNNNNNNNNNNNNNNNNNNNNNNNNNNNNNNNNNNNNNNNNNNNNNNNNNNNNNNNNNNNNNNNNNNNNNNNNNNNNNNNNNNNNNNNNNNNNNNNNNNNNNNNNNNNNNNNNNNNNNNNNNNNNNNNNNNNNNNNNNNNNNNNNNNNNNNNNNNNNNNNNNNNNNNNNNNNNNNNNNNNNNNNNNNNNNNNNNNNNNNNNNNNNNNNNNNNNNNNNNNNNNNNNNNNNNNNNNNNNNNNNNNNNNNNNNNNNNNNNNNNNNNNNNNNNNNNNNNNNNNNNNNNNNNNNNNNNNNNNNNNNNNNNNNNNNNNNNNNNNNNNNNNNNNNNNNNNNNNNNNNNNNNNNNNNNNNNNNNNNNNNNNNNNNNNNNNNNNNNNNNNNNNNNNNNNNNNNNNNNNNNNNNNNNNNNNNNNNNNNNNNNNNNNNNNNNNNNNNNNNNNNNNNNNNNNNNNNNNNNNNNNNNNNNNNNNNNNNNNNNNNNNNNNNNNNNNNNNNNNNNNNNNNNNNNNNNNNNNNNNNNNNNNNNNNNNNNNNNNNNNNNNNNNNNNNNNNNNNNNNNNNNNNNNNNNNNNNNNNNNNNNNNNNNNNNNNNNNNNNNNNNNNNNNNNNNNNNNNNNNNNNNNNNNNNNNNNNNNNNNNNNNNNNNNNNNNNNNNNNNNNNNNNNNNNNNNNNNNNNNNNNNNNNNNNNNNNNNNNNNNNNNNNNNNNNNNNNNNNNNNNNNNNNNNNNNNNNNNNNNNNNNNNNNNNNNNNNNNNNNNNNNNNNNNNNNNNNNNNNNNNNNNNNNNNNNNNNNNNNNNNNNNNNNNNNNNNNNNNNNNNNNNNNNNNNNNNNNNNNNNNNNNNNNNNNNNNNNNNNNNNNNNNNNNNNNNNNNNNNNNNNNNNNNNNNNNNNNNNNNNNNNNNNNNNNNNNNNNNNNNNNNNNNNNNNNNNNNNNNNNNNNNNNNNNNNNNNNNNNNNNNNNNNNNNNNNNNNNNNNNNNNNNNNNNNNNNNNNNNNNNNNNNNNNNNNNNNNNNNNNNNNNNNNNNNNNNNNNNNNNNNNNNNNNNNNNNNNNNNNNNNNNNNNNNNNNNNNNNNNNNNNNNNNNNNNNNNNNNNNNNNNNNNNNNNNNNNNNNNNNNNNNNNNNNNNNNNNNNNNNNNNNNNNNNNNNNNNNNNCTGCCTGGTTATCACCCCTTTGAATGGGAGCCTCCTTTGAAAAATGTGTCTAGTAACACAGATGTAGGCATTATTGATGGGCTCTCAGGAATACAACAGTCTGTAGATGACTACCCAGTGGATACAATTGCAAAACGATTTCGATATGATGCAGCTTTGGTGGCTGCCCTTATGGATCTAGAAGAAGAAATTTTAGAAGGACTGAAAACTCATGACTTGGATGACTATTTGAAAGGACCCTTCACTGTAGTGATTAAAGAATCCTGCGATGGAATGGGAGATGTCAGTGAAAAGCATGGCTGTGGCCCAGCGGTTCCTGAAAAGGCTGTTCGATTCTCCTTCACCCTCATGAGCATCACTGTAACTCATGAACATGGCAGTGCAAGGATTTTTGAAGAAAACAAACCCAATTCAGAGTTGTGTTGTAAGCCTTTGTGCCTAATGCTGGCTGATGAGTCAGATCACGAGACTCTCACTGCCATCCTGAGTCCTCTTATAACAGAACGGGAAGTCATGAAACATAGTGCATTGATACTTTATATGGCTGGTATTCCTAGAATTTTCAAATTCATATTTAGGGGCACTGGATATGATGAAAAACTTGTCCGTGAAGTTGAAGGTCTTGAAGCATCAGGCTCTACTTACATTTGTACACTTTGTGATGCTACCCGCCTAGAAGCCTCTCAGAACCTCATCCTGCATTCTGTAACCAGGAATCATGCTGAAAACTTAGAACGATATGAAGTGTGGCGGTCTAATCCTTACCATGAAGCTGTTGATGAATTACGTCACAGAGTGAAAGGNNNNNNNNNNNNNNNNNNNNNNNNNNNNNNNNNNNNNNNNNNNNNNNNNNNNNNNNNNNNNNNNNNNNNNNNNNNNNNNNNNNNNNNNNNNNNNNNNNNNNNNNNNNNNNNNNNNNNNNNNNNNNNNNNNNNNNNNNNNNNNNNNNNNNNNNNNNNNNNNNNNNNNNNNNNNNNNNNNNNNNNNNNNNNNNNNNNNNNNNNNNNNNNNNNNNNNNNNNNNNNNNNNNNNNNNNNNNNNNNNNNNNNNNNNNNNNNNNNNNNNNNNNNNNNNNNNNNNNNNNNNNNNNNNNNNNNNNNNNNNNNNNNNNNNNNNNNNNNNNNNNNNNNNNNNNNNNNNNNNNNNNNNNNNNNNNNNNNNNNNNNNNNNNNNNNNNNNNNNNNNNNNNNNNNNNNNNNNNNNNNNNNNNNNNNNNNNNNNNNNNNNNNNNNNNNNNNNNNNNNNNNNNNNNNNNNNNNNNNNNNNNNNNNNNNNNNNNNNNNNNNNNNNNNNNNNNNNNNNNNNNNNNNNNNNNNNNNNNNNNNNNNNNNNNNNNNNNNNNNNNNNNNNNNNNNNNNNNNNNNNNNNNNNNNNN?????????????????????????????????????????????????????????????????????????????????????????????????????????????????????????????????????????????????????????????????????????????????????????????????????????????????????????????????????????????????????????????????????????????????????????????????????????????????????????????????????????????????????????????????????????????????????????????????????????????????????????????????????????????????????????????????????????????????????????????????????????????????????????????????????????????????????????????????????????????????????????????????????????????????????????????????????????????????????????????????????????????????????????????????????????????????????????????????????????????
	Agkistrodon_bilineatus ?????????????????????????????????????????????????????????????????????????????????????????????????????????????????????????????????????????????????????????????????????????????????????????????????????????????????????????????????????????????????????????????????????????????????????????????????????????????????????????????????????????????????????????????????????????????????????????????????????????????????????????????????????????????????????????????????????????????????????????????????????????????????????????????????????????????????????????TACTATGCC---TGGCCGT--AAC-AC-ACAA-TT-AA--AC-TACC-AATTGTTCGCCAAACAACTACGAGT----AT-ACTTAAAACTT-AAAAGACTT-GACGGTGCTTCACC-A-CGCCCTAGAGGAGCCTGTCCAAT-AA-CCGATAATCCACGATT-AACCCAACCCCCT--CT-------TG-CC----------A------A---C-AGTCTATATACCGCCGTCGCCAGCTTACCTTGTAAAAG-AAA-TA-AA-G--------TGAGCTAAATAG----T---A-C--T-----------A-A-C--A---CTAAAACGACAGGTCGAGGTGTAACTCATGA-AGGGG--CTAA-GATGGGCTACATTC---T-C-C------A---A-CCG-AG-A----A------T-ACGAA--CAACA-CTA-TG-AAA-CT--A-GT-CTT-T-AAAGGCGG-ATTTAGCA-G-TAAG--A-T-AAGAAT-AA-A-A-AG-CTTAACTGAA--CA-TA--ACGCAATGAAGTGCGTACACACCGCCCGTCATCCCTGT-C-AC-C-AC-A--A-CG---TAAATT--TAA--TAA-ACCAAC----GAA-A----A-TAA-AC---CAA-ACA?????????????????????????????????????????????????????????????????????????????????????????????????????????????????????????????????????????????????????????????????????????????????????????????????????????????????????????????????????????????????????????????????????????????????????????????????????????????????????????????????????????????????????????????????????????????????????????????????????????????????????????????????????????????????????????????????????????????????????????????????????????????????????????????????????????????????????????????????????????????????????????????????????????????????????????????????????????????????????????????????????????????????????????????????????????????????????????????????????????????????????????????????????????????????????????????????????????????????????????????????????????????????????????????????????????????????????????????????????????????????????????????????????????????????????????????????????????????????????????????????????????????????????????????????????????????????CATAACCTTTAG--C----C--AA-ACAAGTATTAAAGG--CA-ACG-CCTG-CCCAGTG-AAA----AATTAAAC-GGCCGCGGTATCCTAACCGTGC-AAAGGTAGCATAATC-ATTTGTCTAT-TAATTGTAGACCTGTATGAAAGGC-A-AAATGAGAGTCCAACTGTCTCTTATAACAAATCA-ATTAAACTGATCTCCTAGTACAAAAGCTAGAATATTAACATAAGACCAGAAGACCCTGTGAAGC-TTTAACTAACCT--ATT-AAAC--CAGATAATA-GCTA-CTTTCGGTTGGGGCGACCTTGGAATAAAAAAGAACTTCC-A----A--T-A--TA---T-GA-----CTT-CC----TC----A-T-A----------A----A-A-CCAAGGCGAACAAGCC------A----AT-------------A-T------T--A-GACCCAG----T---------AA---AGCTGAT-AATCGAAATAAGTTACTCCAGGGATAACAGCGCTATCTTCTTCAAGAGCCCATATCAAAAAG-AAGGTTTACGACCTCGATGTTGGATCAGGACATCCAAGTAATGC-AACCGNTACTAAAGGTTCGTTTGTTCAACGATTAACAGTCCTACGTGATC?????????????????????????????????????????????????????????????????????????????????????????????????????????????????????????????????????????????????????????????????????????????????????????????????????????????????????????????????????????????????????????????????????????????????????????????????????????????????????????????????????????????????????????????????????????????????????????????????????????????????????????????????????????????????????????????????????????????????????????????????????????????????????????????????????????????????????????????????????????????????????????????????????????????????????????????????????????????????????????????????????????????????????????????????????????????????????????????????????????????????????????????????????????????????????????????????????????????????????????????????????????????????????????????????????????????????????????????????????????????????????????????????????????????????????????????????????????????????????????????????????????????????????????????????????????????????????????????????????????????????????????????????????????????????????????????????????????????????????????????????????????????????????????????????????????????????????????????????????????????????????????????????????????????????????????????????????????????????????????????????????????????????????????????????????????????????????????????????????????????????????????????????????????????????????????????????????????????????????????????????????????????????????????????????????????????????????????????????????????????????????????????????????????????????????????????????????????????????????????????????????????????????????????????????????????????????????????????????????????????????????????????????????????????????????????????????????????????????????????????????????????????????????????????????????????????????????????????ATGTCTCACCAACATATACTTATACTATTTAGTCTACTTCCAGTAGGATCAAACATCTCGATTTGATGAAATTTTGGATCAATACTACTTGCCTGCCTAATAATCCAAATTGCCACAGGCTTCTTCCTATCAATCCACTATACAGCCAACATTAATTTGGCCTTTTCCTCTATCATCCACATCTCCCGAGATGTGCCATACGGCTGAATTATACAAAACACACATGCCATCGGCGCATCTCTATTCTTCATTTGCATTTATATCCACATCGCACGAGGGATCTACTATGGTTCCTATCTAAATAAAGAAGTATGACTATCAGGCACCACCCTTCTGATCATTTTAATAGCTACCGCCTTTTTTGGTTATGTTCTGCCATGAGGCCAAATATCATTCTGAGCAGCAACAGTAATTACAAATCTTCTAACTGCCATCCCCTACCTAGGAACAATACTCACAACCTGATTATGAGGTGGTTTCGCAATCAACGACCCAACACTTACTCGCTTCTTCGCCCTACACTTTATTCTTCCATTCGCTATTATTTCCCTATCATCAATTCACATCCTATTACTTCACAACGAGGGCTCCAACAACCCACTAGGAACAAACTCAGACATCGACAAAATCCCATTTCATCCATACCACTCTTACAAAGACACCCTTATACTAACAATAATAGTAACCCTAATATTTATTATTCTCTCACTATACCCCAATATATTAAACGACCCGGAAAACTTCTCAAAAGCTAACCCCCTAATCACCCCCCAGCACATCAAACCAGAGTGATATTTCCTATTCGCCTATGGCATCCTCCGATCAATCCCAAATAAACTCGGCGGAGCCCTAGCCCTGGTTATATCTATCACCATTCTCTTCACAACACCCTTTACCCACACCTCCTATGCCCGATCCATATCATTCCGACCCATTATACAACTTATATTCTGAACCTTTATCACCAC????????????????????????????????????????????????????????????????????????????????????????????????????????????????????????????????????????????????????????????????????????????????????????????????????????????????????????????????????????????????????????????????????????????????????????????????????????????????????????????????????????????????????????????????????????????????????????????????????????????????????????????????????????????????????????????????????????????????????????????????????????????????????????????????????????????????????????????????????????????????????????????????????????????????????????????????????????????????????????????????????????????????????????????????????????????????????????????????????????????????????????????????????????????????????????????????????????????????????????????????????????????????????????????????????????????????????????????????????????????????????????????????????????????????????????????????????????????????????????????????????????????????????????????????????????????????????????????????????????????????????????????????????????????????????????????????????????????????????????????????????????????????????????????????????????????????????????????????????????????????????????NNNNNNNNNNNNNNNNNNNNNNNNNNNNNNNNNNTACTAAAACTTGGAGGATATGGTATTATCCGCATAATACAGATTCTACCTACAACACAAACTGATATATTCCTCCCATTCATCGTGCTAGCCTTATGAGGGGCCATCCTGGCCAACTTAACATGCCTACAACAAACAGACCTAAAATCCCTAATCGCCTACTCCTCCATTAGTCATATGGGCCTAGTAGTAGCCGCAATTATCGTTCAAACACCATGAGGACTATCAGGGGCCATAGCCTTAATAATCGCTCACGGCTTTACCTCATCAGCACTTTTCTGCTTAGCCAACACAACCTATGAACGAACACACACTCGAATATTGATTCTTACACGAGGACTCCACAATACCCTGCCAATAGCTACAACCTGATGACTACTAACCAACCTTATAAATATCGCCATCCCCCCCACTATAAACTTTACAGGCGAACTATTAATTATATCCGCCTTATTTAACTGATGCCCAACAACAATCATCATGCTAGGACTATCAATACTAATTACTGCCTCCTACTCACTACATATATTTTTATCAACACAAATAGGACCAACCCCACAAAAC---AACCAAACAGAGCCAACACACTCACGAGAACACCTATTAATAGTGCTACACATCATCCCACTAATAATAATCTCCATAAAGCCAGAACTAATCATCAGN?????????????????????????????????????????????????????????????????????????????????????????????????????????????????????????????????????????????????????????????????????????????????????????????????????????????????????????????????????????????????????????????????????????????????????????????????????????????????????????????????????????????????????????????????????????????????????????????????????????????????????????GAGTTGCATGAAAGCTGCCCCCATGAAGGAAGTTAGTATCAGAGGACAAGGCAGCTTGGCTTATCCTGGTCTTCGGACACAGGGAAATCTGGAGACCCTCAGTGGGCCCAATGATGCCACCAGAGGATTAACATCTTTGGCAGACACTTTTGAACACGTCATTGAGGAACTCCTGGATGAACAGCAG---GTCATTCAGCCC---AGCAAGGAAAACAAGGATGCAGACTTGTACTCTTCACGAGTGATGCTAAGCAGTCAAGTGCCTTTGGAGCCTCCTCTGCTTTTCCTGCTCGAGGAGTATAAAAACTACTTGGATGCTGCAAACATGTCCATGAGGGTCCGGCGCCATTCTGATCCTGCTCGCCGTGGGGAGCTGAGCGTGTGTGACAGTACTAGTGAGTGGGTGACAGCAGCCGAAAAAAAGACTGCAGTAGACATGTCCGGAGCAACGGTTACAGTCCTGGAAAAAGTCCCAGTGCCCAAAGGCCAACTGAAGCAATATTTTTATGAGACCAAGTGCAGCGCGAAGGGTTATGCAAAAGAAGGCTGTAGGGGCATAGACAAGAGGTACTGGAATTCCCAGTGCCGAACTACTCAGTCTTACGTCCGCGCTCTCACCATGGATAACAAAAAGAGAGTTGGATGGCGCTTTATAAGAATAGACACTTNNNNNNNNNNNNNNNNNNNNNNNNNNNNNNNNNNNNNNNNNNNNNNNNNNNNNNNNNNNNNNNNNNNNNNNNNNNNNNNNNNNNNNNNNNNNNNNNNNNNNNNNNNNNNNNNNNNNNNNNNNNNNNNNNNNNNNNNNNNNNNNNNNNNNNNNNNNNNNNNNNNNNNNNNNNNNNNNNNNNNNNTTTACCATGGAGCTACAGTGGCTGTAAAACAAGTGAAGAAATGCAGTAAGAACCATTTGGCATCACGGCAAAGCTTCTGGGCAGAACTAAATGTAGTACGTCTTGACCATAACAATGTGGTACGCATAGTAGCTGCTAGCACATGTACCCCTGCTAGTCAGGATAGTTTGGGTACCATAATTATGGAATATGCAGGTAATTGCACTCTACATCATGTTATCTATGGGACTGGCTATTTAACAGGAAATAACAATGATATCCTTAAATGTGACCATGAGTTTTTGAGTACAGCTCAGGCTGTCATTTACTCCCATGATATTGTGGCAGGGTTAATGTTTCTCCATTCTCAGTTAATTGTGCATCTGGATTTAAAACCTGCTAACATATTCATCACAGAACATAATGTTTGCAAGATTGGAGACTTTGGATGCTCCCAAAAGTTAGAAGATAGTGAATCATCAGGACTATATATTTGTCATCAAGGAAGNNNNNNNNNNNNNNNNNNNNNNNNNNNNNNNNCGACAACAGCCTGGAAGAGATCAACAAGAACATGGAAGCGGGGTTCCACGCGGCGGCCGCGGCCGCGGCTGCAGGCACCAACTTCGTG------GCGGCCAACCAGTGCCGGAATCTGATGGCTCACCCAGCCTCGCTGGCCGGTCCGGGCAGC------------------GCCGCCGCCGCCGCATATCCGTCGAGTGAAGCGCCCAGCGCCGCCGGAATGGCAGAGACCGGGGCAGCTGTCAAGCAATGCAGTCCTTGCTCGGCCGCCGTGCAGGGCTCATCAGGCCCCGCCGCCCTGCCCTACAGCTACTTCAGCAGCGGCTATTTCCCCTGCAGCGTCAAC---------CACCACCACCACCACAACGCCTCGYTCAAGTCCTGCGCCCAGCCAGCCGCCTCCTCCTCCTCCTCCTCCTTCGCCGACAAGTACATGGAGACGTCGGTGGCG------------GCTTCCAACGAACATTTCCCCTCGCGCGCCAAGGAGTT?????????????????????????????????????????????????????????????????????????????????????????????????????????????????????????????????????????????????????????????????????????????????????????????????????????????????????????????????????????????????????????????????????????????????????????????????????????????????????????????????????????????????????????????????????????????????????????????????????????????????????????????????????????????????????????????????????????????????????????????????????????????????????????????????????????????????????????????????????????????????????????????????????????????????????????????????????????????????????????????????????????????????????????????????????????????????????????????????????????????????????????????????????????????????????????????????????????????????????????????????????????????????????????????????????????????????????????????????????????????????????????????????????????????????????????????????????????????????????????????????????????????????????????????????????????????????????????????????????????????????????????????????????????????????????????????????????????????????????????????????????????????????????????????????????????????????????????????????????????????????????????????????????????????????????????????????????????????????????????????????????????????????????????????????????????????????????????????????????????????????????????????????????????????????????????????????????????????????????????????????????????????????????????????????????????????????????????????????????????????????????????????????????????????????????????????????????????????????????????????????????????????????????????????????????????????????????????????????????????????????????????????????????????????????????????????????????????????????????????????????????????????????????????????????????????????????????????????????????????????????????????????????????????????????????????????????????????????????????????????????????????????????????????????????????????????????????????????????????????????????????????????????????????????????????????????????????????????????????????????????????????????????????????????????????????????????????????????????????????????????????????????????????????????????????????????????????????????????????????????????????????????????????????????????????????????????????????????????????????????????????????????????????????????????????????????????????????????????????????????????????????????????????????????????????????????????????????????????????????????????????????????????????????????????????????????????????????????????????????????????????????????????????????????????????????????????????????????????????????????????????????????????????????????????????????????????????????????????????????????????????????????????????????????????????????????????????????????????????????????????????????????????????????????????????????????????????????????????????????????????????????????????????????????????????????????????????????????????????????????????????????????????????????????????????????????????????????????????????????????????????????????????????????????????????????????????????????????????????????????????????????????????????????????????????????????????????????????????????????????????????????????????????????????????????????????????????????????????????????????????????????????????????????????????????????????????????????????????????????????????????????????????????????????????????????????????????????????????????????????????????????????????????????????????????????????????????????????????????????????????????????????????????????????????????????????????????????????????????????????????????????????????????????????????????????????????????????????????????????????????????????????????????????????????????????????????????????????????????????????????????????????????????????????????????????????????????????????????????????????????????????????????????????????????????????????????????????????????????????????????????????????????????????????????????????????????????????????????????????????????????????????????????????????????????????????????????????????????????????????????????????????????????????????????????????????????????????????????????????????????????????????????????????????????????????????????????????????????????????????????????????????????????????????????????????????????????????????????????????????????????????????????????????????????????????????????????????????????????????????????????????????????????????????????????????????????????????????????????????????????????????????????????????????????????????????????????????????????????????????????????????????????????????????????????????????????????????????????????????????????????????????????????????????????????????????????????????????????????????????????????????????????????????????????????????????????????????????????????????????????????????????????????????????????????????????????????????????????????????????????????????????????????????????????????????????????????????????????????????????????????????????????????????????????????????????????????????????????????????????????????????????????????????????????????????????????????????????????????????????????????????
	Agkistrodon_contortrix ???????????????????????????????????????????????????????????????????????????????????????????????????????????????????????????????????????????????????????????????????????????????????????????????????????????????????????????????????????????????????????????????????????????????????????????????????????????????????????????????????????????????????????????????????????????????????????????????????????????????????????????????????????????????????????????????????????????????????????????????????????????????????????????????????????????????????????????????GCC---TAGCCGA--AAC-AC-ACAA-TT-AA--AT-TACC-AATTGTTCGCCAAACAACTACGAGTT---AT-ACTTAAAACTT-AAAAGACTT-GACGGTACTTCACC-A-CACCCTAGAGGAGCCTGTCTAAT-AA-CCGATAATCCACGATT-AACCCAACCCCCT--CT-------TG-CC----------A------A---C-AGTCTATATACCGCCGTCGCCAGCTTACCTTGTAAAAG-AAA-TA-TA-G--------TGAGCTAAATAG----T---A-C--T-------------T-C--A---CTAAAACGACAGGTCGAGGTGTAACTAATGA-AGGG---TTAA-GAT-GGCTACATTC---T-C-C------A---A-CCG-AG-A----A------C-ACGAA--CAATA-CTA-TG-AAA-TT--A-GT-ACT-T-AAAGGCGG-ATTTAGCA-G-TAAG--A-T-AAGAAT-AA-A-A-AG-CTTAACTGAA--CA-TA--ACGCAATGAAGTGCGTACACACCGCCCGTCATCCCTGC-C-AC-C-AC-A--A-TG---TAAACT--TAA--TAA-ACCTAC----GAA-A------AAA-AT---CAA-ACAGGGCAAGTCGTAACATGGTAAGTGTACTGGAAAGTGCACTT???????????????????????????????????????????????????????????????????????????????GC--TGACTAAACGAC----------TTAACCACAAATATACC-TTACCAAAC-AAACAAATCA-TTTGCCCCACCTAGTAG--TTGCGATCGAACAGT-CAC------AAGTCACAA-CAAAGTACCGCAAGGGAACCAC----------CATTAAGCATTAAACAGCAAAGACTAACT-CTTGTACCTTTC-GCATCATGGTTTAGCAAGAACA--CAGGGACAAGAAGA-------ATCAAAGCCCCTC-CCCCCGAAACCGAATGAGCT-ATTTTT--AAGCAGTCTAA-CGGACAAACCCTTCTATGTAGCAAAATAGTGGGAAGACTTAAAAATAGAGGTGAAACGCCTATC-GAATCCGGAGATAGCT-GGCTACCCAT-AACAGAATCTAAGTTCTACTTTAGAG--AATACCC-TATCAATTAA--TCATGTAAAGACAGTCAACAGAGGTACAGCTCTGTTGACCCAGGATACAACCTGAATTTGCAA-GAAACTGACC-CACCCTT--AACCCGTAGGCCCTCAAGCAGCCACCCTAAAAAATATCGTCAAAGAATTAA-CTTAAA--------AAATCCTAACACCAA--CCAAAAACTTCAA-ATTAACTAAAGGTGAGCCTACACAA-GTAGACATCACTATGCTAAAACTAATAATAAGA-------CCCCATCTCTTTTACGCAC--CCCT-CCGCTAGAAACAGAAAA-ACTACTAGCAATTAA-CAGACCACA-AAAGGC--AAACAACAA-ACCCATACCCA----CCT-AAAACTAACTGTGACCCCAACACAGGCGC-GT-TAAAAAGAAAGATTAACTGTTATAAAAGGAACTCGGCAACCC-CGGACTCCAACTGTTTAACAAAAACATAACCTTTAG--C----C--AA-ACAAGTATTAAA-G--CA-ACG-CCTG-CCCAGTG-AAA----AATTAAAC-GGCCGCGGTATCCTAACCGTGC-AAAGGTAGCATAATC-ATTTGTCTAT-TAATTGTAGACCAGTATGAAAGGC-A-AAATGAGAGCCCAACTGTCTCTTATAACAAATCA-ATTAAACTGATCTCCTAGTACAAAAGCTAGTATATTATCATAAGACCAGAAGACCCTGTGAAGC-TTTAACTAACCT--ATT-AACC--CTACTAATA-ACTA-CTTTCGGTTGGGGCGACCTTGGAATAAAAAAGAACTTCC-A----A--T-A--TA---T-GA-----CTT-CC----T-----A-T-A---------------A-A-C-AAGGCAAACAAGCC------A----AT-------------A-T------T--A-GACCCAG----C---------AT---AGCTGAT-AATTGAAACAAGTTACTCCAGGGATAACAGCGCTATCTTCTTTAAGAGCCCATATCAAAAAG-AAGGTTTACGACCTCGATGTTGGATCAGGACATCCCAGTAATGC-AACCGTTACTAAAGGTTCGTTTGTTCAACGATTAACAGTCCT?????????????????????????????????????????????????????????????????????????????????????????????????????????????????????????????????????????????????????????????????????????????????????????????????????????????????????????????????????????????????????????????????????????????????????????????????????????????????????????????????????????????????????????????????????????????????????????????????????????????????????????????????????????????????????????????????????????????????????????????????????????????????????????????????????????????????????????????????????????????????????????????????????????????????????????????????????????????????????????????????????????????????????????????????????????????????????????????????????????????????????????????????????????????????????????????????????????????????????????????????????????????????????????????????????????????????????????????????????????????????????????????????????????????????????????????????????????????????????????????????????????????????????????????????????????????????????????????????????????????????????????????????????????????????????????????????????????????????????????????????????????????????????????????????????????????????????????????????????????????????????????????????????????????????????????????????????????????????????????????????????????????????????????????????????????????????????????????????????????????????????????????????????????????????????????????????????????????????????????????????????????????????????????????????????????????????????????????????????????????????????????????????????????????????????????????????????????????????????????????????????????????????????????????????????????????????????????????????????????????????????????????????????????????????????????????????????????????????????????????????????????????????????????????????????????????????????????????????????ATGTCTCACCAACACATACTTACACTATTTAGTCTACTCCCGGTAGGATCAAACATCTCAATTTGATGGAACTTCGGATCAATACTACTTACCTGCCTAATAATCCAAATCGCTACAGGCTTCTTCCTGGCAATCCACTATACAGCCAACATTAATTTAGCCTTTTCCTCTATCATCCACATCTCTCGAGATGTGCCATACGGCTGAATTATACAAAACACCCACGCTATCGGCGCATCCCTATTCTTCATTTGCATTTACATCCACATCGCACGAGGAATTTACTACGGTTCTTATCTAAATAAAGAGGTATGACTATCAGGCACCACCCTTCTAATCATTCTAATAGCCACCGCCTTTTTTGGTTATGTCCTACCATGAGGACAAATATCATTCTGAGCAGCAACAGTAATTACAAACCTTCTAACCGCCATCCCATATCTGGGCACAACACTTACTACATGACTATGAGGAGGCTACGCAATCAATGACCCAACACTAACCCGCTTCTTTGCCTTACACTTTATCCTTCCATTCGCTATTATCTCCATATCATCAATCCATATCTTATTGCTCCATAATGAAGGCTCCAATAACCCCCTAGGAACAAACTCAGATATCGACAAAATCCCATTCCACCCTTATCACTCCTACAAAGACACCCTCATACTAACAACAATAATAACCTTACTATTTATTATCCTCTCATTATACCCCAACATCCTAAACGACCCAGAAAACTTCTCAAAAGCTAACCCCCTAATCACACCCCAACACATCAAACCAGAGTGATACTTCTTATTCGCCTATGGCATCCTCCGATCAATCCCAAACAAACTCGGTGGAGCCCTAGCCCTAGTCCTATCAATCGCCATCCTCTTCACAACGCCCTTTATCCACACCTCCCATGCCCGATCCATAATATTCCGACCCCTTATACAACTCATATTCTGAGCTTTTATTACTACATTCATCATCATCACTTGAGCAGCCACCAAACCAGTAGAGCCCCCATTTACAGAAATCGGACAACTTACCTCAATTTTATATTTCACATTCTTCATAGCAAACCCCCTGCTCGGCCTAGTA???????????????????????????????????????????????????????????????????????????????????????????????????????????????????????????????????????????????????????????????????????????????????????????????????????????????????????????????????????????????????????????????????????????????????????????????????????????????????????????????????????????????????????????????????????????????????????????????????????????????????????????????????????????????????????????????????????????????????????????????????????????????????????????????????????????????????????????????????????????????????????????????????????????????????????????????????????????????????????????????????????????????????????????????????????????????????????????????????????????????????????????????????????????????????????????????????????????????????????????????????????????????????????????????????????????????????????????????????????????????????????????????????????????????????????????????????????????????????????????????????????????????????????????????????????????????????????????????????????????????????????????????????????????????????????????????NNNATCGCCGGCTCAATAGTATTAGCAGCAATTCTACTAAAACTCGGCGGGTACGGTATTATCCGCATAATACAGATTCTACCCACAACAAAAACCGACATGTTCCTCCCATTCGTCGTATTAGCCMTGTGGGGAGCCATCCTAGCCAACTTAACATGCCTACAACAAACAGACCTAAAGTCTCTAATCGCCTACTCCTCCATCAGCCATATAGGCCTAGTAGTAGCCGCAATCATCATTCAAACACCATGGGGACTCTCGGGGGCCATAGCCCTAATAATCGCTCACGGCTTTACCTCCTCAGCACTTTTCTGCCTAGCCAACACAACCTATGAACGTACACACACACGAATTCTAATTCTTACACGAGGACTTCACAATATCCTACCTATAGCTACAACCTGATGACTTTTAACCAACCTTATAAATATCGCCGTTCCCCCCACTATAAACTTTACAGGCGAACTATTAATTATATCCGCCTTATTCAACTGATGCCCAACAACAATCATCATGCTAGGACTATCAATACTAATTACCGCCTCCTACTCTCTACATATATTCTTATCAACACAAATAGGGCCAACCCTGCTAAAC---AACCAAACAGAACCAACACACTCACGAGAACACCTACTAATAATCCTACACCTCATCCCATTAATAATAATCTCCATAAAGCCAGAACTAGTCATCAGN?????????????????????????????????????????????????????????????????????????????????????????????????????????????????????????????????????????????????????????????????????????????????????????????????????????????????????????????????????????????????????????????????????????????????????????????????????????????????????????????????????????????????????????????????????????????????????????????????????????????????????????GAGTTGCATGAAAGCTGCCCCCATGAAGGAAGTTAGTATCAGAGGACAAGGCAGCTTGGCTTATCCTGGTCTTCGGACACAGGGAAATCTGGAGACCCTGAGTGGGCCCAATGATGCCACCAGAGGATTAACATCTTTGGCAGACACTTTTGAACACGTCATTGAGGAGCTCCTGGATGAACAGCAG---GTCATTCAGCCC---AGCAAGGAAAACAAGGATGCAGACTTGTACTCATCACGAGTGATGCTAAGCAGTCAAGTGCCTTTGGAGCCTCCTCTGCTTTTCCTGCTCGAGGAGTATAAAAACTACTTGGATGCTGCAAACATGTCCATGAGGGTCCGGCGCCATTCTGATCCTGCTCGCCGTGGGGAGCTGAGCGTGTGTGACAGTACTAGTGAGTGGGTGACAGCAGCTGAAAAAAAGACTGCAGTAGACATGTCCGGAGCAACGGTTACAGTCCTGGAAAAAGTCCCAGTGCCCAAAGGCCAACTGAAGCAATATTTTTATGAGACCAAGTGCAGCGCGAAGGGTTATGCAAAAGAAGGCTGTAGGGGCATAGACAAGAGGTACTGGAATTCCCAGTGCCGAACTACTCAGTCTTACGTCCGCGCTCTCACCATGGATAACAAAAAGAGAGTTGGATGGCGCTTTATAAGAATAGACACTTCCTGT?????????????????????????????????????????????????????????????????????????????????????????????????????????????????????????????????????????????????????????????????????????????????????????????????????????????????????????????????????????????????????????????????????????????????????????????????????????????????????????????????????????????????????????????????????????????????????????????????????????????????????????????????????????????????????????????????????????????????????????????????????????????????????????????????????????????????????????????????????????????????????????????????????????????????????????????????????????????????????????????????????????????????????????????????????????????????????????????AACAGCCTGGAGGAGATTAACAAGAACATGGAAGCGGGGTTCCACGCGGCGGCCGCGGCCGCGGCTGCAGGCACCAACTTCGTG------GCGGCCAACCAGTGCCGGAATCTGATGGCTCACCCAGCCTCGCTGGCCGGTCCGGGCAGC------------GCCGCCGCCGCCGCCGCCGCATATCCGTCGAGTGAAGCGCCCAGCGCCGCCGGAATGGCAGAGACCGGGGCAGCTGTCAAGCAGTGCAGTCCTTGCTCGGCCGCCGTGCAGGGCTCATCAGGCCCCGCCGCCCTGCCCTACAGCTACTTCAGCAGCGGCTATTTCCCCTGCAGCGTCAAC---------CACCACCACCACCACAACGCCTCGCTCAAGTCCTGCGCCCAGCCCGCCTCCTCCTCCTCCTCCTCCTCCTTCGCCGACAAGTACATGGAGACGTCGGTGGCG------------GCTTCCAGCGAAGATTTCCCCTCGCGC????????????????????????????????????????????????????????????????????????????????????????????????????????????????????????????????????????????????????????????????????????????????????????????????????????????????????????????????????????????????????????????????????????????????????????????????????????????????????????????????????????????????????????????????????????????????????????????????????????????GATCAAGGGACTTTATCAGAAGATTCCATGAATTCTTTCCTTAGGACACTGATTCAAGCTGGTATTTGGAAAAACAAGGTCCCCAAGCAGACGGCCAGAACCAAGGATGGTGTGCCAACCACA---GGGAGGGAAACCGAGGCTGAAGCAGA---GGTGACT---ACAAGCCAAGATATTCGATTTTTGGGTTTCCGG---CCTATCGTTTCGGTGGATGCGGAATTAGTGAGGCAGCAAAGACGCTTCAGTTCTCCCCGGGTCCTCCTGAGTGAAAATACCCCCCTGGAGCCTCCTCCTTTGTATCTGATGGAGGAGCCCATGGTGCTGAACCGAACGTCTCGCCGGAAGAGGCATGCGGAAGGGAAGATCCACCGTGGGGAATACTCTGTGTGTGACAGCGAGAGCGGATGGGTCACGGACAAAACGTCTGCGGTTGACATCCGAGGACACCAGGTGACTGTCCTGGGAGAAATCCGAATGGGYCCGTCT?????????????????????????????????AGTGTGGTACCAGCAACAATTTTTATGCTCAAGCCTTGGTTGAATGAAATGCTTCCCCAGACTGTGTGTACCACTTCAGCGCTCCTGTACTTATTTCAGGGCTTTTCCAGCAACTTGATGGGGTCCCTTGTAGTTTCCTATAACTTCTACAGCCTCAACAAAATGGGAGAGAGCCAAGGGGCCACCAAGAGGCCAGTGAGCATGTTATGGGCTATTTTTACTATCTGGATTGTCTGTCTGCTGATTTGTATTTTGCCTTTATGTGGCTGGGGCACCTATGCTCCCACCTCCTGGGGATGCTTTGCTGACTGTTCCAGTTCATATATCTTGTTTCTCTTTATAATCTACTCATTGTGTTTCTGTCTCCTAATTATACTCTCCATTCCTCTTATTTATCAATTACTGTGTTCAGATGAGCAGCAGCACTTTTAT---GATGATTATCATCAAGTCACTCGAGACCATTTTTCTTCTGGGGTACTTCCATTTGAGAGTCACAAATCTTCTCTCCCTACAGAAGACACTATGAATAAAACCCTGAAGCACTGTCTGAACTCTGACCCAGTTATCAGACAAAGTCCAGCTGACCACTGTCACTTGGACCACTATGGCACACAAAATGTGCCACCTAACAACCGGAACAGGACTGTGGAATTTGCTCAGAAACGCTTCTCGCTAATTCTGGCTCTGACCAAANNNNNNNNNNNNNNNNNNNNNNNNNNNNNNNNNNNNNNNNNNNNNNNNNNNNNNNNNNNNNNNNNNNNNNNNNNNNNNNNNNNNNNNNNNNNNNNNNNNNNNNNNNNNNNNNNNNNNNNNNNNNNNNNNNNNNNNNNNNNNNNNNNNNNNNNNNNNNNNNNNNNNNNNNNNNNNNNNNNNNNNNNNNNNNNNNNNNNNNNNNNNNNNNNNNNNNNNNNNNNNNNNNNNNNNNNNNNNNNNNNNNNNNNNNNNNNNNNNNNNNNNNNNNNNNNNNNNNNNNNNNNNNNNNNNNNNNNNNNNNNNNNNNNNNNNNNNNNNNNNNNNNNNNNNNNNNNNNNNNNNNNNNNNNNNNNNNNNNNNNNNNNNNNNNNNNNNNNNNNNNNNNNNNNNNNNNNNNNNNNNNNNNNNNNNNNNNNNNNNNNNNNNNNNNNNNNNNNNNNNNNNNNNNNNNNNNNNNNNNNNNNNNNNNNNNNNNNNNNNNNNNNNNNNNNNNNNNNNNNNNNNNNNNNNNNNNNNNNNNNNNNNNNNNNNNNNNNNNNNNNNNNNNNNNNNNNNNNNNNNNNNNNNNNNNNNNNNNNNNNNNNNNNNNNNNNNNNNNNNNNNNNNNNNNNNNNNNNNNNNNNNNNNNNNNNNNNNNNNNNNNNNNNNNNNNNNNNNNNNNNNNNNNNNNNNNNNNNNNNNNNNNNNNNNNNNNNNNNNNNNNNNNNNNNNNNNNNNNNNNNNNNNNNNNNNNNNNNNNNNNNNNNNNNNNNNNNNNNNNNNNNNNNNNNNNNNNNNNNNNNNNNNNNNNNNNNNNNNNNNNNNNNNNNNNNNNNNNNNNNNNNNNNNNNNNNNNNNNNNNNNNNNNNNNNNNNNNNNNNNNNNNNNNNNNNNNNNNNNNNNNNNNNNNNNNNNNNNNNNNNNNNNNNNNNNNNNNNNNNNNNNNNNNNNNNNNNNNNNNNNNNNNNNNNNNNNNNNNNNNNNNNNNNNNNNNNNNNNNNNNNNNNNNNNNNNNNNNNNNNNNNNNNNNNNNNNNNNNNNNNNNNNNNNNNNNNNNNNNNNNNNNNNNNNNNNNNNNNNNNNNNNNNNNNNNNNNNNNNNNNNNNNNNNNNNNNNNNNNNNNNNNNNNNNNNNNNNNNNNNNNNNNNNNNNNNNNNNNNNNNNNNNNNNNNNNNNNNNNNNNNNNNNNNNNNNNNNNNNNNNNNNNNNNNNNNNNNNNNNNNNNNNNNNNNNNNNNNNNNNNNNNNNNNNNNNNNNNNNNNNNNNNNNNNNNNNNNNNNNNNNNNNNNNNNNNNNNNNNNNNNNNNNNNNNNNNNNNNNNNNNNNNNNNNNNNNNNNNNNNNNNNNNNNNNNNNNNNNNNNNNNNNNNNNNNNNNNNNNNNNNNNNNNNNNNNNNNNNNNNNNNNNNNNNNNNNNNNNNTGCATGCTCTCCGAACAGCTGAGAAGGCCCTTCTGCCTGGTTATCATCCCTTTGAATGGGAGCCTCCTTTGAAAAATGTGTCTAGTAACACAGATGTAGGCATTATTGATGGGCTGTCAGGAATACAACAGTCTGTGGATGACTACCCAGTGGATACAATTTCAAAACGATTTCGATATGATGCTGCTTTGGTGGCTACCCTTATGGATTTAGAAGAAGAAATTTTAGAAGGACTGAAAACTCATGACTTGGATGACTATTTGAAAGGACCTTTCACTGTTGTGATTAAAGAATCCTGCGATGGAATGGGAGATGTCAGTGAAAAGCATGGCAGTGGCCCAGCTGTTCCTGAAAAGGCAGTTCGATTCTCCTTCACCCTTATGAGCATCACGGTAACTCATGAGCGTGGCAGTGCAAGGATTTTTGAAGAAAGCAAACCCAATTCAGAGCTGTGTTGTAAGCCTTTATGCCTTATGCTGGCTGATGAGTCAGATCATGAGACCCTCACTGCCATCCTGAGTCCTCTTATAGCAGAACGAGAAGCCATGAAAAATAGTGCATTGATACTTTATATGGCTGGTATTCCTAGAATTTTCAAATTCATATTTAGGGGCACTGGATATGATGAAAAACTGGTCCGTGAAGTTGAGGGTCTTGAAGCATCAGGCTCTACTTATATTTGTACATTATGTGATGCCACTCGCCTAGAAGCCTCTCAGAACCTAATCCTGCATTCTGTAACCAGGAACCATGCTGAAAACCTAGAACGGTATGAAGTGTGGAGGTCCAATCCTTACCATGAAGCTGTAGATGAACTACGTCACAGAGTGAAAGGTGTTTCGGCCAAGCCTTTTATTGAAACTGTGCCTTCAATAGATGCACTTCACTGTGATATTGGCAATGCCGCTGAATTTTACAAAATATTCCAGTTTGAGATTGGCGAGGTGTACAAAAATCCGAGTCCAACCAAAGAAGAGAGAAAGAGGTGGCAGTCAACTCTNNNNNNNNNNNNNNNNNNNNNNNNNNNNNNNNNNNNNNNNNNNNNNNNNNNNNNNNNNNNNNNNNNNNNNNNNNNNNNNNNNNNNNNNNNNNNNNNNNNNNNNNNNNNNNNNNNNNNNNNNNNNNNNNNNNNNNNNNNNNNNNNNNNNNNNNNNNNNNNNNNNNNNNNNNNNNNNNNNNNNNNNNNNNNNNNNNNNNNNNNNNNNNNNNNNNNNNNNNNNNNNNNNNNNNNNNNNNNNNNNNNNNNNNNNNNNNNNNNNNNNNNNNNNNNNNNNNNNNNNNNNNNNNNNNNNNNNNNNNNNNNNNNNNNNNNNNNNNNNNNNNNNNNNNNNNNNNNNNNNNNNNNNNNNNNNNNNNNNNNNNNNNNNNNNNNNNNNNNNNNNNNNNNNNNNNNNNNNNNNNNNNNNN?????????????????????????????????????????????????????????????????????????????????????????????????????????????????????????????????????????????????????????????????????????????????????????????????????????????????????????????????????????????????????????????????????????????????????????????????????????????????????????????????????????????????????????????????????????????????????????????????????????????????????????????????????????????????????????????????????????????????????????????????????????????????????????????????????????????????????????????????????????????????????????????????????????????????????????????????????????????????????????????????????????????????????????????????????????????????????????????????????????????
	Agkistrodon_piscivorus ???????????????????AGGTCTTGGTCTTGAACCTCATA-TCACCTATAA-TCATCTGTTTATACATGCAAGCCTCA-CCACAACGGTGAAACAGCCACAA-------------------CCACTAGAGCCGGCATCAGTCTA-------TAGACCACAACGCCAAGC---AATA-------CGCCACACCCACACGGGCAACACAGCAGTAGTTAACATTAGGCCATAAG-TG-------------AAAACTTGACCAAGCA--GATGA------------GCAT-AGGGCCGGTTAAT-CTCGTGCCAGCGACCGCGG-TACACGATAGACCCAAAGTAA-TA-TT-AA-CGGCGTAAAG-ATGACTA--AAACGACTTTAGTCC-AAA--CC-T-T-AGG-GA--AGAAA-T-C-AAGCTGGGCTGTAAAAAGCCATAAG-CACCATT-AATCA--CC-ACC-CCT--AAC-AA--C-A-CACAACTTTGACTCATGAAAA-CCAGGACACAAACTAGGATTA-GATACCCTACTATGCC---TGGCCGT--AAC-AC-ACAA-TT-AA--AT-TACC-AATTGTTCGCCAAACAACTACGAGTT---AT-ACTTAAAACTT-AAAAGACTT-GACGGTACTTCACC-A-CGCCCTAGAGGAGCCTGTCCAAT-AA-CCGATAATCCACGATT-AACCCAACCCCCT--CT-------TG-CC----------A------A---C-AGTCTATATACCGCCGTCGCCAGCTTACCTTGTAAAAG-AAA-TA-AA-G--------TGAGCTAAATAG----T---A-C--Y-----------A-A-C--A---CTAAAACGACAGGTCGAGGTGTAACTCATGA-AGGGG--CTAA-GATGGGCTACATTC---T-C-C------A---R-CCG-AG-A----A------A-ACGAA--CAAYA-CTA-TG-AAA-CT--A-GT-CTT-T-AAAGGCGG-ATTTAGCA-G-TAAG--A-T-AAGAAT-AA-A-A-AG-CTTAACTGAA--CA-TA--ACGCAATGAAGTGCGTACACACCGCCCGTCATCCCTGC-C-AC-C-AC-A--A-CG---TAAAYT--TAA--TAA-ACCAAC----GAA-A----ATTAA-AC---CAA-ACAGGGCAAGTCGTAACATGGTAAGTGTACTGGAAAGTGCACTT???????????????????????????????????????????????????????????????????????????????GC--TGACTAAACGAC-----------TAACCACAAGTATACC-TTACCGAAC-AAACAAATCA-TTTGCCCCACCCAGTAG--TTGCGATCGAACAGT-CAC------AAGTCATAA-TAAAGTACCGCAAGGGAACACC----------ATTTAAGCAGTAAACAGCAAAGACCAACT-CTTGTACCTTTT-GCATCATGGTTTAGCAAGAACC--CAGGGACAAGAAGA-------ATCAAAGCCCCTC-CCCCCGAAACCGAATGAGCT-ATTTTT--AAGCAGTCTAA-CGGACGAACCCTTCTATGTAGCAAAATAGTGGGAAGACTTAAAAATAGAGGTGAAACGCCTATC-GAATCCGGAGATAGCT-GGCTACCCCATAACAGAATATAAGTTCTACTTTAGAGC-AATACTT-AATTAATTAA--TCATCTAAAGACAGTCAACAGAGGTACAGCTCTGTCGACCCAGGATACAACCTGAATTTGCAA-GAAACTGACC-GACCCTT--AACCTGTAGGCCCTCAAGCAGCCACCACAAAAAATATCGTCAAAGAATTAA-CTTAAAA-------AATCCC-AACACCAA--CTAAAAACTTCAA-ATTAACTAAAGGTGGGTCTACACAA-GTAGACATCATTATGCTAAAACTAATAATAAGA----CC--TACATCTC-TTTACGCAC--CCCT-CCGCTAGAAACAGAAAA-ACTACTAGCAATTAA-CAGACCACA-AAAGGC--AAATAACAA-ACCCATACTCA-CC--TT-AAAACCAACTGTGACCCCAACACAGGAGC-GT-TAAAAAGAAAGATTAACTGTTATAAAAGGAACTCGGCAACCC-CGGACTCCAACTGTTTAACAAAAACATAACCTTTAG--C----C--AA-ACAAGTATTAAAGG--CG-ACG-CCTG-CCCAGTG-AAA----AATTAAAC-GGCCGCGGTATCCTAACCGTGC-AAAGGTAGCATAATC-ATTTGTCTAT-TAATTGTAGACCTGTATGAAAGGC-A-AAATGAGAGTCCAACTGTCTCTTATAACAAATCA-ATTAAACTGATCTCCTAGTACAAAAGCTAGAATATTAACATAAGACCAGAAGACCCTGTGAAGC-TTTAACTAAMCT--ATT-AAAC--CAAGTAATA-GCTA-CTTTCGGTTGGGGCGACCTTGGAATAAAAAAGAACTTCC-A----A--T-A--TA---T-GA-----CTT-CC----TC----A-T-A----------A----A-Y-C-AAGGCRAACAAGCC------A----AT-------------A-T------T--A-GACCCAG----T---------AT---ARCTGAT-AATCGAAATAAGTTACTCCAGGGATAACAGCGCTATCTTCTTTAAGAGCCCATATCAAAAAG-AAGGTTTACGACCTCGATGTTGGATCAGGACATCCYAGTAATGC-ARCCGTTACTAAAGGTTCGTTTGTTCAACGATTAACAGTCCTACGTGATCTGAGT--TCACACCGGAGCAATCCAGGTCAGTTTCTATCTATG--AACG-CTCCGCCTAGTACGAAAGGACCGGCATAGCAAAGCCAATACCAC-ATGCACGCTTTAACCAC----AAAGTATAGCA--CTTATTAACAAACT-------ACCCCACTCTTAAACCTAGATAAGGTT-AATTAAGGACCAC-TAAACCTT-----AGTGTATATCACCCGTTGACTATTTTCAACTAACCACAAAGATATCGGAACCCTGTATCTTATCTTCGGCGCATGGTCCGGATTAGTGGGTGCCGGC-CTAAGCATCCTGATACGCATGGAGCTGACACAACCGGGGTCATTATTTGGCAGCGACCAAATCTTTAATGTCTTAGTAACCGCCCATGCATTCATCATAATCTTCTTCATAGTTATACCTATTATGATCGGAGGGTTTGGAAACTGACTTATCCCACTAATAATCGGAACCCCAGACATAGCTTTCCCTCGAATAAACAACATAAGTTTTTGGCTCCTACCCCCAGCGCTACTCCTACTACTATCCTCCTCCTACGTTGAAGCAGGCGCGGGAACAGGCTGAACCGTGTACCCTCCCTTGTCCGGAAACTTAGTCCACTCTGGCCCCTCCGTAGACTTAGCCATCTTCTCCCTCCATCTAGCAGGAGCATCCTCTATCCTTGGGGCAATCAACTTTATTACCACATGCATTAACATAAAACCCAAGTCAATGCCAATATTCAACATCCCCCTTTTTGTCTGATCCGTCATAATCACCGCAATTATACTACTCCTAGCACTGCCAGTCCTTGCAGCAGCAATCACCATGCTACTAACGGACCGAAACTTAAACACAACTTTCTTCGACCCTTGCGGGGGCGGGGACCCGGTACTGTTCCAACACCTATTCTGGTTTTTTGGACACCCAGAAGTTTATATCCTCATCCTACCCGGATTTGGCATTATCTCCAGCATCATCACTTTTTATACAGGGAAAAAAAACACATTCGGATACACTAGCATAATCTGAGCAATAATATCTATTGCAATTCTAGGGTTTGTAGTCTGGGCCCATCATATGTTCACTGTAGGTCTAGACATTGACAGCCGCGCCTACTTCACAGCAGCCACAATAATCATCGCAGTACCAACGGGAATCAAAGTATTTGGCTGACTAGCCACTCTCACCGGAGGACATATTAAATGACAAACCCCAATCTACTGAGCCCTTGGGTTTATCTTTTTATTCACTGTTGGCGGTATAACCGGAATTATCCTAGCAAACTCATCCCTAGATATCGTGCTCCATGACACCTATTACGTTGTAGCACACTTT------CACTACGTACTATCCATAGGGGCAGTTTTCGCCATCATAGGCGGCCTCACCCACTGATTCCCCCTATTCACAGGATACGCACTAAATCAAACTCTAACTAAAACCCAATTCTGAGTAATATTTTTAGGTGTTAACATAACATTCTTCCCACAACACTTCTTGGGGCTCGCCGGCATGCCCCGACGATATTCAGATTTTCCAGACGCCTTCGCCCTATGAAATACCATCTCATCAATCGGATCAACAATCTCTCTAATTGCAGTACTTATATCACTATTTATTATCTGAGAAGCACTAACATACAAACGTAAACCCACACTCCATCTAGGAAAAAAAACTCATATTGAATGACTACACGGAACACCACCCCCATACCACACCCACACCGAACCCACTTTCATACCCAACAACACAT??????????????????????????????????????????????????????????????ATGCCTCACCAACACATACTTACACTATTTAGTCTACTTCCAGTAGGAACAAACATCTCAATTTGATGGAACTTTGGATCAATACTACTTGCCTGCCTAATAATCCAAATTACCACAGGCTTCTTCCTAGCAATCCACTATACAGCCAACATTAATTTAGCCTTTTCCTCTATCATCCATATCTCCCGAGACGTACCATACGGCTGAATCATACAAAACACACACACCATCGGCGCATCCTTATTCTTCATCTGCATCTACATCCACATCGCACGAGGAATTTACTATGGCTCCTATCTAAATAAAGAAGTATGACTATCAGGCACCACCCTCCTAATCATTTTAATAGCTACCGCTTTTTTTGGCTATGTTCTACCATGGGGACAAATATCATTCTGAGCAGCAACAGTAATCACAAATCTTCTAACCGCCATCCCATATCTAGGCACAATACTTACTACCTGACTATGAGGTGGTTTCGCAATCAATGACCCAACACTAACCCGCTTCTTCGCCCTACATTTTATTCTTCCATTCGCTATCATCTCCTTATCATCAATCCACATCCTATTACTCCACAATGAAGGCTCCAACAACCCACTAGGAACAAACTCAGACATCGACAAAATCCCATTCCACCCTTACCACTCTTACAAAGACACCCTTATACTGACAATAATAATAACCCTACTATTTATCATCCTCTCACTATACCCCGACATATTAAACGATCCAGAAAATTTTTCAAAAGCTAACCCCCTAACCACCCCCCAACACATCAAACCAGAGTGATACTTTCTATTCGCTTACGGCATCCTCCGATCAATCCCGAATAAACTTGGCGGAGCCCTAGCCTTAGTTCTATCCGTCGCCATTCTCTTCACAACACCCTTTATCCACACCTCCTATGCCCGATCCATAATATTTCGACCCCTCATACAACTTATATTCTGAACCTTTGTCACTACATTTATCATCATTACCTGAGCAGCCACCAAACCAGTAGAGCCCCCATTTACAGAAATTGGCCAACTTACCTCAATTTTATACTTCACATTCTTCATAGCAAACCCCCTACTCGGCCTAGTA??????????????????????????????????????????????????????ATCAACCCAACATCCCTAGTAACCATCATGACCAGCATTATCCTAAGCACTGCTCTAATTACCACAACAACGCACTGACTAATAGCCTGAGTCTGCTTAGAAATTAATACCCTATCAATAGTACCAATTATCTCAAAACCACACCACCCCCGAGCAACAGAAGCAACAACAAAATACTTCCTAACACAGACTATCGCCTCCACAGCCATCCTATTCGCAGCAACAATAAATGCACTAAATACCTCAAACTGAGAAATTACCCTCACAACAGAAACCACAACCATAAAAATCATTACACTAGCTCTAATAATAAAAATAGCTGCGGCCCCATTCCACTTCTGATTACCAGAAGTAGTACAAGGAGCTACAACCCTAACAGCCCTAACAATCCTAACTTGACAGAAAATTGCGCCCCTCAGTATCCTTCTTACCAGCCACAACAACACCAACCTAACAATTCTTAGCTCGTCAGCAATCCTATCCGTACTAATTGGCGGAATTGGAGGATTAAACCAAACCCAACTACGAAAACTTATAGCCTTCTCATCCATCACACACACAGGATGAGTCCTCGCAACCATCACCCTAGCACCAAATATCTCCATCCTAACCTTCTTAATCTACACAATAACTACCACCCCAATCTTCATCACACTTAATACATCATCAGCAACAACCATTAAAGACCTAGGAATTATATGAACCATCTCCCCCCACCTAATACTTATTATATTAATAACCATCCTATCCCTAACCGGCCTGCCCCCCCTCACAGGGTTTATACCAAAATGACTAATTCTCAATAAAATAACCGCCCTTAACCTGACCACAGAAGCCACCCTCATAGCAATATCCTCCTTACCAGGCCTATATGTCTACATCCGACTTACTTACATCCTGTCCATAACAATACCCGCCCACACATCCACCACACAAATAAAATGACGATCACCACACAAGAAATTCCCACTATCCTCAATCACACTAGCAACCATAATAACACTACTTCTACCCCTCTCACCAAACCTCTAG?CCTATTGCTGGCTCAATAGTATTAGCAGCAATTCTTCTAAAACTCGGAGGGTATGGCATTATCCGCATAATGCAAATTCTGCCTACAACAAAAACTGACATATTCCTCCCATTCATCGTGCTAGCCTTATGAGGAGCCATCCTGGCCAACTTAACATGCCTACAACAGACAGACCTAAAATCCCTAATTGCCTACTCCTCCATTAGCCATATAGGCCTAGTAGTAGCCGCAATCATCATTCAAACACCATGAGGACTATCAGGGGCAATAGCCCTAATAATTGCCCACGGCTTCACCTCCTCAGCACTCTTCTGCCTAGCCAATACAACCTATGAACGAACACACACTCGAATCTTGATTCTTACACGAGGACTCCACAACATCCTACCCATAGCTACAACCTGGTGACTGCTGACCAACCTTATAAATATCGCCATCCCCCCCACTATAAACTTTACAGGCGAACTACTAATTATATCCGCCTTGTTCAACTGATGCCCAACAACAATCATCATGCTCGGACTATCAATACTAATTACTGCCTCCTACTCACTACACATATTTTTATCAACACAAATAGGACCAACCCAACTAAAT---AATCAAACAGAACCAACACACTCACGAGAACACTTATTAATAACCCTACATTTCATCCCACTAATAATAATCTCTATAAAGCCAGAACTAATCATCAGN?????????????????????????????????????????????????????????????????????????????????????????????????????????????????????????????????????????????????????????????????????????????????????????????????????????????????????????????????????????????????????????????????????????????????????????????????????????????????????????????????????????????????????????????????????????????????????????????????????????????????????????GAGTTGCATGAAAGCTGCCCCCATGAAGGAAGTTAGTATCAGAGGACAAGGCAGCTTGGCTTATCCTGGTCTTCGGACACAGGGAAATCTGGAGACCCTCAGTGGGCCCAATGATGCCACCAGAGGATTAACATCTTTGGCAGACACTTTTGAACACGTCATTGAGGAGCTCCTGGATGAACAGCAG---GTCATTCAGCCC---AGCAAGGAAAACAAGGATGCAGACTTGTACTCATCACGAGTGATGCTAAGCAGTCAAGTGCCTTTGGAGCCTCCTCTGCTTTTCCTGCTCGAGGAGTATAAAAACTACTTGGATGCTGCAAACATGTCCATGAGGGTCCGGCGCCATTCTGATCCTGCTCGCCGTGGGGAGCTGAGCGTGTGTGACAGTACTAGTGAGTGGGTGACAGCAGCTGAAAAAAAGACTGCAGTAGACATGTCCGGAGCAACGGTTACAGTCCTGGAAAAAGTCCCAGTGCCCAAAGGCCAACTGAAGCAATATTTTTATGAGACCAAGTGCAGCGCGAAGGGTTATGCAAAAGAAGGCTGTAGGGGCATAGACAAGAGGTACTGGAATTCCCAGTGCCGAACTACTCAGTCTTACGTCCGCGCTCTCACCATGGATAACAAAAAGAGAGTTGGATGGCGCTTTATAAGAATAGACACTTNNNNNNNNNNNNNNNNNNNNNNNNNNNNNNNNNNNNNNNNNNNNNNNNNNNNNNNNNNNNNNNNNNNNNNNNNNNNNNNNNNNNNNNNNNNNNNNNNNNNNNNNNNNNNNNNNNNNNNNNNNNNNNNNNTATGTCTCCTGCATCTCCTGGGCTCTGGTGGCTTTGGTTCTGTCTACAAGGCAATTTACCATGGAGCTACAGTGGCTGTAAAACAAGTGAAGAAATGCAGTAAGAACCATTTGGCATCACGGCAAAGCTTCTGGGCAGAACTAAATGTAGTACGTCTTGACCATAACAATGTGGTACGCATAGTAGCTGCTAGCACATGTACGCCTGCTAGTCAGGATAGTTTGGGTACCATAATTATGGAATATGCAGGTAATTGCACTCTACATCATGTTATCTATGGGACTGGCTATTTAACAGGAAATAACAATGATATCCTTAAATGTGACCATGAGTTTTTGAGTACAGCTCAGGCTGTCATTTACTCCCATGATATTGTGGCAGGGTTAATGTTTCTCCATTCTCAGTTAATTGTGCATCTGGATTTAAAACCTGCTAACATATTCATCACAGAACATAATGTTTGCAAGATTGGAGACTTTGGATGCTCCCAAAAGTTAGAAGATAGTGAATCATCAGGACTATATATTTGTCATCAAGGAGGAACATACACACATCGTGCTCCTGAACTACTTACGACAACAGCCTGGAAGAGATCAACAAGAACATGGAAGCGGGGTTCCACGCGGCGGCCGCGGCCGCGGCTGCAGGCACCAACTTCGTG------GCGGCCAACCAGTGCCGGAATCTGATGGCTCACCCAGCCTCGCTGGCCGGTCCGGGCAGC------------------GCCGCCGCCGCCGCATATCCGTCGAGTGAAGCGCCCAGCGCCGCCGGAATGGCAGAGACCGGGGCAGCTGTCAAGCAATGCAGTCCTTGCTCGGCCGCCGTGCAGGGCTCATCAGGCCCCGCCGCCCTGCCCTACAGCTACTTCAGCAGCGGCTATTTCCCCTGCAGCGTCAAC---------CACCACCACCACCACAACGCCTCGCTCAAGTCCTGCGCCCAGCCAGCCTCCTCCTCCTCCTCCTCCTCCTTCGCCGACAAGTACATGGAGACGTCGGTGGCG------------GCTTCCAGCGAAGATTTCCCCTCGCGCGCCAAGGAGTTNNATGAGCAAGAAGGCTTTGCTGAAGGCTTTGTCAGGGCACTCGCAGAGCTACACAATCAAAACACCATG---CCAAGTGTTACCTCTGCTGCTCCACCTACGAACTCC---------GGCATGGCCCCTGTCTCTTCCATGGCTGGAAACAGTGGCTTCAGTGCTAACATGCACAGCGAGCCGCCCGTCTATGCTAATCTCAGTAACTTCAATCCTAGTGCACTCAATACAGTGCCTTCCTACAATGCAAACAACCTGGGCTTTCCTCCACAGCATCATATGAACCCCCAGATGCCGGTGCAGCATCCGCGCCTCCAAGCTCTGAAAGAAGAGCCTCAGACTGTCCCAGAAATGCCTNNNNNNNNNNNNNNNNCGACCAGCATGGATCAAGGGAGTTTATCAGAAGATTCCATGAATTCTTTCCTTAGGACACTGATTCAAGCTGGTATTTGGAAAAACAAGGTCCCCAAGCAGACGGCCAGAACCAAGGATGGTGTGCCAACCACA---GGGAGGGAAACCGAGGCTGAAGCAGA---GGTGACT---ACAAGCCAAGATATTCGATTTTTGGGTTTCCGG---CCTATCGTTTCGGTGGATGCGGAATTAGTGAGGCAGCAAAGACGCTTCAGTTCTCCCCGGGTCCTCCTGAGTGAAAATACCCCCCTGGAGCCTCCTCCTTTGTATCTGATGGAGGAGCCCATGGTGCTGAACCGAACGTCTCGCCGGAAGAGGCATGCGGAAGGGAAGATCCACCGTGGGGAATACTCTGTGTGTGACAGCGAGAGCGGATGGGTCACGGACAAAACGTCTGCGGTTGACATCCGAGGACACCAGGTGACTGTCCTGGGAGAAATCCGAATGGGTCCGTCTCCGGTCAAACAA?????????????????????????????????????????????????????????????????????????????????????????????????????????????????????????????????????????????????????????????????????????????????????????????????????????????????????????????????????????????????????????????????????????????????????????????????????????????????????????????????????????????????????????????????????????????????????????????????????????????????????????????????????????????????????????????????????????????????????????????????????????????????????????????????????????????????????????????????????????????????????????????????????????????????????????????????????????????????????????????????????????????????????????????????????????????????????????????????????????????NNNNNNNNNNNNNNNNNNNNNNNNNNNNNNNNNNNNNNNNNNNNNNNNNNNNNNNNNNNNNNNNNNNNNNNNNNNNNNNNNNNNNNNNNNNNNNNNNNNNNNNNNNNNNNNNNNNNNNNNNNNNNNNNNNNNNNNNNNNNNNNNNNNNNNNNNNNNNNNNNNNNNNNNNNNNNNNNNNNNNNNNNNNNNNNNNNNNNNNNNNNNNNNNNNNNNNNNNNNNNNNNNNNNNNNNNNNNNNNNNNNNNNNNNNNNNNNNNNNNNNNNNNNNNNNNNNNNNNNNNNNNNNNNNNNNNNNNNNNNNNNNNNNNNNNNNNNNNNNNNNNNNNNNNNNNNNNNNNNNNNNNNNNNNNNNNNNNNNNNNNNNNNNNNNNNNNNNNNNNNNNNNNNNNNNNNNNNNNNNNNNNNNNNNNNNNNNNNNNNNNNNNNNNNNNNNNNNNNNNNNNNNNNNNNNNNNNNNNNNNNNNNNNNNNNNNNNNNNNNNNNNNNNNNNNNNNNNNNNNNNNNNNNNNNNNNNNNNNNNNNNNNNNNNNNNNNNNNNNNNNNNNNNNNNNNNNNNNNNNNNNNNNNNNNNNNNNNNNNNNNNNNNNNNNNNNNNNNNNNNNNNNNNNNNNNNNNNNNNNNNNNNNNNNNNNNNNNNNNNNNNNNNNNNNNNNNNNNNNNNNNNNNNNNNNNNNNNNNNNNNNNNNNNNNNNNNNNNNNNNNNNNNNNNNNNNNNNNNNNNNNNNNNNNNNNNNNNNNNNNNNNNNNNNNNNNNNNNNNNNNNNNNNNNNNNNNNNNNNNNNNNNNNNNNNNNNNNNNNNNNNNNNNNNNNNNNNNNNNNNNNNNNNNNNNNNNNNNNNNNNNNNNNNNNNNNNNNNNNNNNNNNNNNNNNNNNNNNNNNNNNNNNNNNNNNNNNNNNNNNNNNNNNNNNNNNNNNNNNNNNNNNNNNNNNNNNNNNNNNNNNNNNNNNNNNNNNNNNNNNNNNNNNNNNNNNNNNNNNNNNNNNNNNNNNNNNNNNNNNNNNNNNNNNNNNNNNNNNNNNNNNNNNNNNNNNNNNNNNNNNNNNNNNNNNNNNNNNNNNNNNNNNNNNNNNNNNNNNNNNNNNNNNNNNNNNNNNNNNNNNNNNNNNNNNNNNNNNNNNNNNNNNNNNNNNNNNNNNNNNNNNNNNNNNNNNNNNNNNNNNNNNNNNNNNNNNNNNNNNNNNNNNNNNNNNNNNNNNNNNNNNNNNNNNNNNNNNNNNNNNNNNNNNNNNNNNNNNNNNNNNNNNNNNNNNNNNNNNNNNNNNNNNNNNNNNNNNNNNNNNNNNNNNNNNNNNNNNNNNNNNNNNNNNNNNNNNNNNNNNNNNNNNNNNNNNNNNNNNNNNNNNNNNNNNNNNNNNNNNNNNNNNNNNNNNNNNNNNNNNNNNNNNNNNNNNNNNNNNNNNNNNNNNNNNNNNNNNNNNNNNNNNNNNNNCTGCCTGGTTATCATCCCTTTGAATGGGAGCCTCCTTTGAAAAATGTGTCTAGTAACACAGATGTAGGCATTATTGATGGGCTGTCAGGAATACAACAGTCTGTGGATGACTACCCAGTGGATACAATTTCAAAACGATTTCGATATGATGCTGCTTTGGTGGCTACCCTTATGGATTTAGAAGAAGAAATTTTAGAAGGACTGAAAACTCATGACTTGGATGACTATTTGAAAGGACCTTTCACTGTTGTGATTAAAGAATCCTGTGATGGAATGGGAGATGTCAGTGAAAAGCATGGCAGTGGCCCAGCTGTTCCTGAAAAGGCAGTTCGATTCTCCTTCACCCTTATGAGCATCACGGTAACTCATGAGCGTGGCAGTGCAAGGATTTTTGAAGAAAGCAAACCCAATTCAGAGCTGTGTTGTAAGCCTTTATGCCTTATGCTGGCTGATGAGTCAGATCATGAGACCCTCACTGCCATCCTGAGTCCTCTTATAGCAGAACGAGAAGCCATGAAAAATAGTGCATTGATACTTTACATGGCTGGTATTCCTAGAATTTTCAAATTCATATTTAGGGGCACTGGATATGATGAAAAACTGGTCCGTGAAGTTGAGGGTCTTGAAGCATCAGGCTCTACTTACATTTGTACATTATGTGATGCCACTCGCCTAGAAGCCTCTCAGAACCTAATCCTGCATTCTGTAACCAGGAACCATGCTGAAAACCTAGAACGGTATGAAGTGTGGAGGTCCAATCCTTACCATGAAGCTGTAGATGAACTACGTCACAGAGTGAAAGGNNNNNNNNNNNNNNNNNNNNNNNNNNNNNNNNNNNNNNNNNNNNNNNNNNNNNNNNNNNNNNNNNNNNNNNNNNNNNNNNNNNNNNNNNNNNNNNNNNNNNNNNNNNNNNNNNNNNNNNNNNNNNNNNNNNNNNNNNNNNNNNNNNNNNNNNNNNNNNNNNNNNNNNNNNNNNNNNNNNNNNNNNNNNNNNNNNNNNNNNNNNNNNNNNNNNNNNNNNNNNNNNNNNNNNNNNNNNNNNNNNNNNNNNNNNNNNNNNNNNNNNNNNNNNNNNNNNNNNNNNNNNNNNNNNNNNNNNNNNNNNNNNNNNNNNNNNNNNNNNNNNNNNNNNNNNNNNNNNNNNNNNNNNNNNNNNNNNNNNNNNNNNNNNNNNNNNNNNNNNNNNNNNNNNNNNNNNNNNNNNNNNNNNNNNNNNNNNNNNNNNNNNNNNNNNNNNNNNNNNNNNNNNNNNNNNNNNNNNNNNNNNNNNNNNNNNNNNNNNNNNNNNNNNNNNNNNNNNNNNNNNNNNNNNNNNNNNNNNNNNNNNNNNNNNNNNNNNNNNNNNNNNNNNNNNNNNNNNNNNNNNNNNNNNNNN?????????????????????????????????????????????????????????????????????????????????????????????????????????????????????????????????????????????????????????????????????????????????????????????????????????????????????????????????????????????????????????????????????????????????????????????????????????????????????????????????????????????????????????????????????????????????????????????????????????????????????????????????????????????????????????????????????????????????????????????????????????????????????????????????????????????????????????????????????????????????????????????????????????????????????????????????????????????????????????????????????????????????????????????????????????????????????????????????????????????
	Agkistrodon_taylori ???????????????????????????????????????????????????????????????????????????????????????????????????????????????????????????????????????????????????????????????????????????????????????????????????????????????????????????????????????????????????????????????????????????????????????????????????????????????????????????????????????????????????????????????????????????????????????????????????????????????????????????????????????????????????????????????????????????????????????????????????????????????????????????????????????????????????????????????GCC---TGGCCGT--AAC-AC-ACAA-TT-AA--AT-TACC-AATTGTTNGCCAAACAANTACGAGTT---AT-ACTTGAAACTT-AAAAGACTT-GACGGTGCTTCACC-A-CGCCCTAGAGGAGCCTGTCCAAT-AA-CCGATAATCCARGATT-AACCCAACCCCCT--CT-------TG-CC----------A------A---C-AGTCTATATACCGCCGTCGCCAGCTTACCTTGTAAAAG-AAA-TA-AA-G--------TGAGCTAAATAG----T---A-C--T-----------A-A-C--A---CTAAAACGACAGGTCGAGGTGTAACTCATGA-AGGGG--CTAA-GATGGGCTACATTC---T-C-C------A---A-CCG-AG-A----A------T-ACGAA--CAACA-CTA-TG-AAA-CT--A-GT-CTT-C-AAAGGCGG-ATTTAGCA-G-TAAG--A-T-AAGAAT-AA-A-A-AG-CTTAACTGAA--CA-TA--ACGCAATGAAGTGCGTACACACCGCCCGTCATCCCTG??????????????????????????????????????????????????????????????????????????????????????????????????????????????????????????????????????????????????????????????????????????????????????????????????????????????????????????????????????????????????????????????????????????????????????????????????????????????????????????????????????????????????????????????????????????????????????????????????????????????????????????????????????????????????????????????????????????????????????????????????????????????????????????????????????????????????????????????????????????????????????????????????????????????????????????????????????????????????????????????????????????????????????????????????????????????????????????????????????????????????????????????????????????????????????????????????????????????????????????????????????????????????????????????????????????????????????????????????????????????????????????????????????????????????????????????????????????????????????????????????????????????????????????????????????????????????????????????????????????????????????????????????????????????????????????????????????????????????????????GTATTAAAGG--CG-ACG-CCTG-CCCAGTG-AAA----AATTAAAC-GGCCGCGGTATCCTAACCGTGC-AAAGGTAGCATAATC-ATTTGTCTAT-TAATTGTAGACCTGTATGAAAGGC-A-AAATGAGAGTCCAACTGTCTCTTATAACAAATCA-ATTAAACTGATCTCCTAGTACAAAAGCTAGAATATTAACATAAGACCAGAAGACCCTGTGAAGC-TTTAACTAACCT--ATT-AAAC--CAAATAATA-GCTA-CTTTCGGTTGGGGCGACCTTGGAATAAAAAAGAACTTCC-A----A--T-A--TA---T-GA-----CTT-CC----TC----A-T-A----------A----A-A-TCAAGGCAAACAAGCC------A----AT-------------A-T------T--A-GACCCAG----T---------AA---AGCTGAT-AATCGAAATAAGTTACTCCAGGGATAACAGCGCTATCTTCTTTAAGAGCCCATATCAAAAAG-AAGGTTTACGACCTCGATGTTGGATCAGGACATCCCAGTAATGC-AGCCGTTACTAAAGGTTCGTTTGTTCAACAATTAACAGTCCTACGTGATCTGAG?????????????????????????????????????????????????????????????????????????????????????????????????????????????????????????????????????????????????????????????????????????????????????????????????????????????????????????????????????????????????????????????????????????????????????????????????????????????????????????????????????????????????????????????????????????????????????????????????????????????????????????????????????????????????????????????????????????????????????????????????????????????????????????????????????????????????????????????????????????????????????????????????????????????????????????????????????????????????????????????????????????????????????????????????????????????????????????????????????????????????????????????????????????????????????????????????????????????????????????????????????????????????????????????????????????????????????????????????????????????????????????????????????????????????????????????????????????????????????????????????????????????????????????????????????????????????????????????????????????????????????????????????????????????????????????????????????????????????????????????????????????????????????????????????????????????????????????????????????????????????????????????????????????????????????????????????????????????????????????????????????????????????????????????????????????????????????????????????????????????????????????????????????????????????????????????????????????????????????????????????????????????????????????????????????????????????????????????????????????????????????????????????????????????????????????????????????????????????????????????????????????????????????????????????????????????????????????????????????????????????????????????????????????????????????????????????????????????????????????????????????????????????????????????????????????????????????????ATGTCTCACCAACACATACTTACACTATTTAGTCTACTTCCCGTAGGGTCAAACATCTCAATTTGATGAAATTTTGGATCAATACTACTTGCCTGCCTAATAATCCAAATTGCTACAGGCTTCTTCCTAGCAATCCACTATACAGCCAACATTAATTTAGCCTTTTCCTCTATCATCCATATCTCCCGAGATGTACCATACGGCTGAATTATACAAAACACACACGCCATCGGCGCATCTCTATTCTTCATTTGCATTTATATCCACATCGCACGAGGGATTTACTATGGCTCCTATCTAAATAAAGAAGTATGACTATCAGGCACCACCCTTCTAATCATTTTAATAGCCACCGCTTTTTTTGGCTACGTTCTACCATGGGGACAAATATCATTCTGAGCGGCAACAGTAATTACAAATCTCCTAACCGCCATTCCATATCTAGGAACAATACTCACCACCTGACTATGAGGAGGTTTCGCAATCAATGATCCCACACTAACCCGCTTCTTTGCCCTACACTTTATTCTTCCATTCGCTATTATTTCCCTATCATCAATTCACATCCTATTACTCCATAACGAAGGCTCCAACAACCCACTAGGAACAAACTCAGACATCGATAAAATCCCATTCCATCCCTACCACTCTTACAAAGACACCCTTATATTAACAATAATAATAACCCTACTATTTATCATTCTTTCACTATACCCTGATATATTAAACGACCCAGAGAACTTCTCAAAAGCTAATCCCCTAATCACCCCCCAACACATTAAACCAGAATGATATTTTCTATTCGCCTATGGCATCCTCCGGTCAATCCCAAATAAACTTGGTGGGGCCCTAGCCCTAATTCTGTCCATCGCCATTCTCTTCACAACACCCTTTATTCATACCTCCTATGCCCGATCCATAACATTTCGACCCATTATACAACTTATATTCTGAACCTTTATCACCACATTTATCATCATTACCTGAACAGCCACCAAACCAGTAGAACCCCCTTTTACAGAAATCGGCCAACTTGCCTCAATTCTATACTTCACATTCTTCATAACGAACCCACTACTCGGTCTAGCA???????????????????????????????????????????????????????????????????????????????????????????????????????????????????????????????????????????????????????????????????????????????????????????????????????????????????????????????????????????????????????????????????????????????????????????????????????????????????????????????????????????????????????????????????????????????????????????????????????????????????????????????????????????????????????????????????????????????????????????????????????????????????????????????????????????????????????????????????????????????????????????????????????????????????????????????????????????????????????????????????????????????????????????????????????????????????????????????????????????????????????????????????????????????????????????????????????????????????????????????????????????????????????????????????????????????????????????????????????????????????????????????????????????????????????????????????????????????????????????????????????????????????????????????????????????????????????????????????????????????????????????????????????????????????????????????NNNATTGCTGGCTCAATAGTATTAGCAGCAATTCTCCTAAAACTAGGAGGATATGGTATTATCCGCATAATACAGATTCTACCTACAACAAAAACCGATATATTCCTCCCATTCATCGTGCTAGCCTTATGGGGGGCCATCCTGGCCAACTTAACATGCCTACAACAAACAGACCTAAAATCTCTAATCGCCTACTCCTCCATTAGCCATATGGGCCTAGTAGTAGCTGCAATCATCATTCAAACACCATGAGGACTATCAGGGGCCATAGCCCTAATAATCGCTCATGGCTTTACCTCCTCAGCACTTTTCTGCCTAGCCAACACAACCTATGAACGAACACACACTCGAATCTTGATTCTTACACGAGGACTCCACAATATCCTACCCATAGCTACAACCTGATGACTACTAACCAACCTTATAAATATCGCCATCCCCCCCACTATAAATTTTACAGGCGAACTACTAATCATATCTGCCTTATTTAACTGATGCCCAACAACAATCATCATGCTAGGACTATCAATACTGATTACTGCCTCCTACTCACTACACATATTTTTATCAACACAAATAGGATCAACCCAACTAAAC---AACCAAACAGAACCAACACACTCACGAGAGCACCTACTAATAGTGTTACACATCATTCCACTAATAATAATCTCTATAAAGCCAGAACTAATCATCAGN??????????????????????????????????????????????????????????????????????????????????????????????????????????????????????????????????????????????????????????????????????????????????????????????????????????????????????????????????????????????????????????????????????????????????????????????????????????????????????????????????????????????????????????????????????????????????????????????????????????????????????????????????????????????????????????????????????????????????????????????????????????????????????????????????????????????????????????????????????????????????????????????????????????????????????????????????????????????????????????????????????????????????????????????????????????????????????????????????????????????????????????????????????????????????????????????????????????????????????????????????????????????????????????????????????????????????????????????????????????????????????????????????????????????????????????????????????????????????????????????????????????????????????????????????????????????????????????????????????????????????????????????????????????????????????????????????????????????????????????????????????????????????????????????????????????????????????????????????????????????????????????????????????????????????????????????????????????????????????????????????????????????????????????????????????????????????????????????????????????????????????????????????????????????????????????????????????????????????????????????????????????????????????????????????????????????????????????????????????????????????????????????????????????????????????????????????????????????????????????????????????????????????????????????????????????????????????????????????????????????????????????????????????????????????????????????????????????????????????????????????????????????????????????????????????????????????????????????????????????????????????????????????????????????????????????????????????????????????????????????????????????????????????????????????????????????????????????????????????????????????????????????????????????????????????????????????????????????????????????????????????????????????????????????????????????????????????????????????????????????????????????????????????????????????????????????????????????????????????????????????????????????????????????????????????????????????????????????????????????????????????????????????????????????????????????????????????????????????????????????????????????????????????????????????????????????????????????????????????????????????????????????????????????????????????????????????????????????????????????????????????????????????????????????????????????????????????????????????????????????????????????????????????????????????????????????????????????????????????????????????????????????????????????????????????????????????????????????????????????????????????????????????????????????????????????????????????????????????????????????????????????????????????????????????????????????????????????????????????????????????????????????????????????????????????????????????????????????????????????????????????????????????????????????????????????????????????????????????????????????????????????????????????????????????????????????????????????????????????????????????????????????????????????????????????????????????????????????????????????????????????????????????????????????????????????????????????????????????????????????????????????????????????????????????????????????????????????????????????????????????????????????????????????????????????????????????????????????????????????????????????????????????????????????????????????????????????????????????????????????????????????????????????????????????????????????????????????????????????????????????????????????????????????????????????????????????????????????????????????????????????????????????????????????????????????????????????????????????????????????????????????????????????????????????????????????????????????????????????????????????????????????????????????????????????????????????????????????????????????????????????????????????????????????????????????????????????????????????????????????????????????????????????????????????????????????????????????????????????????????????????????????????????????????????????????????????????????????????????????????????????????????????????????????????????????????????????????????????????????????????????????????????????????????????????????????????????????????????????????????????????????????????????????????????????????????????????????????????????????????????????????????????????????????????????????????????????????????????????????????????????????????????????????????????????????????????????????????????????????????????????????????????????????????????????????????????????????????????????????????????????????????????????????????????????????????????????????????????????????????????????????????????????????????????????????????????????????????????????????????????????????????????????????????????????????????????????????????????????????????????????????????????????????????????????????????????????????????????????????????????????????????????????????????????????????????????????????????????????????????????????????????????????????????????????????????????????????????????????????????????????????????????????????????????????????????????????????????????????????????????????????????????????????????????????????????????????????????????????????????????????????????????????????????????????????????????????????????????????????????????????????????????????????????????????????????????????????????????????????????????????????????????????????????????????????????????????????????????????????????????????????????????????????????????????????????????????????????????????????????????????????????????????????????????????????????????????????????????????????????????????????????????????????????????????????????????????????????????????????????????????????????????????????????????????????????????????????????????????????????????????????????????????????????????????????????????????????????????????????????????????????????????????????????????????????????????????????????????????????????????????????????????????????????????????????????????????????????????????????????????????????????????????????????????????????????????????????????????????????????????????????????????????????????????????????????????????????????????????????????????????????????????????????????????????????????????????????????????????????????????????????????????????????????????????????????????????????????????????????????????????????????????????????????????????????????????????????????????????????????????????????????????????????????????????????????????????????????????????????????????????????????????????????????????????????????????????????????????????????????????????????????????????????????????????????????????????????????????????????????????????????????????????????????????????????????????????????????????????????????????????????????????????????????????????????????????????????????????????????????????????????????????????????????????????????????????????????????????????????????????????????????????????????????????????????????????????????????????????????????????????????????????????????????????????????????????????????????????????????????????????????????????????????????????????????????????????????????????????????????????????????????????????????????????????????????????????????????????????????????????????????????????????????????????????????????????????????
	Ahaetulla_fronticincta ?????????????????????????????????????????????????????????????????????????????????????????????????????????????????????????????????????????????????????????????????????????????????????????????????????????????????????????????????????????????????????????????????????????????????????????????????????????????????????????????????????????????????????????????????????????????????????????????????????????????????????????????????????????????????????????????????????????????????????????????????????????????????????????????????????????????????????????????????????????????????????????????????????????????????????????????????????????????????????????????????????????????????????????????????????????????????????????????????????????????????????????????????????????????????????????????????????????????????????????????????????????????????????????????????????????????????????????????????????????????????????????????????????????????????????????????????????????????????????????????????????????????????????????????????????????????????????????????????????????????????????????????????????????????????????????????????????????????????????????????????????????????????????????????????????????????????????????????????????????????????????????????????????????????????????????????????????????????????????????????????????????????????????????????????????????????????????????????????????????????????????????????????????????????????????????????????????????????????????????????????????????????????????????????????????????????????????????????????????????????????????????????????????????????????????????????????????????????????????????????????????????????????????????????????????????????????????????????????????????????????????????????????????????????????????????????????????????????????????????????????????????????????????????????????????????????????????????????????????????????????????????????????????????????????????????????????????????????????????????????????????????????????????????????????????????????????????????????????????????????????????????????????????????????????????????????????????????????????????????????????????????????????????????????????????????????????????????????????????????????????????????????????????????????????????????????????????????????????????????????????????????????????????????????????????????????????????????????????????????????????????????????????????????????????????????????????????????????????????????????????????????????????????????????????????????????????????????????????????????????????????????????????????????????????????????????????????????????????????????????????????????????????????????????????????????????????????????????????????????????????????????????????????????????????????????????????????????????????????????????????????????????????????????????????????????????????????????????????????????????????????????????????????????????????????????????????????????????????????????????????????????????????????????????????????????????????????????????????????????????????????????????????????????????????????????????????????????????????????????????????????????????????????????????????????????????????????????????????????????????????????????????????????????????????????????????????????????????????????????????????????????????????????????????????????????????????????????????????????????????????????????????????????????????????????????????????????????????????????????????????????????????????????????????????????????????????????????????????????????????????????????????????????????????????????????????????????????????????????????????????????????????????????????????????????????????????????????????????????????????????????????????????????????????????????????????????????????????????????????????????????????????????????????????????????????????????????????????????????????????????????????????????????????????????????????????????????????????????????????????????????????????????????????????????????????????????????????????????????????????????????????????????????????????????????????????????????????????????????????????????????????????????????????????????????????????????????????????????????????????????????????????????????????????????????????????????????????????????????????????????????????????????????????????????????????????????????????????????????????????????????????????????????????????????????????????????????????????????????????????????????????????????????????????????????????????????????????????????????????????????????????????????????????????????????????????????????????????????????????????????????????????????????????????????????????????????????????????????????????????????????????????????????????????????????????????????????????????????????????????????????????????ATGTCTAACCAACACATACTCACACTATTTAACCTACTGCCAGTAGGATTAAACATCTCCACCTGGTGGAATTTCGGATCCATGCTACTAACCTGCTCAATCTTACAAATCGCAACAGGATTCTTCCTAGCAATCCACTATACCGCTAATATTAACCTAGCATTCTCATCAATCATTCACATTACACGGGATGTCCCATACGGGTGAATCATACAAAACCTACACGCAATCGGCGCATCCATATTCTTCATCTGCATATACATTCACATTGCACGTGGGTTATACTACGGGTCTTATTTAAATAAAAACGTTTGACTATCAGGAACCATATTATTAATTACACTTATAGCAACAGCTTTCTTCGGTTATGTGCTCCCGTGAGGACAAATATCATTCTGAGCAGCAACCGTAATTACAAACCTATTAACCGCTTTACCATACATCGGAACAACACTGACAACATGACTCTGAGGGGGATTCTCAATTAATGATCCAACCCTAACACGATTCTTCGCCCTACACTTCATCCTACCATTTCTAATTATCTCAATATCCTTAATCCACATCATATTACTTCACAAAGAAGGTTCAAGCAACCCACTAGGAACAAACTCAGACATTGACAAAATCCCATTCCATCCATACCACTCATACAAAGACACCCTAATACTAACCATTTTAATCACCACAATACTCATAATTATATCATTCACTCCAAACATCTTCAATGACCCAGAAAACTTCTCAAAAGCTAACCCACTAGTAACACCACAGCACATCAAACCAGAATGATACTTCCTATTCGCCTACGGAATCCTACGATCTATCCCGAACAAGCTCGGTGGAACCATAGCACTAATCATATCCGTACTAATCCTAATAACAATACCATTCACCCACACATCCAACCTACGAGCAATAACATTCCGACCAGCAGCACAACTAATATTCTGAACACTGATCGCAACATTCATCACAATCACGTGAGCAGCAACTAAACCGGTAGAACCCCCATTCACCATAATCGGACAAACAACCTCAATTTTATATTTTTCATTTTTCATTATAAATCCCATCTTAGGATGATCA???????????????????????????????????????????????????????????????????????????????????????????????????????????????????????????????????????????????????????????????????????????????????????????????????????????????????????????????????????????????????????????????????????????????????????????????????????????????????????????????????????????????????????????????????????????????????????????????????????????????????????????????????????????????????????????????????????????????????????????????????????????????????????????????????????????????????????????????????????????????????????????????????????????????????????????????????????????????????????????????????????????????????????????????????????????????????????????????????????????????????????????????????????????????????????????????????????????????????????????????????????????????????????????????????????????????????????????????????????????????????????????????????????????????????????????????????????????????????????????????????????????????????????????????????????????????????????????????????????????????????????????????????????????????????????????????????????????????????????????????????????????????????????????????????????????????????????????????????????????????????????????????????????????????????????????????????????????????????????????????????????????????????????????????????????????????????????????????????????????????????????????????????????????????????????????????????????????????????????????????????????????????????????????????????????????????????????????????????????????????????????????????????????????????????????????????????????????????????????????????????????????????????????????????????????????????????????????????????????????????????????????????????????????????????????????????????????????????????????????????????????????????????????????????????????????????????????????????????????????????????????????????????????????????????????????????????????????????????????????????????????????????????????????????????????????????????????????????????????????????????????????????????????????????????????????????????????????????????????????????????????????????????????????????????????????????????????????????????????????????????????????????????????????????????????????????????????????????????????????????????????????????????????????????????????????????????????????????????????????????????????????????????????????????????????????????????????????????????????????????????????????????????????????????????????????????????????????????????????????????????????????????????????????????????????????????????????????????????????????????????????????????????????????????????????????????????????????????????????????????????????????????????????????????????????????????????????????????????????????????????????????????????????????????????????????????????????????????????????????????????????????????????????????????????????????????????????????????????????NNNNNNNNNNNNNNNNNNNNNNNNNNNNNNNNNNNNNNNNNNNNNNNNNNNNNNNNNNNNNNNNNNNNNNNNNNNNNNNNNNNNNNNNNNNNNNNNNNNNNNNNNNNNNNNNNNNNNNNNNNNNNNNNTCTCCTGAATCTCCTCGGCTCTGGTGGATTTGGTTCTGTTTACAAGGCAACTTACCATGGAGCTACAGTGGCTGTAAAACAAGTGAAGAGATGCAGTAAAAACCATTTGGCATCACGGCAGAGCTTCTGGGCAGAACTAAATGTAGCACGTCTTGACCATAACAATGTGGTACACATAGTAGCTGCTAGCACATGTACCCCTACTAGTCAGGATAGTTTGGGTACCATAATTATGGAATATGCAGGTAATTGCACTCTACATCATGTTATCTACGGAACTGATTATTTAACAGGAAAT---AACGATGGTCTTAAATGTGACCGTGGGTGTTTGAGTACAGCTCAGGCTGTCATTTACTCCTGTGATATTGTGGCAGGGTTAATGTTTCTCCATTCTCAGTTAATTGTGCATCTGGATTTAAAACCTGCTAACATATTCATAACGGAACATAATGTTTGTAAGATTGGAGACTTTGGATGTTCCCAAAAGCTAGAAGATAGTGAATCTTCAGGACTACATCTTTGTCATCAAGGGGGAACCTACACACATCGTGCTCCTGAACTTCTTA????????????????????????????????????????????????????????????????????????????????????????????????????????????????????????????????????????????????????????????????????????????????????????????????????????????????????????????????????????????????????????????????????????????????????????????????????????????????????????????????????????????????????????????????????????????????????????????????????????????????????????????????????????????????????????????????????????????????????????????????????????????????????????????????????????????????????????????????????????????????????????????????????????????????????????????????????????????????????????????????????????????????????????????????????????????????????????????????????????????????????????????????????????????????????????????????????????????????????????????????????????????????????????????????????????????????????????????????????????????????????????????????????????????????????????????????????????????????????????????????????????????????????????????????????????????????????????????????????????????????????????????????????????????????????????????????????????????????????????????????????????????????????????????????????????????????????????????????????????????????????????????????????????????????????????????????????????????????????????????????????????????????????????????????????????????????????????????????????????????????????????????????????????????????????????????????????????????????????????????????????????????????????????????????????????????????????????????????????????????????????????????????????????????????????????????????????????????????????????????????????????????????????????????????????????????????????????????????????????????????????????????????????????????????????????????????????????????????????????????????????????????????????????????????????????????????????????????????????????????????????????????????????????????????????????????????????????????????????????????????????????????????????????????????????????????????????????????????????????????????????????????????????????????????????????????????????????????????????????????????????????????????????????????????????????????????????????????????????????????????????????????????????????????????????????????????????????????????????????????????????????????????????????????????????????????????????????????????????????????????????????????????????????????????????????????????????????????????????????????????????????????????????????????????????????????????????????????????????????????????????????????????????????????????????????????????????????????????????????????????????????????????????????????????????????????????????????????????????????????????????????????????????????????????????????????????????????????????????????????????????????????????????????????????????????????????????????????????????????????????????????????????????????????????????????????????????????????????????????????????????????????????????????????????????????????????????????????????????????????????????????????????????????????????????????????????????????????????????????????????????????????????????????????????????????????????????????????????????????????????????????????????????????????????????????????????????????????????????????????????????????????????????????????????????????????????????????????????????????????????????????????????????????????????????????????????????????????????????????????????????????????????????????????????????????????????????????????????????????????????????????????????????????????????????????????????????????????????????????????????????????????????????????????????????????????????????????????????????????????????????????????????????????????????????????????????????????????????????????????????????????????????????????????????????????????????????????????????????????????????????????????????????????????????????????????????????????????????????????????????????????????????????????????????????????????????????????????????????????????????????????????????????????????????????????????????????????????????????????????????????????????????????????????????????????????????????????????????????????????????????????????????????????????????????????????????????????????????????????????????????????????????????????????????????????????????????????????????????????????????????????????????????????????????????????????????????????????????????????????????????????????????????????????????????????????????????????????????????????????????????????????????????????????????????????????????????????????????????????????????????????????????????????????????????????????????????????????????????????????????????????????????????????????????????????????????????????????????????????????????????????????????????????????????????????????????????????????????????????????????????????????????????????????????????????????????????????????????????????????????????????????????????????????????????????????????????????????????????????????????????????????????????????????????????????????????????????????????????????????????????????????????????????????????????????????????????????????????????????????????????????????????????????????????????????????????????????????????????????????????????????????????????????????????????????????????????????????????????????????????????????????????????????????????????????????????????????????????????????????????????????????????????????????????????????????????????????????????????????????????????????????????????????????????????????????????????????????????????????????????????????????????????????????????????????????????????????????????????????????????????????????????????????????????????????????????????????????????????????????????????????????????????????????????????
	Ahaetulla_nasuta ?????????????????????????????????????????????????????????????????????????????????????????????????????????????????????????????????????????????????????????????????????????????????????????????????????????????????????????????????????????????????????????????????????????????????????????????????????????????????????????????????????????????????????????????????????????????????????????????????????????????????????????????????????????????????????????????????????????????????????????????????????????????????????????????????????????????????????????????????????????????????????????????????????????????????????????????????????????????????????????????????????????????????????????????????????????????GATACCCCACGATA-AACCCAACCCCAG--CT-------AG-CC----C-----T------A---C-AGTCTATATACCGCCGTCGCCAGCTCACCTTGTGAAAG-CAA-CA-AA-G--------TGAGCCAAACAG----C---C-C--C-------------A-C--A---CTAACACGACAGGTGGAGGTGTAAATCATGC-TGGGGT-AAAA-GATGGGCTACATTT---T-C-T-----AC--CA-CAG-AA-A----A------C-AGGAA--C-AGA-CTA-TG-AAA-CT--A-GA-AAC-T-GAAGGCGG-ATTTA???????????????????????????????????????????????????????????????????????????????????????????????????????????????????????????????????????????????????????????????????????????????????????????????????????????????????????????????????????????????????????????????????????????????????????????????????????????????????????????????????????????????????????????????????????????????????????????????????????????????????????????????????????????????????????????????????????????????????????????????????????????????????????????????????????????????????????????????????????????????????????????????????????????????????????????????????????????????????????????????????????????????????????????????????????????????????????????????????????????????????????????????????????????????????????????????????????????????????????????????????????????????????????????????????????????????????????????????????????????????????????????????????????????????????????????????????????????????????????????????????????????????????????????????????????????????????????????????????????????????????????????????????????????????????????????????????????????????????????????????????????????????????????????????????????????????????????????????????????????????????????????????????????????????????????????????????????????????????????????????????????????????????????????????????????????????????????????????????????????????????????????????????????????????????????????????????????????????????????????????????????????????????????????????????????????????????????????????????????????????????????????????????????????????????????????????????????????????????????????????????????????????????????????????????????????????????????????????????????????????????????????????????????????????????????????????????????????????????????????????????????????????????????????????????????????????????????????????????????????????????????????????????????????????????????????????????????????????????????????????????????????????????????????????????????????????????????????????????????????????????????????????????????????????????????????????????????????????????????????????????????????????????????????????????????????????????????????????????????????????????????????????????????????????????????????????????????????????????????????????????????????????????????????????????????????????????????????????????????????????????????????????????????????????????????????????????????????????????????????????????????????????????????????????????????????????????????????????????????????????????????????????????????????????????????????????????????????????????????????????????????????????????????????????????????????????????????????????????????????????????????????????????????????????????????????????????????????????????????????????????????????????????????????????????????????????????????????????????????????????????????????????????????????????????????????????????????????????????????????????????????????????????????????????????????????????????????????????????????????????????????????????????????????????????????????????????????????????????????????????????????????????????????????????????????????????????????????????????????????????????????????????????????????????????????????????????????????????????????????????????????????????????????????????????????????????????????????????????????????????????????????????????????????????????????????????????????????????????????????????????????????????????????????????????????????????????????????????????????????????????????????????????????????????????????????????????????????????????????????????????????????????????????????????????????????????????????????????????????????????????????????????????????????????????????????ATGTCTAACCAACATAAACTCACACTATTTAACCTACTACCAGTTGGATTAAATATCTCCACCTGATGGAATTTTGGATCCATGCTCCTGACCTGCTCAATCCTACAAATAGCAACAGGATTCTTCCTAGCAATCCACTATACCGCTAACATTAACCTAGCGTTCTCATCAATTATTCACATTACACGTGACGTCCCATACGGCTGAATCATACAAAACCTACACGCAATCGGCGCATCCATATTCTTCATCTGCATCTACATCCACATCGCACGTGGGTTGTACTACGGATCCTACCTAAATAAAAACGTTTGATTATCCGGAACAATCCTACTAATTATCCTAATAGCAACAGCTTTCTTCGGGTACGTACTACCATGAGGACAAATATCATTCTGAGCAGCAACAGTAATCACAAACCTACTGACCGCCGTACCATACATTGGAACATCACTAACCACTTGACTTTGAGGGGGGTTCTCAATTAATGATCCCACACTGACACGATTCTTCGCCCTACATTTTATCCTCCCATTTTTAATCATCTCAATATCCTCAATCCATATCATACTCCTTCACAAAGAGGGTTCAAGCAACCCATTAGGAACCAATTCAGACATCGACAAAATCCCGTTCCACCCGTACCACTCATACAAAGACGCCCTTATACTAACTATTTTAATCACCACCATATTCACAATTATATCATTTACCCCAAACATTTTCAACGATCCTGAAAACTTCTCAAAAGCCAACCCCCTGGTAACACCACAGCACATTAAACCAGAGTGATACTTCCTATTTGCCTACGGAATCCTACGATCAATCCCAAACAAACTGGGCGGGACTGTAGCCCTAATCTTATCGGTGATAATCCTAATAACAATACCATTCACTCACACATCCTACCTACGATCAATAACATTCCGACCCATAGCACAACTAATATTCTGAACAATAATCGCAACTTTCATCACAATCACATGAGCAGCAACTAAACCAGTAGAACCCCCATTCACCACAATCGGACAAACAACCTCTATCCTATACTTCTCATTTTTTATTATAAACCCAATCCTGGGATGATCA???????????????????????????????????????????????????????????????????????????????????????????????????????????????????????????????????????????????????????????????????????????????????????????????????????????????????????????????????????????????????????????????????????????????????????????????????????????????????????????????????????????????????????????????????????????????????????????????????????????????????????????????????????????????????????????????????????????????????????????????????????????????????????????????????????????????????????????????????????????????????????????????????????????????????????????????????????????????????????????????????????????????????????????????????????????????????????????????????????????????????????????????????????????????????????????????????????????????????????????????????????????????????????????????????????????????????????????????????????????????????????????????????????????????????????????????????????????????????????????????????????????????????????????????????????????????????????????????????????????????????????????????????????????????????????????????????????????????????????????????????????????????????????????????????????????????????????????????????????????????????????????????????????????????????????????????????????????????????????????????????????????????????????????????????GCAATCATAATCCAAACACAATGAAGCCTATCAGGGGCCATGTATCTAATAATCGCCCACGGATTTACCTCATCAACACTATTCTGTTTGGCCAATACCACATACGAACGAACTAAAACTCGAATTATATTACTGACACAAGGATTTCACAGCGTCCTACCGTTAGCTACCACTTGATGATTAGTAACAAACCTAATAAATATCGCAACCCCGCCCAGCATAAACTTCACAGGCGAATTATTAATCACATCATCCCTATTCAACTGATGTCCGACAACAATAATTATTCTGGGGCTATCAATACTAATTACAGCATCATACTCATTACACATATTCCTATCAACACAGACAGGAACACCAACATCAAAC---ACCACCACACACCCCACACACTCCCGAGAGCATTTACTAATAATACTACACACAATCCCACTACTACTAGTATCACTAAAACCAGAATTAGTATACTAG?????????????????????????????????????????????????????????????????????????????????????????????????????????????????????????????????????????????????????????????????????????????????????????????????????????????????????????????????????????????????????????????????????????????????????????????????????????????????????????????????????????????????????????????????????????????????????????????????????????????????????????????????????????????????????????????????????????????????????????????????????????????????????????????????????????????????????????????????????????????????????????????????????????????????????????????????????????????????????????????????????????????????????????????????????????????????????????????????????????????????????????????????????????????????????????????????????????????????????????????????????????????????????????????????????????????????????????????????????????????????????????????????????????????????????????????????????????????????????????????????????????????????????????????????????????????????????????????????????????????????????????????????????????????????????????????????????????????????????????????????????????????????????????????????????????????????????????????????????????????????????????????TCTCCTGAATCTCCTCGGCTCTGGTGGATTTGGTTCTGTTTACAAGGCAACTTACCATGGAGCTATAGTGGCTGTAAAACAAGTGAAGAGATGCAGTAAAAACCATCTGGCATCACGGCAAAGCTTCTGGGCAGAACTAAATGTAGCACGTCTTGACCATAACAATGTGGTACACATAGTAGCTGCTAGCACATGTACCCCTACTAGTCAGGATAGTTTGGGTACCATAATTATGGAATACGCAGGTAATTGCACTCTACATCATGTTATCTACGGAACTGATTATTTAACAGGAAAT---AACGATGGTCTTAAATGTGACCGTGGGTGTTTGAGTACAGCTCAGGCTGTCATTTACTCCTGTGATATTGTGGCAGGGTTAATGTTTCTCCATTCTCAGTTAATTGTGCATCTGGATTTAAAACCTGCTAACATATTCATAACAGAACATAATGTTTGTAAGATTGGAGACTTTGGATGTTCCCAAAAGCTAGAAGATAGTGAATCTTCAGGACTA????????????????????????????????????????????????????????????????????????????????????????????????????????????????????????????????????????????????????????????????????????????????????????????????????????????????????????????????????????????????????????????????????????????????????????????????????????????????????????????????????????????????????????????????????????????????????????????????????????????????????????????????????????????????????????????????????????????????????????????????????????????????????????????????????????????????????????????????????????????????????????????????????????????????????????????????????????????????????????????????????????????????????????????????????????????????????????????????????????????????????????????????????????????????????????????????????????????????????????????????????????????????????????????????????????????????????????????????????????????????????????????????????????????????????????????????????????????????????????????????????????????????????????????????????????????????????????????????????????????????????????????????????????????????????????????????????????????????????????????????????????????????????????????????????????????????????????????????????????????????????????????????????????????????????????????????????????????????????????????????????????????????????????????????????????????????????????????????????????????????????????????????????????????????????????????????????????????????????????????????????????????????????????????????????????????????????????????????????????????????????????????????????????????????????????????????????????????????????????????????????????????????????????????????????????????????????????????????????????????????????????????????????????????????????????????????????????????????????????????????????????????????????????????????????????????????????????????????????????????????????????????????????????????????????????????????????????????????????????????????????????????????????????????????????????????????????????????????????????????????????????????????????????????????????????????????????????????????????????????????????????????????????????????????????????????????????????????????????????????????????????????????????????????????????????????????????????????????????????????????????????????????????????????????????????????????????????????????????????????????????????????????????????????????????????????????????????????????????????????????????????????????????????????????????????????????????????????????????????????????????????????????????????????????????????????????????????????????????????????????????????????????????????????????????????????????????????????????????????????????????????????????????????????????????????????????????????????????????????????????????????????????????????????????????????????????????????????????????????????????????????????????????????????????????????????????????????????????????????????????????????????????????????????????????????????????????????????????????????????????????????????????????????????????????????????????????????????????????????????????????????????????????????????????????????????????????????????????????????????????????????????????????????????????????????????????????????????????????????????????????????????????????????????????????????????????????????????????????????????????????????????????????????????????????????????????????????????????????????????????????????????????????????????????????????????????????????????????????????????????????????????????????????????????????????????????????????????????????????????????????????????????????????????????????????????????????????????????????????????????????????????????????????????????????????????????????CACAGATGTAGGCATTATTGATGGGCTGTCAGGAATACAGCAGTCTGTGGATGACTACCCAGTGGATACAATTGCAAAGCGATTTCGATATGATGCAGCTTTGGTGGCTGCCCTTATGGATCTAGAAGAAGAAATTTTAGAAGGACTGAAAACTCATGACTTGGATGACTATTTGAAAGGACCCTTCACTGTAGTGATTAAAGAATCCTGCGATGGAATGGGAGATGTCAGTGAAAAGCATGGCTGTGGCCCAGCTGTTCCTGAAAAGGCAGTTCGATTCTCCTTCACCCTCATGAGCATCACTGTAACTCATGACCGTGGCACCGCGAGGATTTTTGAAGAAAACAAACCCAATTCAGAGTTGTGTTGTAAGCCTTTGTGTCTTATGCTGGCTGATGAGTCAGATCATGAGACACTCACTGCCATCCTGAGTCCTCTTATAACAGAACGGGAAGCCATGAAACATAGCACAYTGATACTTTATATGGCTGGTATTCCTAGAATTTTCAAATTCATATTTAGGGGCACTGGATATGATGAAAAACTTGTCCGTGAAGTTGAGGGTCTTGAAGCATCAGGCTCTACTTACATTTGCACACTTTGTGATGCCACCCGCCTAGAAGCATCTCAGAACCTAATCCTGCATTCTGTAACCAGGAATCATGCTGAAAACCTAGAACGATATGAAGTGTGGAGGTCCAATCCTTACCATGAAGCTGTTGATGAACTACGTCACAGAGTGAAAGGTGTATCTGCCAAGC???????????????????????????????????????????????????????????????????????????????????????????????????????????????????????????????????????????????????????????????????????????????????????????????????????????????????????????????????????????????????????????????????????????????????????????????????????????????????????????????????????????????????????????????????????????????????????????????????????????????????????????????????????????????????????????????????????????????????????????????????????????????????????????????????????????????????????????????????????????????????????????????????????????????????????????????????????????????????????????????????????????????????????????????????????????????????????????????????????????????????????????????????????????????????????????????????????????????????????????????????????????????????????????????????????????????????????????????????????????????????????????????????????????????????????????????????????????????????????????????????????????????????????????????????????????????????????????????????????????????????????????????????????????????????????????????????????????????????????????????????????????????????????????????????????????????????????????????????????????????????????????????????????????????????????????????????????????????????????????
	Ahaetulla_prasina ?????????????????????????????????????????????????????????????????????????????????????????????????????????????????????????????????????????????????????????????????????????????????????????????????????????????????????????????????????????????????????????????????????????????????????????????????????????????????????????????????????????????????????????????????????????????????????????????????????????????????????????????????????????????????????????????????????????????????????????????????????????????????????????????????????????????????????????TACTATGCC---CAGCAGT--AAC-ACAACAA-TT-AA--AT-AACG-CATTGTTCGCCAAATAACTACGAGTA---AAAACTTAAAATTT-AAAAGACTT-GACGGTATCTCACA-A-CAACCTAGAGGAGCCTGTCTAAT-AA-CCGATACCCCACGATA-AACCTAACCCAGG--CT-------AG-CC----C-----A------A---C-AGTCTATATACCGCCGTCGCCAGCCCACCTTGTGAAAG-TAA-CA-GA-G--------TGGGCCTAAAAG----C---C-A--C-----------A-A-C--A---CTAACACGACAGGTCGAGGTGTAACTTATGC-CTGGGT-AAAA-GATGGGCTACATTT---T-C-T-----AC--CA-CAG-AA-T----A------A-ACGAA--T-AGA-CTT-TG-AAA-CA--A-GA-AAC-T-GAAGGCGG-ATTTAGAA-G-TAAG--C-T-GAGAAC-AA-ATA-TA-CTCAACCGAA--AT-CA--ATGCAATGAGATGCGTACACACCGCCCGTCATCCCTGA-C-AA-C-CA-A--T-AAA---CCACA--AAA-ATAT-TAAAAC----AAA-TAG------C-AC---TAA-ACA????????????????????????????????????????????????????????????????????????????????????????????????????????????????????????????????????????????????????????????????????????????????????????????????????????????????????????????????????????????????????????????????????????????????????????????????????????????????????????????????????????????????????????????????????????????????????????????????????????????????????????????????????????????????????????????????????????????????????????????????????????????????????????????????????????????????????????????????????????????????????????????????????????????????????????????????????????????????????????????????????????????????????????????????????????????????????????????????????????????????????????????????????????????????????????????????????????????????????????????????????????????????????????????????????????????????????????????????????????????????????????????????????????????????????????????????????????????????????????????????????????????????????????????????????????????????ACATAACCTTTAG--C----C--AA-ACAAATATTAAAGG--CA-ACG-CCTG-CCCAGTG-AAC----AATTAAAC-GGCCGCGGTACACTAACCGTGC-AAAGGTAGCATAATA-ATTTGTCTAC-TAATTATAGACCTGCATGAAAGGC-A-AAATGAGGGCTTGACTGTCTCTTATAGTAAATCA-ATTAAACTGATCTCCTAGTAAAAAAGCTAGAATTACCACATAAGACCAGAAGACCCTGTGAAGC-TTAAACTAAACT--ATT-AAAC--CAAATAATA-ACTA-CTTTAGGTTGGGGCGACCTTGGAAAAAGAATAACTTCAA-A----A-GT-C--TA-A-C-GA-----------------------C-A----------C----A-A-A-CAGGCCGACAAGCC------A----AT------------CA-A------A--C-GACCCAG----C---------AA---CGCTGAA-AATTGAACCAAGTTACTCCAGGGATAACAGCGCAATCTTCTTCAAGAGCCCATATCAAAAAG-AAGGTTTACGACCTCGATGTTGGATCAGGACATCCTAATGGTGC-AGAAGCTATTAAGGGTTCGTTTGTTCAACGATTAAT-GTCCTACG??????????????????????????????????????????????????????????????????????????????????????????????????????????????????????????????????????????????????????????????????????????????????????????????????????????????????????????????????????????????????????????????????????????????????????????????????????????????????????????????????????????????????????????????????????????????????????????????????????????????????????????????????????????????????????????????????????????????????????????????????????????????????????????????????????????????????????????????????????????????????????????????????????????????????????????????????????????????????????????????????????????????????????????????????????????????????????????????????????????????????????????????????????????????????????????????????????????????????????????????????????????????????????????????????????????????????????????????????????????????????????????????????????????????????????????????????????????????????????????????????????????????????????????????????????????????????????????????????????????????????????????????????????????????????????????????????????????????????????????????????????????????????????????????????????????????????????????????????????????????????????????????????????????????????????????????????????????????????????????????????????????????????????????????????????????????????????????????????????????????????????????????????????????????????????????????????????????????????????????????????????????????????????????????????????????????????????????????????????????????????????????????????????????????????????????????????????????????????????????????????????????????????????????????????????????????????????????????????????????????????????????????????????????????????????????????????????????????????????????????????????????????????????????????????????????????????????????????????ATGACCAACCAACATATACTCATTACATTCAACCTACTACCAGTTGGATTGAATATCTCAACCTGATGAAATTTCGGCTCCATGCTATTAACCTGCTCAATCCTACAAATAGTAACAGGGCTATTCCTAGCAATCCACTACACTGCCAACATCAACTTAGCCTTCTCATCAATTGTCCACATTACTCGAGACGTCCCATATGGATGAACCATACAAAACCTACACGCAATCGGCGCATCAATATTCTTCATTTGTATTTACATTCACATCGCACGGGGTTTATACTACGGCTCATACCTAAACAAAAACGTCTGACTATCAGGAACAATTTTACTAATCACCCTAATAGCAACTGCTTTCTTTGGGTATGTGCTACCATGGGGACAAATATCATTCTGAGCGGCAACAGTAATCACAAACCTACTAACCGCCGTACCCTATGTTGGAACTGTACTAACCACCTGGCTATGGGGAGGATTCTCAATTAATAATCCCACTTTAACACGATTCTTTGCCCTACACTTCATACTCCCATTCCTGATCATCTCTATATCATCAATTCACATTATACTTCTACACAAAGAAGGTTCAAGTAACCCATTAGGAACCAACTCAGACATCGACAAAA????????????????????????????????????????????????????????????????????????????????????????????????????????????????????????????????????????????????????????????????????????????????????????????????????????????????????????????????????????????????????????????????????????????????????????????????????????????????????????????????????????????????????????????????????????????????????????????????????????????????????????????????????????????????????????????????????????????????????????????????????????????????????????????????????????????????????????????????????????????????????????????????????????????????????????????????????????????????????????????????????????????????????????????????????????????????????????????????????????????????????????????????????????????????????????????????????????????????????????????????????????????????????????????????????????????????????????????????????????????????????????????????????????????????????????????????????????????????????????????????????????????????????????????????????????????????????????????????????????????????????????????????????????????????????????????????????????????????????????????????????????????????????????????????????????????????????????????????????????????????????????????????????????????????????????????????????????????????????????????????????????????????????????????????????????????????????????????????????????????????????????????????????????????????????????????????????????????????????????????????????????????????????????????????????????????????????????????????????????????????????????????????????????????????????????????????????????????????????????????????????????????????????????????????????????????????????????????????????????????????????????????????????????????????????????????????????????????????????????????????????????????????????????????????????????????????????????????????????????????????????????????????????????????????????????????????????????????????????????????????????????????????????????????????????????????????????????????????????????????????????????????????????????????????????????????????????????????????????????????????????????????????????????????????????????????????????????????????????????????????????????????????????????????????????????????????????????????????????????????????????????????????????????????????????????????????????????????????????????????????????????????????????????????????????????????????????????????????????????????????????????????????????????????????????????????????????????????????????????????????????????????????????????????????????????????????????????????????????????????????????????????????????????????????????????????????????????????????????????????????????????????????GAGTTGCATGAAAGCTGCCCCCATGAAGGAAGTTAGTATCAGAGGACAAGGCAGCTTGGCTTATCCTGGTCTTCGGACACAGGGAAATCTGGAGACCCTCGGTGGGCCCAATGATGCCACCAGAGGATTAACATCTTTGGCAGACACTTTTGAACATGTCATTGAGGAGCTCCTGGATGAACAACAG---GTCATTCAACCC---AGCAAGGAAAATAAGGATGCAGACTTGTACTCATCACGGGTGATGCTAAGCAGTCAAGTGCCTTTGGAGCCTCCTCTGCTTTTCCTGCTCGAGGAGTATAAAAACTACTTGGATGCTGCAAACATGTCCATGAGGGTCCGGCGCCATTCTGACCCTGCTCGCCGTGGGGAACTGAGCGTGTGTGACAGTACTAGTGAGTGGGTGACAGCAGCTGAAAAAAAGACTGCAGTAGACATGTCTGGAGCAACGGTTACAGTCCTGGAAAAAGTCCCAGTGCCCAAAGGCCAATTGAAGCAATATTTTTATGAGACCAAGTGCAGCACGAAGGGTTATGCAAAAGAAGGCTGTAGGGGCATAGACAAGAGGTACTGGAATTCCCAGTGCCGAACTACTCAGTCTTACGTCCGCGCTCTCACCATGGATAACAAAAAGAGAGTTGGATGGCGCTTTATAAGAATAGACACTTNNNNNNNNNNNNNNNNNNNNNNNNNNNNNNNNNNNNNNNNNNNNNNNNNNNNNNNNNNNNNNNNNNNNNNNNNNNNNNNNNNNNNNNNNNNNNNNNNNNNNNNNNNNNNNNNNNNNNNNNNNNNNNNNNTATGTCTCCTGAATCTCCTCGGCTCTGGTGGATTTGGTTCTGTTTACAAGGCAACTTACCATGGAGCTACAGTGGCTGTAAAACAAGTGAAGAGATGCAGTAAAAACCATTTGGCATCACGGCAAAGCTTCTGGGCAGAACTAAATGTAGCACGTCTTGACCATAACAATGTGGTACACATAGTAGCTGCTAGCACATGTACCCCTACTAGTCAGGATAGTTTGGGTACCATAATTATGGAATATGCAGGTAATTGCACTCTACATCATGTTATCTACGGAACTGATTATTTAACAGAAAAT---AACGATGGCCTTAAATGTGAACGTGGGTTTTTGAGTACAGCTCAGGCTGTCATTTACTCCTGTGATATTGTGGCAGGGTTAATGTTTCTCCATTCTCAGTTAATTGTGCATCTGGATTTAAAACCTGCTAACATATTCATAACAGAACATAATGTTTGTAAGATTGGAGACTTTGGATGCTCCCAAAAGCTAGAAGATAGTGAATCTTCAGGACTACATCTTTGTCATCAAGGGGGAACATACACACATCGTGCTCCTGAACTTCTTA???????????????????????????????????????????????????????????????????????????????????????????????????????????????????????????????????????????????????????????????????????????????????????????????????????????????????????????????????????????????????????????????????????????????????????????????????????????????????????????????????????????????????????????????????????????????????????????????????????????????????????????????????????????????????????????????????????????????????????????????????????????????????????????TGATGAGCAAGAAGGTTTTGCTGAAGGCTTTGTCAGGGCACTCGCAGAGCTACACAATCAAAACACCATG---CCGAGTGTTACCTCTGCTGCTCCGCCTACGAACTCC---------GGCATGGCCCCTGTCTCTTCCATGGCTGGAAACAGTGGCTTCAATGCTAACATGCACAGCGAGCCGCCTGTCTATGCTAATCTCAGTAATTTCAATCCAAGCGCACTCAATACAGTGCCTTCCTACAATGCAAACAACCTGGGCTTTCCACCACAGCATCATATGAACCCCCAGATGCCAGTGCAGCATCCGCGCCTCCAAGCTCTGAAAGAAGAGCCTCAGACTGTCCCAGAAATGCCTCTCTGTGGCATCCAATCGACCAGCATGGACCAAGGGAGTTTATCAGAAGATTCCATGAATTCTTTCCTTAAAACATTGATTCAAGCTGGCATTTGGAAAAACAAGATCCCCAAGCAGATGGCCAGAACGAAGGACGGCGTGCCAACCCCA---GTGAAGAAAACCGAGGTTGAACCAGA---GTTGACT---ACAAGCCAAGATATTAGATT---GGGTTTCCAG---CCCGTCGTTTCGTTGGATGCAGAATTACTGAGGCAGCAGAGACGGTTCAGTTCTCCCCGGGTACTCCTGAGTGAAAATACCCCCCTGGAGCCCCCTCCCTTGTATCTGATGGAGGAGCCCATGGTGCTGAACCGAACGTCTCGCCGGAAGAGGTATACCGAAGGGAAAACCCACCGTGGGGAATATTCTGTGTGCGACAGCGAGAGCCGATGGGTCACGGACAAAACCTCCGCTGTGGACATCCGAGGACACCAGGTGACTGTCCTGGGCGAAATCCGAATGGGCCCATCTCCGGTCAAACAA????????????????????????????????????????????????????????????????????????????????????????????????????????????????????????????????????????????????????????????????????????????????????????????????????????????????????????????????????????????????????????????????????????????????????????????????????????????????????????????????????????????????????????????????????????????????????????????????????????????????????????????????????????????????????????????????????????????????????????????????????????????????????????????????????????????????????????????????????????????????????????????????????????????????????????????????????????????????????????????????????????????????????????????????????????????????????????????????????????????????????????????????????????????????????????????????????????????????????????????????????????????????????????????????????????????????????????????????????????????????????????????????????????????????????????????????????????????????????????????????????????????????????????????????????????????????????????????????????????????????????????????????????????????????????????????????????????????????????????????????????????????????????????????????????????????????????????????????????????????????????????????????????????????????????????????????????????????????????????????????????????????????????????????????????????????????????????????????????????????????????????????????????????????????????????????????????????????????????????????????????????????????????????????????????????????????????????????????????????????????????????????????????????????????????????????????????????????????????????????????????????????????????????????????????????????????????????????????????????????????????????????????????????????????????????????????????????????????????????????????????????????????????????????????????????????????????????????????????????????????????????????????????????????????????????????????????????????????????????????????????????????????????????????????????????????????????????????????????????????????????????????????????????????????????????????????????????????????????????????????????????????????????????????????????????????????????????????????????????????????????????????????????????????????????????????????????????????????????????????????????????????????????????????????????????????????????????????????????????????????????????????????????????????????????????????????????????????????????????????????????????????????????????????????????????????????????????????????????????????????????????????????????????????????????????????????????????????????????????????????????????????????????????????????????????????????????????????????????????????????????????????????????????????????????????????????????????????????????????????????????????????????????????????????????????????????????????????????????????????????????????????????????????????????????????????????????????????????????????????????????????????????????????????????????????????????????????????????????????????????????????????????????????????????????????????????????????????????????????????????????????????????????????????????????????????????????????????????????????????????????????????????????????????????????????????????????????????????????????????????????????????????????????????????????????????????????????????????????????????????????????????????????????????????????????????????????????????????????????????????????????????????????????????????????????????????????????????????????????????????????????????????????????????????????????????????????????????????????????????????????????????????????????????????????????????????????????????????????????????????????????????????????????????????????????????????????????????????????????????????????????????????????????????????????????????????????????????????????????????????????????????????????????????????????????????????????????????????????????????????????????????????????????????????????????????????????????????????????????????????????????????????????????????????????????????????????????????????????????????????????????????????????????????????????????????????????????????????????????????????????????????????????????????????????????????????????????????????????????????????????????????????????????????????????????????????????????????????????????????????
	Ahaetulla_pulverulenta ????????????????????????????????????????????????????????????????????????????????????????????????????????????????????????????????????????????????????????????????????????????????????????????????????????????????????????????????????????????????????????????????????????????????????????????????????????????????????????????????????????????????????????????????????????????????????????????????????????????????????????????????????????????????????????????????????????????????????????????????????????????????????????????????????????????GATTA-GATACCCCACTATGCC---CAGCCGT--AAC-ACAACAA-TT-AA--AT-TACA-CATTGTTCGCCAAATAACTACGAGTA---AAAACTTAAAATTT-AAAAGACTT-GACGGTATTTCACA-A-CAACCTAGAGGAGCCTGTCTAAT-AA-CCGATACTCCACGATT-AACCCAACCCCAA--CT-------GG-CC----C-----A------A---C-AGTCTATATACCGCCGTCGCCAGCTCACCTTGTGAAAG-CAA-CA-AA-G--------TGAGCCAAACAG----C---C-A--C-------------A-C--A---CTAGCACGACAGGTCGAGGTGTAACTTATGC-TGGGGT-AAAA-GATGGGCTACATTT---T-C-T-----AT--CC-CAG-AA-A----A------A-ACGAA--C-AGA-CTA-TG-AAA-CT--A-GA-AAC-T-GAAGGCGG-ATTTAGCA-G-TAAG--A-C-GAGAAT-AG-ACA-AG-CTCATCCGAA--AT-AA--ATGCAATGAAATGCGTACACACCGCCCGTCATCCCTGA-C-AA-C-AA-A--C-AAC---C?????????????????????????????????????????????????????????????????????????????????????????????????????????????????????????????????????????????????????????????????????????????????????????????????????????????????????????????????????????????????????????????????????????????????????????????????????????????????????????????????????????????????????????????????????????????????????????????????????????????????????????????????????????????????????????????????????????????????????????????????????????????????????????????????????????????????????????????????????????????????????????????????????????????????????????????????????????????????????????????????????????????????????????????????????????????????????????????????????????????????????????????????????????????????????????????????????????????????????????????????????????????????????????????????????????????????????????????????????????????????????????????????????????????????????????????????????????????????????????????????????????????????????????????????????????????????????????????????????????????????????????????????????????????????????????????????????????????????ACG-CCTG-CCCAGTG-AAC----AATTAAAC-GGCCGCGGTACCCTAACCGTGC-AAAGGTAGCGTAATC-ATTTGTCTAC-TAATTATAGACCTGTATGAAAGGC-A-AAATGAGGGCTTAACTGTCTCTTATAGTAAATCA-ATTAAACTGATCTTCTAGTAAAAAAGCTAGAATTACCACATAAGACCAGAAGACCCTGTGAAGC-TTAAACTAAACT--ATT-AAAC--CTAATGATA-ACTA-CTTTAGGTTGGGGCGACCTTGGAAATAAGAATAACTTCC-A----A-AA-G--TCTA-T-GA-----------------------C-A----------A----A-A-A-CAGGCTAACAAGCC------A--ATAT-------------A-A------A--A-GACCCAG----C---------AA---CGCTGAA-AATTGAACCAAGTTACTCCAGGGATAACAGCGCAATCTTCTTCGAGAGCCCATATCAAAAAG-AAGGTTTACGACCTCGATGTTGGATCAGGACATCCTAATGGTGC-AGAAGCTATTAAGGGTTCGTTTGTTCAACGATTAACAGTCCTACGTGATCTG???????????????????????????????????????????????????????????????????????????????????????????????????????????????????????????????????????????????????????????????????????????????????????????????????????????????????????????????????????????????????????????????????????????????????????????????????????????????????????????????????????????????????????????????????????????????????????????????????????????????????????????????????????????????????????????????????????????????????????????????????????????????????????????????????????????????????????????????????????????????????????????????????????????????????????????????????????????????????????????????????????????????????????????????????????????????????????????????????????????????????????????????????????????????????????????????????????????????????????????????????????????????????????????????????????????????????????????????????????????????????????????????????????????????????????????????????????????????????????????????????????????????????????????????????????????????????????????????????????????????????????????????????????????????????????????????????????????????????????????????????????????????????????????????????????????????????????????????????????????????????????????????????????????????????????????????????????????????????????????????????????????????????????????????????????????????????????????????????????????????????????????????????????????????????????????????????????????????????????????????????????????????????????????????????????????????????????????????????????????????????????????????????????????????????????????????????????????????????????????????????????????????????????????????????????????????????????????????????????????????????????????????????????????????????????????????????????????????????????????????????????????????????????????????????????????????????????????ATGCCCAACCAACACATACTTACAATATTTAACTTACTGCCAGTTGGACTAAATATCTCAACCTGGTGAAATTTTGGTTCAATACTACTAACCTGCTCAGCCCTACAAACCGCAACAGGATTCTTCCTGGCAATCCACTATACTGCCAATATCAATATAGCATTCTCATCAATTATCCACATTACACGTGATGTCCCATACGGATGAATCATACAAAACCTACACGCAATCGGCGCATCCATATTCTTCATTTGCATTTACATCCACATTGCACGTGGGTTATACTACGGATCCTACCTAAATAAAAACGTTTGACTATCCGGAACAATTCTGCTAATCATCCTAATAGCAACAGCCTTCTTCGGATACGTACTACCATGAGGACAAATATCATTCTGAGCAGCAACAGTAATCACAAACCTATTGACCGCTGTACCATACATCGGAACAACACTAACCACCTGACTTTGAGGAGGATTCTCAATTAATGATCCAACTCTAACACGATTCTTCGCCCTACATTTTATCCTACCATTTTTAATCATTTCAATATCATCAATCCACATCATACTCCTACACAAAGAAGGTTCAAGCAACCCACTAGGAACCAACTCAGACATCGACAAAATCCCATTCCACCCATACCACTCATATAAAGACGCCCTAATACTAACTATCTTAATCACCACCATATTCATAATCATATCATTCACCCCAAATATCTTCAATGACCCTGAAAACTTCTCAAAAGCTAACCCCCTAGTAACACCACAACACATTAAACCAGAGTGATACTTCCTATTCGCCTACGGAATCCTACGATCCATCCCAAACAAACTGGGGGGGACCGTGGCTCTAATCTTATCTGTAATAATCCTAATAACGATACCATTCACCCACACATCTCACCTACGATCAATAACATTCCGACCAATAGCACAACTAATATTCTGAACACTAATTGCAACTTTCATCACAATCACATGGGCAGCAACTAAACCAGTAGAACCACCATTCACCGCAATTGGACAAACAACCTCTATTATATACTTCTCATTTTTCATTATAAACCCCATCCTGGGATGAGCA??????????????????????????????????????????????????????????????????????????????????????????????????????????????????????????????????????????????????????????????????????????????????????????????????????????????????????????????????????????????????????????????????????????????????????????????????????????????????????????????????????????????????????????????????????????????????????????????????????????????????????????????????????????????????????????????????????????????????????????????????????????????????????????????????????????????????????????????????????????????????????????????????????????????????????????????????????????????????????????????????????????????????????????????????????????????????????????????????????????????????????????????????????????????????????????????????????????????????????????????????????????????????????????????????????????????????????????????????????????????????????????????????????????????????????????????????????????????????????????????????????????????????????????????????????????????????????????????????????????????????????????????????????????????????????????????????????????????????????????GCCATCCTATTAAAACTGGGGGGATATGGAATAATTCGTATAATACAAACCCTGCCAACTATAAAAACAGACATATTCCTACCATTCATTGTACTCTCACTATGGGGAGCAACACTAGCCAGCTTAACATGCCTACAACAAACCGACCTTAAATCACTAATCGCATACTCATCAATTAGCCACATAGGTTTAGTAATCTCAGCAATCATAATCCAAACACAATGAAGCCTATCAGGAGCCATGTATCTTATAATCGCCCACGGATTTACCTCATCAACACTATTCTGTTTAGCCAATACCACCTACGAACGAACTAAAACCCGAATTATGATACTAACACGTGGATTTCACAGCGTTTTACCAATAGCTACCACTTGATGACTAATAGCAAACCTAACAAACATCGCAATCCCACCAAGCATAAACTTCACAGGCGAATTATTAATCACATCATCGCTGTTCAACTGATGTCCAACAACAATAATTATTCTTGGACTATCAATATTAATTACAGCATCATACTCCCTACACATATTCCTATCAACACAAACAGGAACACCAACACCACAC---ACCACCACACACCCCGCACACTCCCGAGAACACCTATTAATAACACTACACACAATCCCATTATTACTGGTATCATTAAAACCGGAACTAGTTTACTAG?????????????????????????????????????????????????????????????????????????????????????????????????????????????????????????????????????????????????????????????????????????????????????????????????????????????????????????????????????????????????????????????????????????????????????????????????????????????????????????????????????????????????????????????????????????????????????????????????????????????????????????????????????????????????????????????????????????????????????????????????????????????????????????????????????????????????????????????????????????????????????????????????????????????????????????????????????????????????????????????????????????????????????????????????????????????????????????????????????????????????????????????????????????????????????????????????????????????????????????????????????????????????????????????????????????????????????????????????????????????????????????????????????????????????????????????????????????????????????????????????????????????????????????????????????????????????????????????????????????????????????????????????????????????????????????????????????????????????????????????????????????????????????????????????????????????????????????????????????????????????????????????TCTCCTGAATCTCCTCGGCTCTGGTGGATTTGGTTCTGTTTACAAGGCAACTTACCATGGAGCTACAGTGGCTGTAAAACAAGTGAAGAGATGCAGTAAAAACCATTTGGCATCACGGCAAAGCTTCTGGGCAGAACTAAATGTAGCACGTCTTGACCATAACAATGTGGTACACATAGTAGCTGCTAGCACATGTACCCCTGCTAGTCAGGATAGTTTGGGTACCATAATTATGGAATATGCAGGTAATTGCACTCTACATCATGTTATCTACGGAACTGATTATTTAACAGGAAAT---AACGATGGCCTTAAATGTGACCGTGGGTTTTTGAGTACAGCTCAGGCTGTCATTTACTCCTGTGATATTGTGGCAGGGTTAATGTTTCTCCATTCTCAGTTAATTGTGCATCTGGATTTAAAACCTGCTAACATATTCATAACAGAACATAATGTTTGTAAGATTGGAGACTTTGGATGCTCCCAAAAGCTAGAAGATAGTGAATCTTCAGGACTACATCTTTGTCATCAAGGGGGAACAT????????????????????????????????????????????????????????????????????????????????????????????????????????????????????????????????????????????????????????????????????????????????????????????????????????????????????????????????????????????????????????????????????????????????????????????????????????????????????????????????????????????????????????????????????????????????????????????????????????????????????????????????????????????????????????????????????????????????????????????????????????????????????????????????????????????????????????????????????????????????????????????????????????????????????????????????????????????????????????????????????????????????????????????????????????????????????????????????????????????????????????????????????????????????????????????????????????????????????????????????????????????????????????????????????????????????????????????????????????????????????????????????????????????????????????????????????????????????????????????????????????????????????????????????????????????????????????????????????????????????????????????????????????????????????????????????????????????????????????????????????????????????????????????????????????????????????????????????????????????????????????????????????????????????????????????????????????????????????????????????????????????????????????????????????????????????????????????????????????????????????????????????????????????????????????????????????????????????????????????????????????????????????????????????????????????????????????????????????????????????????????????????????????????????????????????????????????????????????????????????????????????????????????????????????????????????????????????????????????????????????????????????????????????????????????????????????????????????????????????????????????????????????????????????????????????????????????????????????????????????????????????????????????????????????????????????????????????????????????????????????????????????????????????????????????????????????????????????????????????????????????????????????????????????????????????????????????????????????????????????????????????????????????????????????????????????????????????????????????????????????????????????????????????????????????????????????????????????????????????????????????????????????????????????????????????????????????????????????????????????????????????????????????????????????????????????????????????????????????????????????????????????????????????????????????????????????????????????????????????????????????????????????????????????????????????????????????????????????????????????????????????????????????????????????????????????????????????????????????????????????????????????????????????????????????????????????????????????????????????????????????????????????????????????????????????????????????????????????????????????????????????????????????????????????????????????????????????????????????????????????????????????????????????????????????????????????????????????????????????????????????????????????????????????????????????????????????????????????????????????????????????????????????????????????????????????????????????????????????????????????????????????????????????????????????????????????????????????????????????????????????????????????????????????????????????????????????????????????????????????????????????????????????????????????????????????????????????????????????????????????????????????????????????????????????????????????????????????????????????????????????????????????????????????????????????????????????????????????????????????????????????????????????????TCCGAACAGCTGAGAAGTCCCTTCTGCCTGGTTATCATCCCTTTGAATGGGAACCTCCTTTGAAAAATGTGTCTAGCAACACAGATGTAGGCATTATTGATGGGCTGTCAGGAATACAGCAGTCTGTGGATGACTACCCAGTGGATACAATTGCAAAGCGATTTCGATATGATGCAGCTTTGGTGGCTGCCCTTATGGATCTAGAAGAAGAAATTTTAGAAGGACTGAAAACTCATGACTTGGATGACTATTTGAAAGGACCCTTCACTGTAGTGATTAAAGAATCCTGCGATGGAATGGGAGATGTCAGTGAAAAGCATGGCTGTGGCCCAGCTGTTCCTGAAAAGGCAGTTCGATTCTCCTTCACCCTCATGAGCATCACTGTAACTCATGACCGTGGCACCGCGAGGATTTTTGAAGAAAACAAACCCAATTCAGAGTTGTGTTGTAAGCCTTTGTGTCTTATGCTGGCTGATGAGTCAGATCATGAGACACTCACTGCCATCCTGAGTCCTCTTATAACAGAACGGGAAGCCATGAAACATAGCACACTGATACTTTATATGGCTGGTATTCCTAGAATTTTCAAATTCATATTTAGGGGCACTGGATATGATGAAAAACTTGTCCGTGAAGTTGAGGGTCTTGAAGCATCAGGCTCTACTTACATTTGCACACTTTGTGATGCCACCCGCCTAGAAGCCTCTCAGAACCTAATCCTGCATTCTGTAACCAGGAATCATGCTGAAAACCTAGAACGATATGAAGTGTGGAGGTCCAATCCTTACCATGAAGCTGTTGATGAACTACGTCACAGAGTGAAAGGTGTCTCTGCCAAGCCTTTTAT????????????????????????????????????????????????????????????????????????????????????????????????????????????????????????????????????????????????????????????????????????????????????????????????????????????????????????????????????????????????????????????????????????????????????????????????????????????????????????????????????????????????????????????????????????????????????????????????????????????????????????????????????????????????????????????????????????????????????????????????????????????????????????????????????????????????????????????????????????????????????????????????????????????????????????????????????????????????????????????????????????????????????????????????????????????????????????????????????????????????????????????????????????????????????????????????????????????????????????????????????????????????????????????????????????????????????????????????????????????????????????????????????????????????????????????????????????????????????????????????????????????????????????????????????????????????????????????????????????????????????????????????????????????????????????????????????????????????????????????????????????????????????????????????????????????????????????????????????????????????????????????????????????????????????????????????????????????????????
	Aipysurus_apraefrontalis ????????????????????????????????????????????????????????????????????????????????????????????????????????????????????????????????????????????????????????????????????????????????????????????????????????????????????????????????????????????????????????????????????????????????????????????????????????????????????????????????????????????????????????????????????????????????????????????????????????????????????????????????????????????????????????????????????????????????????????????????????????????????????????????????????????????????????????????????????????????????????????????????????????????????????????????????????????????????????????????????????????????????????????????????????????????????????????????????????????????????????????????????????????????????????????????????????????????????????????????????????????????????????????????????????????????????????????????????????????????????????????????????????????????????????????????????????????????????????????????????????????????????????????????????????????????????????????????????????????????????????????????????????????????????????????????????????????????????????????????????????????????????????????????????????????????????????????????????????????????????????????????????????????????????????????????????????????????????????????????????????????????????????????????????????????????????????????????????????????????????????????????????????????????????????????????????????????????????????????????????????????????????????????????????????????????????????????????????????????????????????????????????????????????????????????????????????????????????????????????????????????????????????????????????????????????????????????????????????????????????????????????????????????????????????????????????????????????????????????????????????????????????????????????????????????????????????????????????????????????????????????????????????????????????????????????????????????????????????????????????????????????????????????????????????????????????????????????????????????????????????????????????????????????????????????????????????????????????????????????????????????????????????????????????????????????????????????????????????????????????????????????????????????CATAACCTTTAG--C----T--AA-ACCAGTATTAAAGG--CA-ACG-CCTG-CCCAGTG-AAT----AGTTCAAC-GGCCGCGGTACCCTAACCGTGC-AAAGGTAGCGTAATC-ACTTGTCTAT-TAATTGTAGACCTGTATGAAAGGC-A-TAATGAGGGTCTAACTGTCTCTTTTAGTAAGTCA-ATTAAACTGATCTCCCAGTCCAAAAGCTGGGATACTAACATAAGACCAGAAGACCCTGTGAAAC-TTTAACTAAACT--ATT-AAAC--CACATAATA-ACTA-CTTTAGGTTGGGGCGACCTTGGAAAAAAAAAGAACTTCC-A----A-AC-A--CA---T-AT-----TAC-AT-AA-TA----A-T-A--TA------A----T-A-C-AAGGCCAACAAGCC------T----A--------------T-T------A--C-GACCCAG----C---------AC---AGCTGAT-AAATGAACCAAGCTACTCCAGGGATAACAGCGCTATCTTCTTCAAGAGCCCATATCAAAAAG-AAGGTTTACGACCTCGATGTTGGATCAGGACATCCTAATGGTGC-AACCGCTATTAAGGGTTCGTTTGTTCAACGATTAACAGTCCTACGTGATCTG???????????????????????????????????????????????????????????????????????????????????????????????????????????????????????????????????????????????????????????????????????????????????????????????????????????????????????????????????????????????????????????????????????????????????????????????????????????????????????????????????????????????????????????????????????????????????????????????????????????????????????????????????????????????????????????????????????????????????????????????????????????????????????????????????????????????????????????????????????????????????????????????????????????????????????????????????????????????????????????????????????????????????????????????????????????????????????????????????????????????????????????????????????????????????????????????????????????????????????????????????????????????????????????????????????????????????????????????????????????????????????????????????????????????????????????????????????????????????????????????????????????????????????????????????????????????????????????????????????????????????????????????????????????????????????????????????????????????????????????????????????????????????????????????????????????????????????????????????????????????????????????????????????????????????????????????????????????????????????????????????????????????????????????????????????????????????????????????????????????????????????????????????????????????????????????????????????????????????????????????????????????????????????????????????????????????????????????????????????????????????????????????????????????????????????????????????????????????????????????????????????????????????????????????????????????????????????????????????????????????????????????????????????????????????????????????????????????????????????????????????????????????????????????????????????????????????????????????????????????????????????????????????????????????????????NNCTGGTGGAACTTCGGATCAATACTACTAACCTGTCTAGCTCTACAAACATTCACTGGATTCTTCCTAGCATTTCACTATACCGCCAACATCAACCTAGCATTTTCATCAGTAAACCACATCTTACGAGATGTACCATACGGATGAATTATACAAAACCTTCACGCAATCGGAGCATCTATATTCTTCATTTGCATCTACACCCACATTGCACGAGGACTCTACTACGGCTTATACCTAAACAAAAAAGTTTGACTATCAGGAACTCTACTGTTAATTATCCTTATAGCTACAGCTTTCTTCGGTTATGTCCTGCCATGAGGACAAATATCCTTCTGGGCAGCAACAGTAATTACCAACCTTCTCACCGCAATTCCATACATAGGAAGCACACTAACAACCTGATTGTGAGGCGGGTTCTCCATCAACGACCCCACACTTACTCGATTCTTCGCCCTACACTTCATCTTACCATTTACAATTGTTTCCTTAAGTTCAATTCACATTATCTTATTACATAATGAAGGATCAAACAACCCCCTAGGCACAAATCCAGACATTGATAAAATCCCATTTCATCCCTATCACTCATACAAAGACTTTATAATAATTACCATTATAATTGCAGTCTTATTTATTATTATATCATTTACACCCAACCTGCTTAATGACCCGGAAAACTTCTCTAAAGCAAACCCCTTGGTCACGCCACAACACATTAAACCCGAATGGTACTTCCTATTCGCCTACGGCATTCTACGATCAATCCCTAACAAACTGGGGGGGACATTAGCCTTACTAATATCCATCCTAATCCTAATCACAACACCATTCACCCACACCTCTTATACCCGATCCATAACCTTCCGCCCACTAACACAAACCCTATTCTGAATACTCATTGCAACCTTTATCACCATTACATGATCAGCCACAAAACCTGTAGAACCACCCTTTATCTTAATCAGTCAAACAGCCTC????????????????????????????????????????????????????????????????????????????????????????????????????????????????????????????????????????????????????????????????????????????????????????????????????????????????????????????????????????????????????????????????????????????????????????????????????????????????????????????????????????????????????????????????????????????????????????????????????????????????????????????????????????????????????????????????????????????????????????????????????????????????????????????????????????????????????????????????????????????????????????????????????????????????????????????????????????????????????????????????????????????????????????????????????????????????????????????????????????????????????????????????????????????????????????????????????????????????????????????????????????????????????????????????????????????????????????????????????????????????????????????????????????????????????????????????????????????????????????????????????????????????????????????????????????????????????????????????????????????????????????????????????????????????????????????????????????????????????????????????????????????????NNNNNNNNNNNNNNNNNNNNNNNNNNNNNNNNNNNNNNNNNNNNNNNNNNNNNTGGAATTATTCGACTATCCCAAATCCTACCCACCATAAAAACAGATCTTTTCCTCCCATTTATTGTCCTATCCTTATGAGGGGCCATCTTAGCAAGTCTGACTTGCCTTCAACAAACAGATCTTAAATCCCTAATCGCATACTCCTCAATTAGCCATATAGGTCTAGTAATTGCCGCGATCTCCATTCAAACACAATGAGCTCTAATGGGGGCTATAACCATAATAATCGCTCACGGCTTTACATCATCAGCACTTTTCTGCCTAGCAAACACCACCTATGAACGCACCCAAACCCGTATTATAATCCTTACCCGAGGCTTTCACAATATTATACCAATAACCACAACCTGGTGACTATTAACCTCCTTTATAAGCATTGCCACCCCACCAAGCATAAACTTCACAAGTGAACTTCTAATCACATCAGCCATATTCAATTGATGCCCAATAACAATTATCATATTGGGCCTACTTATGCTTATCACAGCCACATACACACTACATATATTCCTATCAACACAAACAGGAATACACATAGCAAAC---ACCCATATTCAACCAACACACTCACGAGAACACCTTCTACTTTGACTACACACCGCCCCCCTTATACTAATCTCCTTAAAACCAGAATTAATTATATAN??????????????????????????????????????????????????????????????????????????????????????????????????????????????????????????????????????????????????????????????????????????????????????????????????????????????????????????????????????????????????????????????????????????????????????????????????????????????????????????????????????????????????????????????????????????????????????????????????????????????????????????????????????????????????????????????????????????????????????????????????????????????????????????????????????????????????????????????????????????????????????????????????????????????????????????????????????????????????????????????????????????????????????????????????????????????????????????????????????????????????????????????????????????????????????????????????????????????????????????????????????????????????????????????????????????????????????????????????????????????????????????????????????????????????????????????????????????????????????????????????????????????????????????????????????????????????????????????????????????????????????????????????????????????????????????????????????????????????????????????????????????????????????????????????????????????????????????????CTTGGTGTTCAATCGACTGGGATCANTTATGTCTCCTGAATCTCTTGGGCTCTGGTGGGTTTGGTTCTGTCTACAAGGCAACTTACCATGGAGCTACAGTGGCTGTAAAACAAGTGAATAGATGCAGTAAGAACCATTTGGCATCAAGGCAAAGCTTCTGGGCAGAACTAAATGTAGCACGTCTTGACCATAACAATGTGGTACACATAGTAGCTGCTAGCACATGTACTCCTGCTAGTCAGGATAGTTTGGGTACCATAATTATGGAATATGCAGGTAATTGCACTCTACATCATGTTATATATGGAACTGGTTATTTAACAGGAAATAGCAATGATGGCCTTAAATGTGACCATGGGTTTTTGAGTACAGCTCAGGCTATCATTTACTCCTGTGATATTGTGGCAGGATTAATGTTTCTCCATTCTCAGTTAATTGTGCATCTGGATTTAAAACCTGCTAACATATTCATCACAGAACATAATGTTTGTAAGATTGGAGACTTTGGATGTTCCCAAAAACTAGAAGATAGTGAATCTTCAGGACTACATCTTTATCACCAAGGGGGAACATACACACATCGTGCTCCTGAACTTCTTA???????????????????????????????????????????????????????????????????????????????????????????????????????????????????????????????????????????????????????????????????????????????????????????????????????????????????????????????????????????????????????????????????????????????????????????????????????????????????????????????????????????????????????????????????????????????????????????????????????????????????????????????????????????????????????????????????????????????????????????????????????????????????????????????????????????????????????????????????????????????????????????????????????????????????????????????????????????????????????????????????????????????????????????????????????????????????????????????????????????????????????????????????????????????????????????????????????????????????????????????????????????????????????????????????????????????????????????????????????????????????????????????????????????????????????????????????????????????????????????????????????????????????????????????????????????????????????????????????????????????????????????????????????????????????????????????????????????????????????????????????????????????????????????????????????????????????????????????????????????????????????????????????????????????????????????????????????????????????????????????????????????????????????????????????????????????????????????????????????????????????????????????????????????????????????????????????????????????????????????????????????????????????????????????????????????????????????????????????????????????????????????????????????????????????????????????????????????????????????????????????????????????????????????????????????????????????????????????????????????????????????????????????????????????????????????????????????????????????????????????????????????????????????????????????????????????????????????????????????????????????????????????????????????????????????????????????????????????????????????????????????????????????????????????????????????????????????????????????????????????????????????????????????????????????????????????????????????????????????????????????????????????????????????????????????????????????????????????????????????????????????????????????????????????????????????????????????????????????????????????GAGCTGAATAAAAATAGCTTGGCAAAAGAGAAAGTTATCTTTCACATGAGCCAAAGTGAGATGGAAGTTCACCAAGCCAACCTGCAGCACCTCTGTCGCATCTGTGGAGGCTCACTGAAAACTGACCCTTACAAAAAGTGTCATCCAGTTCATGGGCCAGTGGATGAGGAGACCCAGGCTCTTTTGAGAAAGAAAGAGAAAAGAGCCACTTCCTGGCCAGATCTTTTTGTCAAAGTTTTTAAGATCGATGTAAGGGGAGATATTGACACAATCCACCCTACTCATTTTTGTCACAATTGTTGGAAAGCCATGCAAAGAAAAGTCAGCAATGCCCCCCATGAAGCACATCTTCTAGAGAGAGACCCAGTGGAATGGCATCCCCATTCAACAAGCTGTGACATTTGCATCACTTCCTTTCGTGGCATCAAGAGGAAAAAAACAATGCTGAATTCACAGCTGAGCAAAAAACTCAGGATTATTGCTGGACATACGAGAAAAATAAGATGCATAAGAAAGGTAAAGCAACTGAATAACAAAAGTTTGATGAAAAAG---ATTTCAAACTGTAAGCAAATCCATCTCAGCACAAAAATTCTTGCAATAGACTACCCTGTGGACTTTGTAAAGTCAATATCTTGCCAGGTCTGCGAACACATCTTGGCTGATCCAGTAGAAACAACATGTAAACACTTATTCTGTAGAGTCTGCATTCTTAAATGTCTTAAAATAATGGGAAGCTATTGCCCATCCTGCCGATATCCTTGTTTTCCTACTGATCTAGTGACCCCTGTNNNNNCNTTCNTAAGCATCNTCAACAATTTGGTTNTGAGATGCCCAATAAAAGG????????????????????????????????????????????????????????????????????????????????????????????????????????????????????????????????????????????????????????????????????????????????????????????????????????????????????????????????????????????????????????????????????????????????????????????????????????????????????????????????????????????????????????????????????????????????????????????????????????????????????????????????????????????????????????????????????????????????????????????????????????????????????????????????????????????????????????????????????????????????????????????????????????????????????????????????????????????????????????????????????????????????????????????????????????????????????????????????????????????????????????????????????????????????????????????????????????????????????????????????????????????????????????????????????????????????????????????????????????????????????????????????????????????????????????????????????????????????????????????????????????????????????????????????????????????????????????????????????????????????????????????????????????????????????????????????????????????????????????????????????????????????????????????????????????????????????????????????????????????????????????????????????????????????????????????????????????????????????????????????????????????????????????????????????????????????????????????????????????????????????????????????????????????????????????????????????????????????????????????????????????????????????????????????????????????????????????????????????????????????????????????????????????????????????????????????????????????????????????????????????????????????????????????????????????????????????????????????????????????????????????????????????????????????????????????????????????????????????????????????????????????????????????????????????????????????????????????????????????????????????????????????????????????????????????????????????????????????????????????????????????????????????????????????????????????????????????????????????????????????????????????????????????????????????????????????????????????????????????????????????????????????????????????????????????????????????????????????????????????????????????????????????????????????????????????????????????????????????????????????????????????????????????????????????????????????????????????????????????????????????????????????????????????????????????????????????????????????????????????????????????????????????????????????????????????????????????????????????????????????????????????????????????????????????????????????????????????????????????
	Aipysurus_duboisii ????????????????????????????????????????????????????????????????????????????????????????????????????????????????????????????????????????????????????????????????????????????????????????????????????????????????????????????????????????????????????????????????????????????????????????????????????????????????????????????????????????????????????????????????????????????????????????????????????????????????????????????????????????????????????????????????????????????????????????????????????????????????????????????????????????????????????????????????????????????????????????????????????????????????????????????????????????????????????????????????????????????????????????????????????????????????????????????????????????????????????????????????????????????????????????????????????????????????????????????????????????????????????????????????????????????????????????????????????????????????????????????????????????????????????????????????????????????????????????????????????????????????????????????????????????????????????????????????????????????????????????????????????????????????????????????????????????????????????????????????????????????????????????????????????????????????????????????????????????????????????????????????????????????????????????????????????????????????????????????????????????????????????????????????????????????????????????????????????????????????????????????????????????????????????????????????????????????????????????????????????????????????????????????????????????????????????????????????????????????????????????????????????????????????????????????????????????????????????????????????????????????????????????????????????????????????????????????????????????????????????????????????????????????????????????????????????????????????????????????????????????????????????????????????????????????????????????????????????????????????????????????????????????????????????????????????????????????????????????????????????????????????????????????????????????????????????????????????????????????????????????????????????????????????????????????????????????????????????????????????????????????????????????????????????????????????????????????????????????????????????????????????????????CATAACCTTTAG--C----T--AA-ACCAGTATTAAAGG--CA-ACG-CCTG-CCCAGTG-AAT----AGTTCAAC-GGCCGCGGTACCCTAACCGTGC-AAAGGTAGCGTAATC-ACCTGTCTAT-TAATTGTAGACCTGTATGAAAGGC-A-TAATGAGGGTCTAACTGTCTCTTTTAGTAAATCA-ATTAAACTGATCTCCCAGTCCAAAAGCTGGGATATTAACATAAGACCAGAAGACCCTGTGAAAC-TTTAACTAAACT--ATT-AAAC--CGCATAATA-ACTA-CTTTAGGTTGGGGCGACCTTGGAAAAAAAAAGAACTTCC-A----A-AC-A--CA---T-AT-----TAC-AT-AA-TA----A-T-A--TA------A----T-A-C-AAGGCCAACAAGCC------T----A--------------T-T------A--C-GACCCAG----C---------AC---AGCTGAT-AAATGAACCAAGCTACTCCAGGGATAACAGCGCTATCTTCTTCAAGAGCCCATATCAAAAAG-AAGGTTTACGACCTCGATGTTGGATCAGGACATCCTAACGGTGC-AACCGCTATTAAGGGTTCGTTTGTTCAACGATTAACAGTCCTACGTGATCTG???????????????????????????????????????????????????????????????????????????????????????????????????????????????????????????????????????????????????????????????????????????????????????????????????????????????????????????????????????????????????????????????????????????????????????????????????????????????????????????????????????????????????????????????????????????????????????????????????????????????????????????????????????????????????????????????????????????????????????????????????????????????????????????????????????????????????????????????????????????????????????????????????????????????????????????????????????????????????????????????????????????????????????????????????????????????????????????????????????????????????????????????????????????????????????????????????????????????????????????????????????????????????????????????????????????????????????????????????????????????????????????????????????????????????????????????????????????????????????????????????????????????????????????????????????????????????????????????????????????????????????????????????????????????????????????????????????????????????????????????????????????????????????????????????????????????????????????????????????????????????????????????????????????????????????????????????????????????????????????????????????????????????????????????????????????????????????????????????????????????????????????????????????????????????????????????????????????????????????????????????????????????????????????????????????????????????????????????????????????????????????????????????????????????????????????????????????????????????????????????????????????????????????????????????????????????????????????????????????????????????????????????????????????????????????????????????????????????????????????????????????????????????????????????????????????????????????????????????????????????????????????????????????????????????????NNCTGGTGGAATTTCGGATCAATACTACTAACCTGCCTGGCGCTACAAACATTCACCGGACTCTTCCTAGCATTTCACTATACCGCCAACATTAACCTAGCATTTTCATCAGTAAATCACATCTTACGAGATGTACCATACGGATGAATTATACAAAACCTCCACGCAATCGGAGCATCTATATTCTTCATTTGCATCTACACCCACATTGCACGCGGACTCTACTACGGCTTATACTTAAACAAAAAAGTTTGACTATCAGGAACCCTGTTGTTAATTATCCTTATGGCTACAGCTTTCTTCGGCTATGTCCTGCCATGAGGACAAATATCCTTCTGGGCAGCAACAGTAATTACCAACCTTCTCACCGCAATTCCATCCATAGGAAGTACACTAACAACCTGACTGTGGGGCGGATTCTCCATCAACGACCCCACACTCACTCGATTCTTCGCCCTACACTTCATCTTACCATTTACAATTATCTCCTTAACTTCAATCCACATTATCTTGTTACATAATGAAGGATCAAACAACCCCCTAGGCACAAACCCAGACATTGATAAAATCCCATTTCACCCCTACCACTCATACAAAGACTTTATAATAATTACCACTATAATTGCAGCCTTATTCATTATTATATCATTTATACCAAACCTGTTTAATGACCCAGAAAACTTCTCTAAAGCAAATCCCTTGGTCACACCCCAACATATTAAGCCCGAATGATACTTCCTATTCGCCTACGGCATTCTACGATCAATCCCTAACAAACTAGGAGGAACATTAGCCTTACTAATATCTATCCTAATCCTAATTACAACACCATTCACCCACACCTCTCACACACGATCCATAACCTTTCGCCCACTAGCACAAATCCTATTCTGAACACTCATTGCAACCTTTATCACTATTACATGATCGGCCACAAAACCTGTAGAACCACCATTTATTTTAATTAGTCA?????????????????????????????????????????????????????????????????????????????????????????????????????????????????????????????????????????????????????????????????????????????????????????????????????????????????????????????????????????????????????????????????????????????????????????????????????????????????????????????????????????????????????????????????????????????????????????????????????????????????????????????????????????????????????????????????????????????????????????????????????????????????????????????????????????????????????????????????????????????????????????????????????????????????????????????????????????????????????????????????????????????????????????????????????????????????????????????????????????????????????????????????????????????????????????????????????????????????????????????????????????????????????????????????????????????????????????????????????????????????????????????????????????????????????????????????????????????????????????????????????????????????????????????????????????????????????????????????????????????????????????????????????????????????????????????????????????????????????????????????????????????????????????NNNNNNNNNNNNNNNNNNNNNNNNNNNNNNNNNNNNNNNNNNNNNNNNNNNNNNNNNNTTATTCGACTATCCCAAATCCTCCCTACCATAAAAACAGATCTTTTCCTCCCATTCATTGTCCTATCCTTGTGGGGGGCCATCTTAGCAAGTCTGACTTGTCTTCAACAAACAGATCTTAAATCCCTAATCGCATACTCATCAATTAGCCACATAGGTTTAGTAATTGCCGCAATCTCCATTCAAACACAATGAGCTCTAATGGGGGCTATAACCATAATAATCGCTCACGGCTTTACATCATCCACACTTTTCTGCCTAGCAAACACCACCTATGAACGCATCCAAACCCGTATTATAATTCTCACCCGAGGCTTTCACAACATTATACCAATAGCCACGACCTGGTGACTATTAACCTCCTTTATAAACATTGCCACCCCACCAAGCATAAACTTCACAAGTGAACTTCTAATCACATCAGCCATATTCAATTGATGCCCAATAACAATTATTATACTTGGCCTACTTATGCTTATTACAGCCACATACACACTACACATATTTTTATCAACACAAACAGGAACACACATAACAAAC---ACCCCTATTCAACCAACACACTCACGAGAACACCTCTTACTTTGACTACACATCACCCCCCTTATACTAATCTCCCTAAAGCCAGAATTAGTTATATAN?????????????????????????????????????????????????????????????????????????????????????????????????????????????????????????????????????????????????????????????????????????????????????????????????????????????????????????????????????????????????????????????????????????????????????????????????????????????????????????????????????????????????????????????????????????????????????????????????????????????????????????????????????????????????????????????????????????????????????????????????????????????????????????????????????????????????????????????????????????????????????????????????????????????????????????????????????????????????????????????????????????????????????????????????????????????????????????????????????????????????????????????????????????????????????????????????????????????????????????????????????????????????????????????????????????????????????????????????????????????????????????????????????????????????????????????????????????????????????????????????????????????????????????????????????????????????????????????????????????????????????????????????????????????????????????????CGTCCCTGCAGTAGCCCTTTGGTCTGTCCTGCTAAAGGAGAAAAGTTCTTTGGGATGGGAAGCACATCAAGGATTCGTCGGCTACCCCCCCACTTAGCTTGGTGTTCAATCGACTGGGATCAGTTATGTCTCCTGAATCTCTTGGGCTCTGGTGGGTTTGGTTCTGTCTACAAGGCAACTTACCATGGAGCTACAGTGGCTGTAAAACAAGTGAATAGATGCAGTAAGAACCATTTGGCATCAAGGCAAAGCTTCTGGGCAGAACTAAATGTAGCACGTCTTGACCATAACAATGTGGTACACATAGTAGCTGCTAGCACATGTACTCCTGCTAGTCAGGATAGTTTGGGTACCATAATTATGGAATATGCAGGTAATTGCACTCTACATCATGTTATATATGGAACTGGTTATTTAACAGGAAATAGCAATGATGGCCTTAAATGTGACCATGGGTTTTTGAGTACAGCTCAGGCTATCATTTACTCCTGTGATATTGTGGCAGGATTAATGTTTCTCCATTCTCAGTTAATTGTGCATCTGGATTTAAAACCTGCTAACATATTCATCACAGAACATAATGTTTGTAAGATTGGAGACTTTGGATGTTCCCAAAAACTAGAAGATAGTGAATCTTCAGGACTACATCTTTATCATCAAGGGGGAACATACACACATCGTGCTCCTGAACTTCTTA?????????????????????????????????????????????????????????????????????????????????????????????????????????????????????????????????????????????????????????????????????????????????????????????????????????????????????????????????????????????????????????????????????????????????????????????????????????????????????????????????????????????????????????????????????????????????????????????????????????????????????????????????????????????????????????????????????????????????????????????????????????????????????????????????????????????????????????????????????????????????????????????????????????????????????????????????????????????????????????????????????????????????????????????????????????????????????????????????????????????????????????????????????????????????????????????????????????????????????????????????????????????????????????????????????????????????????????????????????????????????????????????????????????????????????????????????????????????????????????????????????????????????????????????????????????????????????????????????????????????????????????????????????????????????????????????????????????????????????????????????????????????????????????????????????????????????????????????????????????????????????????????????????????????????????????????????????????????????????????????????????????????????????????????????????????????????????????????????????????????????????????????????????????????????????????????????????????????????????????????????????????????????????????????????????????????????????????????????????????????????????????????????????????????????????????????????????????????????????????????????????????????????????????????????????????????????????????????????????????????????????????????????????????????????????????????????????????????????????????????????????????????????????????????????????????????????????????????????????????????????????????????????????????????????????????????????????????????????????????????????????????????????????????????????????????????????????????????????????????????????????????????????????????????????????????????????????????????????????????????????????????????????????????????????NNNNNNNNNNNNNNNNNNNNNCAGGCTAACACTGCTAAAGAAAATGTGACAGGATCTCTGGGCATTACTGACAAACAACCTAAGGCAACAACTGTAATGTCACAAGTGCCCTTTGAAACAGACCCCGAGCTGAATAAAAATAGCTTGGCAAAAGAGAAAGTTATCTTTCACATGAGCCAAAGTGAGATGGAAGTTCACCAAGCCAACCTGCAGCACCTCTGTCGCATCTGTGGAGGCTCACTGAAAACTGACCCTTACAAAAAGTGTCATCCAGTTCATGGGCCAGTGGATGAGGAGACCCAGGCTCTTTTGAGAAAGAAAGAGAAAAGAGCCACTTCCTGGCCAGATCTTTTTGTCAAAGTTTTTAAGATCGATGTAAGGGGAGATATTGACACAATCCACCCTACTCATTTTTGTCACAATTGTTGGAAAGCCATGCAAAGAAAAGTCAGCAATGCCCCCCATGAAGCACATCTTCTAGAGAGAGACCCAGTGGAATGGCATCCCCATTCAACAAGCTGTGACATTTGCATCACTTCCTTTCGTGGCATCAAGAGGAAAAAAACAATGCTGAATTCACAGCTGAGCAAAAAACTCAGGATTATTGCTGGACATACGAGAAAAATAAGATGCATAAGAAAGGTAAAGCAACTGAATAACAAAAGTTTGATGAAAAAG---ATTTCAAACTGTAAGCAAATCCATCTCAGCACAAAAATTCTTGCAATAGACTACCCTGTGGACTTTGTAAAGTCAATATCTTGCCAGGTCTGCGAACACATCTTGGCTGATCCAGTAGAAACAACATGTAAACACTTATTCTGTAGAGTCTGCATTCTTAAATGTCTTAAAATAATGGGAAGCTATTGCCCATCCTGCCGATATCCTTGTTTTCCTACTGATCTAGTGACCCCTGTAAAATCCTTCCTAAGCATCCTCAACAATTTGGTTTTGAGATGCCCAATAAAAGGCTGTCATGAGGAGGTCTTTTTAGAAAAATACTGCCAACATTGTTCTAATCATAAANNNNNNNNNNNNNNNNNNNNNNNNNNNNNNNNNNNNNNNNNNNNNNNNNNNNNNNNNNNNNNNNNNNNNNNNNNNNNNNNNNNNNNNNNNNNNNNNNNNNNNNNNNNNNNNNNNNNNNNNNNNNNNNNNNNNNNNNNNNNNNNNNNNNNNNNNNNNNNNNNNNNNNNNNNNNNNNNNNNNNNNNNNNNNNNNNNNNNNNNNNNNNNNNNNNNNNNNNNNNNNNNNNNNNNNNNNNNNNNNNNNNNNNNNNNNNNNNNNNNNNNNNNNNNNNNNNNNNNNNNNNNNNNNNNNNNNNNNNNNNNNNNNNNNNNNNNNNNNNNNNNNNNNNNNNNNNNNNNNNNNNNNNNNNNNNNNNNNNNNNNNNNNNNNNNNNNNNNNNNNNNNNNNNNNNNNNNNNNNNNNNNNNNNNNNNNNNNNNNNNNNNNNNNNNNNNNNNNNNNNNNNNNNNNNNNNNNNNNNNNNNNNNNNNNNNNNNNNNNNNNNNNNNNNNNNNNNNNNNNNNNNNNNNNNNNNNNNNNNNNNNNNNNNNNNNNNNNNNNNNNNNNNNNNNNNNNNNNNNNNNNNNNNNNNNNNNNNNNNNNNNNNNNNNNNNNNNNNNNNNNNNNNNNNNNNNNNNNNNNNNNNNNNNNNNNNNNNNNNNNNNNNNNNNNNNNNNNNNNNNNNNNNNNNNNNNNNNNNNNNNNNNNNNNNNNNNNNNNNNNNNNNNNNNNNNNNNNNNNNNNNNNNNNNNNNNNNNNNNNNNNNNNNNNNNNNNNNNNNNNNNNNNNNNNNNNNNNNNNNNNNNNNNNNNNNNNNNNNNNNNNNNNNNNNNNNNNNNNNNNNNNNNNNNNNNNNNNNNNNNNNNNNNNNNNNNNNNNNNNNNNNNNNNNNNNNNNNNNNNNNNNNNNNNNNNNNNNNNNNNNNNNNNNNNNNNNNNNNNNNNNNNNNNNNNNNNNNNNNNNNNNNNNNNNNNNNNNNNNNNNNNNNNNNNNNNNNNNNNNNNNNNNNNNNNNNNNNNNNNNNNNNNNNNNNNNNNNNNNNNNNNNNNNNNNNNNNNNNNNNNNNNNNNNNNNNNNNNNNNNNNNNNNNNNNNNNNNNNNNNNNNNNNNNNNNNNNNNNNNNNNNNNNNNNNNNNNNNNNNNNNNNNNNNNNNNNNNNNNNNNNNNNNNNNNNNNNNNNNNNNNNNNNNNNNNNNNNNNNNNNNNNNNNNNNNNNNNNNNNNNNNNNNNNNNNNNNNNNNNNNNNNNNNNNNNNNNNNNNNNNNNNNNNNNNNNNNNNNNNNNNNNNNNNNNNNNNNNNNNNNNNNNNNNNNNNNNNNNNNNNNNNNNNNNNNNNNNNNNNNNNNNNNNNNNNNNNNNNNNNNNNNNNNNNNNNNNNNNNNNNNNNNNNNNNNNNNNNNNNNNNNNNNNNNNNNNNNNNNNNNNNNNNNNNNNNNNNNNNNNNNNNNNNNNNNNNNNNNNNNNNNNNNNNNNNNNNNNNNNNNNNNNNNNNNNNNNNNNNNNNNNNNNNNNNNNNNNNNNNNNNNNNNNNNNNNNNNNNNNNNNNNNNNNNNNNNNNNNNNNNNNNNNNNNNNNNNNNNNNNNNNNNNNNNNNNNNNNNNNNNNNNNNNNNNNNNNNNNNNNNNNNNNNNNNNNNNNNNNNNNNNNNNNNNNNNNNNNNNNNNNNNNNNNNNNNNNNNNNNNNNNNNNNNNNNNNNNNNNNNNNNNNNNNNNNNNNNNNNNNNNNNNNNNNNNNNNNNNNNNNNNNNNNNNNNNNNNNNNNNNNNNNNNNNNNNNNNNNNNNNNNNNNNNNNNNNNNNNNN?????????????????????????????????????????????????????????????????????????????????????????????????????????????????????????????????????????????????????????????????????????????????????????????????????????????????????????????????????????????????????????????????????????????????????????????????????????????????????????????????????????????????????????????????????????????????????????????????????????????????????????????????????????????????????????????????????????????????????????????????????????????????????????????????????????????????????????????????????????????????????????????????????????????????????????????????????????????????????????????????????????????????????????????????????????????????????????????????????????????
	Aipysurus_eydouxii ????????????????????????????????????????????????????????????????????????????????????????????????????????????????????????????????????????????????????????????????????????????????????????????????????????????????????????????????????????????????????????????????????????????????????????????????????????????????????????????????????????????????????????????????????????????????????????????????????????????????????????????????????????????????????????????????????????????????????????????????????????????????????????????????????????????????????????????????????????????????????????????????????????????????????????????????????????????????????????????????????????????????????????????????????????????????????????????????????????????????????????????????????????????????????????????????????????????????????????????????????????????????????????????????????????????????????????????????????????????????????????????????????????????????????????????????????????????????????????????????????????????????????????????????????????????????????????????????????????????????????????????????????????????????????????????????????????????????????????????????????????????????????????????????????????????????????????????????????????????????????????????????????????????????????????????????????????????????????????????????????????????????????????????????????????????????????????????????????????????????????????????????????????????????????????????????????????????????????????????????????????????????????????????????????????????????????????????????????????????????????????????????????????????????????????????????????????????????????????????????????????????????????????????????????????????????????????????????????????????????????????????????????????????????????????????????????????????????????????????????????????????????????????????????????????????????????????????????????????????????????????????????????????????????????????????????????????????????????????????????????????????????????????????????????????????????????????????????????????????????????????????????????????????????????????????????????????????????????????????????????????????????????????????????????????????????????????????????????????????????????????????????????????CATAACCTTTAG--C----T--AA-ACCAGTATTAAAGG--CA-ACG-CCTG-CCCAGTG-AAT----AGTTCAAC-GGCCGCGGTACCCTAACCGTGC-AAAGGTAGCGTAATC-ACTTGTCTAT-TAATTGTAGACCTGTATGAAAGGC-A-TAATGAGGGTCTAACTGTCTCTTTTAGTAAATCA-ATTAAACTGATCTCCTAGTCCAAAAGCTAGGATACCAACATAAGACCAGAAGACCCTGTGAAAC-TTTAACTAAACT--ATT-AAAC--CACATAATA-ACTC-CTTTAGGTTGGGGCGACCTTGGAAAAAAAAAGAACTTCC-A----A-AC-A--CA---C-AT-----TAC-AT-AA-TA----A-T-A--CA------A----T-A-C-AAGGCTAACAAGCC------T----A--------------T-C------A--C-GACCCAG----C---------AT---GGCTGAT-AACTGAACCAAGCTACTCCAGGGATAACAGCGCTATCTTCTTCAAGAGCCCATATCAAAAAG-AAGGTTTACGACCTCGATGTTGGATCAGGACATCCTAACGGTGC-AACCGCTATTAAGGGTTCGTTTGTTCAACGATTAACAGTCCTACGTGATCTG???????????????????????????????????????????????????????????????????????????????????????????????????????????????????????????????????????????????????????????????????????????????????????????????????????????????????????????????????????????????????????????????????????????????????????????????????????????????????????????????????????????????????????????????????????????????????????????????????????????????????????????????????????????????????????????????????????????????????????????????????????????????????????????????????????????????????????????????????????????????????????????????????????????????????????????????????????????????????????????????????????????????????????????????????????????????????????????????????????????????????????????????????????????????????????????????????????????????????????????????????????????????????????????????????????????????????????????????????????????????????????????????????????????????????????????????????????????????????????????????????????????????????????????????????????????????????????????????????????????????????????????????????????????????????????????????????????????????????????????????????????????????????????????????????????????????????????????????????????????????????????????????????????????????????????????????????????????????????????????????????????????????????????????????????????????????????????????????????????????????????????????????????????????????????????????????????????????????????????????????????????????????????????????????????????????????????????????????????????????????????????????????????????????????????????????????????????????????????????????????????????????????????????????????????????????????????????????????????????????????????????????????????????????????????????????????????????????????????????????????????????????????????????????????????????????????????????????????????????????????????????????????????????????????????????NNCTGATGGAACTTCGGATCAATACTACTAACCTGCCTAATTCTGCAAACATTCACCGGATTCTTCCTAGCGTTTCACTATACCGCCAACATCAACCTAGCATTTTCATCAGTAAACCACATCTTACGAGATGTGCCATACGGATGAATTATACAAAATCTTCACGCAACCGGAGCATCTATATTTTTCATTTGCATCTACACCCACATTGCACGCGGACTTTACTACGGATTATACCTAAACAAAAAAGTCTGGCTATCAGGAACCATACTCTTAATTATCCTTATGGCTACAGCTTTCTTCGGTTACGTCCTACCCTGAGGACAAATATCCTTCTGGGCAGCAACAGTAATTACCAACCTTCTCACCGCAATTCCATACGTGGGTGATACACTAACAACCTGATTATGAGGCGGGTTCTCCATCAACGACCCCACACTCACCCGATTCTTCGCCCTACACTTCATCTTACCATTTACAATTATCTCCTTAACTTCAATCCACATTATCTTGCTACATAATGAAGGGTCAAACAACCCACTAGGCACAAACCCAGACATTGATAAAATTCCATTCCACCCCTACCACTCATACAAAGACTTTATAATAATTACCATTATAATTGCAATCTTATTCATTATTGTATCATTTACACCAAACCTGTTTAATGACCCAGAAAACTTCTCCAAAGCAAATCCCTTGATTACACCCCAACATATTAAGCCCGAATGATATTTCCTATTCGCATACGGCATTCTACGATCAATCCCTAACAAACTGGGAGGAACACTAGCCCTACTAATATCTATCCTGATCTTAACCACAACACCATTCACTCACACCTCCTATACCCGATCCATAACATTTCGCCCACTAGCACAAACCCTATTCTGGACATTCATTGCAACCTTTATTACTATTACATGATCAGCCACAAAACCTGTAGAACCCCCATTTATCTTAATCAGTCAAACAGCCTCAATC????????????????????????????????????????????????????????????????????????????????????????????????????????????????????????????????????????????????????????????????????????????????????????????????????????????????????????????????????????????????????????????????????????????????????????????????????????????????????????????????????????????????????????????????????????????????????????????????????????????????????????????????????????????????????????????????????????????????????????????????????????????????????????????????????????????????????????????????????????????????????????????????????????????????????????????????????????????????????????????????????????????????????????????????????????????????????????????????????????????????????????????????????????????????????????????????????????????????????????????????????????????????????????????????????????????????????????????????????????????????????????????????????????????????????????????????????????????????????????????????????????????????????????????????????????????????????????????????????????????????????????????????????????????????????????????????????????????????????????????????????????????NNNNNNNNNNNNNNNNNNNNNNNNNNNNNNNNNNNNNNNNNNNNNNNNNNNNNNNNNNTTATTCGACTATCTCAAATCCTCCCTACCATAAAAACAGACCTTTTCCTCCCATTCATTGTCCTATCCCTATGAGGAGCCATCTTAACAAGTCTGACTTGCCTTCAACAAACAGACCTTAAATCCCTAATCGCATACTCCTCAATTAGCCACATGGGCCTAGTAATTGCTGCGACCTCCATTCAAACACAATGATCTCTAATGGGGGCTATGACCATAATAATTGCCCACGGATTTACATCATCAGCACTTTTCTGCCTAGCAAACACCACCTATGAACGCACCCAAACTCGTATTATAATCCTCACCCGAGGCTTCCATAACATTATACCAATAACCACAACCTGGTGACTACTGACCTCCTTTATAAATATTGCCACCCCACCAAGCATAAATTTCACAAGTGAACTTCTGATTACATCAGCCATATTCAACTGATGCCCAATAACAATTATTATATCTGGGCTACTTATGCTCATCACAGCCACATACACACTACACATATTTTTATCAACACAAACAGGAACACACATAACAAAT---ACCCCCATTCAACCAATACACTCACGAGAACACCTACTACTTTGACTACATATCGCCCCCCTCATATTAATCTCCTTAAAACCAGAATTAGTTATATAN?????????????????????????????????????????????????????????????????????????????????????????????????????????????????????????????????????????????????????????????????????????????????????????????????????????????????????????????????????????????????????????????????????????????????????????????????????????????????????????????????????????????????????????????????????????????????????????????????????????????????????????????????????????????????????????????????????????????????????????????????????????????????????????????????????????????????????????????????????????????????????????????????????????????????????????????????????????????????????????????????????????????????????????????????????????????????????????????????????????????????????????????????????????????????????????????????????????????????????????????????????????????????????????????????????????????????????????????????????????????????????????????????????????????????????????????????????????????????????????????????????????????????????????????????????????????????????????????????????????????????????????????????????????????????????????????CGTCCCTGCAGTAGCCCTTTGGTCTGTCCTGCTAAAGGAGAAAAGTTCTTTGGGATGGGAAGCACATCAAGGATTCGTCGGCTACCCCCCCACTTAGCTTGGTGTTCAATCGACTGGGATCAGTTATGTCTCCTGAATCTCTTGGGCTCTGGTGGGTTTGGTTCTGTCTACAAGGCAACTTACCATGGAGCTACAGTGGCTGTAAAACAAGTGAATAGATGCAGTAAGAACCATTTGGCATCAAGGCAAAGCTTCTGGGCAGAACTAAATGTAGCACGTCTTGACCATAACAATGTGGTACACATAGTAGCTGCTAGCACATGTACTCCTGCTAGTCAGGATAGTTTGGGTACCATAATTATGGAATATGCAGGTAATTGCACTCTACATCATGTTATATATGGAACTGGTTATTTAACAGGAAATAGCAATGATGGCCTTAAATGTGACCATGGGTTTTTGAGTACAGCTCAGGCTATCATTTACTCCTGTGATATTGTGGCAGGATTAATGTTTCTCCATTCTCAGTTAATTGTGCATCTGGATTTAAAACCTGCTAACATATTCATCACAGAACATAATGTTTGTAAGATTGGAGACTTTGGATGTTCCCAAAAACTAGAAGATAGTGAATCTTCAGGACTACATCTTTATCATCAAGGGGGAACATACACACATCGTGCTCCTGAACTTCTTA?????????????????????????????????????????????????????????????????????????????????????????????????????????????????????????????????????????????????????????????????????????????????????????????????????????????????????????????????????????????????????????????????????????????????????????????????????????????????????????????????????????????????????????????????????????????????????????????????????????????????????????????????????????????????????????????????????????????????????????????????????????????????????????????????????????????????????????????????????????????????????????????????????????????????????????????????????????????????????????????????????????????????????????????????????????????????????????????????????????????????????????????????????????????????????????????????????????????????????????????????????????????????????????????????????????????????????????????????????????????????????????????????????????????????????????????????????????????????????????????????????????????????????????????????????????????????????????????????????????????????????????????????????????????????????????????????????????????????????????????????????????????????????????????????????????????????????????????????????????????????????????????????????????????????????????????????????????????????????????????????????????????????????????????????????????????????????????????????????????????????????????????????????????????????????????????????????????????????????????????????????????????????????????????????????????????????????????????????????????????????????????????????????????????????????????????????????????????????????????????????????????????????????????????????????????????????????????????????????????????????????????????????????????????????????????????????????????????????????????????????????????????????????????????????????????????????????????????????????????????????????????????????????????????????????????????????????????????????????????????????????????????????????????????????????????????????????????????????????????????????????????????????????????????????????????????????????????????????????????????????????????????????????????????????NNNNNNNNNNNNNNNNNNNNNCAGGCTAACACTGCTAAAGAAAATGTGACAGGATCTCTGGGCATTACTGACAAACAACCTAAGGCAACAACTGTAATGTCACAAGTGCCCTTTGAAACAGACCCCGAGCTGAATAAAAATAGCTTGGCAAAAGAGAAAGTTATCTTTCACATGAGCCAAAGTGAGATGGAAGTTCACCAAGCCAACCTGCAGCACCTCTGTCGCATCTGTGGAGGCTCACTGAAAACTGACCCTTACAAAAAGTGTCATCCAGTTCATGGGCCAGTGGATGAGGAGACCCAGGCTCTTTTGAGAAAGAAAGAGAAAAGAGCCACTTCCTGGCCAGATCTTTTTGTCAAAGTTTTTAAGATTGATGTAAGGGGAGATATTGACACAATCCACCCTACTCATTTTTGTCACAATTGTTGGAAAGCCATGCAAAGAAAAGTCAGCAATGCCCCCCATGAAGCACATCTTCTAGAGAGAGACCCAGTGGAATGGCATCCCCATTCAACAAGCTGTGACGTTTGTGTCACTTCCTTTCGTGGCATCAAGAGGAAAAAAACAATGCTGAATTCACAGCTGAGCAAAAAACTCAGGATTATTGCTGGACATACGAGAAAAATAAGATGCATAAGAAAGGTAAAGCAACTGAATAACAAAAGTTTGATGAAAAAG---ATTTCAAACTGTAAGCAAATCCATCTCAGCACAAAAATTCTTGCAATAGACTACCCTGTGGACTTTGTAAAGTCAATATCTTGCCAGGTCTGCGAACACATCCTGGCTGATCCAGTAGAAACAACATGTAAACACTTATTCTGTAGAGTCTGCATTCTTAAATGTCTTAAAATAATGGGAAGCTATTGCCCATCCTGCCGATATCCTTGTTTTCCTACTGATCTAGTGACCCCTGTAAAATCCTTCCTAAGCATCCTCAACAATTTGGTTTTGAGATGCCCAATAAAAGGCTGTCATGAGGAGGTCTTTTTAGAAAAATACTGCCAACATTGTTCTAATCATAAANNNNNNNNNNNNNNNNNNNNNNNNNNNNNNNNNNNNNNNNNNNNNNNNNNNNNNNNNNNNNNNNNNNNNNNNNNNNNNNNNNNNNNNNNNNNNNNNNNNNNNNNNNNNNNNNNNNNNNNNNNNNNNNNNNNNNNNNNNNNNNNNNNNNNNNNNNNNNNNNNNNNNNNNNNNNNNNNNNNNNNNNNNNNNNNNNNNNNNNNNNNNNNNNNNNNNNNNNNNNNNNNNNNNNNNNNNNNNNNNNNNNNNNNNNNNNNNNNNNNNNNNNNNNNNNNNNNNNNNNNNNNNNNNNNNNNNNNNNNNNNNNNNNNNNNNNNNNNNNNNNNNNNNNNNNNNNNNNNNNNNNNNNNNNNNNNNNNNNNNNNNNNNNNNNNNNNNNNNNNNNNNNNNNNNNNNNNNNNNNNNNNNNNNNNNNNNNNNNNNNNNNNNNNNNNNNNNNNNNNNNNNNNNNNNNNNNNNNNNNNNNNNNNNNNNNNNNNNNNNNNNNNNNNNNNNNNNNNNNNNNNNNNNNNNNNNNNNNNNNNNNNNNNNNNNNNNNNNNNNNNNNNNNNNNNNNNNNNNNNNNNNNNNNNNNNNNNNNNNNNNNNNNNNNNNNNNNNNNNNNNNNNNNNNNNNNNNNNNNNNNNNNNNNNNNNNNNNNNNNNNNNNNNNNNNNNNNNNNNNNNNNNNNNNNNNNNNNNNNNNNNNNNNNNNNNNNNNNNNNNNNNNNNNNNNNNNNNNNNNNNNNNNNNNNNNNNNNNNNNNNNNNNNNNNNNNNNNNNNNNNNNNNNNNNNNNNNNNNNNNNNNNNNNNNNNNNNNNNNNNNNNNNNNNNNNNNNNNNNNNNNNNNNNNNNNNNNNNNNNNNNNNNNNNNNNNNNNNNNNNNNNNNNNNNNNNNNNNNNNNNNNNNNNNNNNNNNNNNNNNNNNNNNNNNNNNNNNNNNNNNNNNNNNNNNNNNNNNNNNNNNNNNNNNNNNNNNNNNNNNNNNNNNNNNNNNNNNNNNNNNNNNNNNNNNNNNNNNNNNNNNNNNNNNNNNNNNNNNNNNNNNNNNNNNNNNNNNNNNNNNNNNNNNNNNNNNNNNNNNNNNNNNNNNNNNNNNNNNNNNNNNNNNNNNNNNNNNNNNNNNNNNNNNNNNNNNNNNNNNNNNNNNNNNNNNNNNNNNNNNNNNNNNNNNNNNNNNNNNNNNNNNNNNNNNNNNNNNNNNNNNNNNNNNNNNNNNNNNNNNNNNNNNNNNNNNNNNNNNNNNNNNNNNNNNNNNNNNNNNNNNNNNNNNNNNNNNNNNNNNNNNNNNNNNNNNNNNNNNNNNNNNNNNNNNNNNNNNNNNNNNNNNNNNNNNNNNNNNNNNNNNNNNNNNNNNNNNNNNNNNNNNNNNNNNNNNNNNNNNNNNNNNNNNNNNNNNNNNNNNNNNNNNNNNNNNNNNNNNNNNNNNNNNNNNNNNNNNNNNNNNNNNNNNNNNNNNNNNNNNNNNNNNNNNNNNNNNNNNNNNNNNNNNNNNNNNNNNNNNNNNNNNNNNNNNNNNNNNNNNNNNNNNNNNNNNNNNNNNNNNNNNNNNNNNNNNNNNNNNNNNNNNNNNNNNNNNNNNNNNNNNNNNNNNNNNNNNNNNNNNNNNNNNNNNNNNNNNNNNNNNNNNNNNNNNNNNNNNNNNNNNNNNNNNNNNNNNNNNNNNNNNNNNNNNNNNNNNNNNNNNNNNNNNNNNNNNNNNNNNNNNNNNNNNNNNNNNNNNNNNNNNNNNNNNNNNNNNNNNNNNNNNNNNNNNNNNNNNNNNNNNNNNNNNNNNNNNNNNNNNNNNNNNNNNNNNNNNNNN?????????????????????????????????????????????????????????????????????????????????????????????????????????????????????????????????????????????????????????????????????????????????????????????????????????????????????????????????????????????????????????????????????????????????????????????????????????????????????????????????????????????????????????????????????????????????????????????????????????????????????????????????????????????????????????????????????????????????????????????????????????????????????????????????????????????????????????????????????????????????????????????????????????????????????????????????????????????????????????????????????????????????????????????????????????????????????????????????????????????
	Aipysurus_fuscus ????????????????????????????????????????????????????????????????????????????????????????????????????????????????????????????????????????????????????????????????????????????????????????????????????????????????????????????????????????????????????????????????????????????????????????????????????????????????????????????????????????????????????????????????????????????????????????????????????????????????????????????????????????????????????????????????????????????????????????????????????????????????????????????????????????????????????????????????????????????????????????????????????????????????????????????????????????????????????????????????????????????????????????????????????????????????????????????????????????????????????????????????????????????????????????????????????????????????????????????????????????????????????????????????????????????????????????????????????????????????????????????????????????????????????????????????????????????????????????????????????????????????????????????????????????????????????????????????????????????????????????????????????????????????????????????????????????????????????????????????????????????????????????????????????????????????????????????????????????????????????????????????????????????????????????????????????????????????????????????????????????????????????????????????????????????????????????????????????????????????????????????????????????????????????????????????????????????????????????????????????????????????????????????????????????????????????????????????????????????????????????????????????????????????????????????????????????????????????????????????????????????????????????????????????????????????????????????????????????????????????????????????????????????????????????????????????????????????????????????????????????????????????????????????????????????????????????????????????????????????????????????????????????????????????????????????????????????????????????????????????????????????????????????????????????????????????????????????????????????????????????????????????????????????????????????????????????????????????????????????????????????????????????????????????????????????????????????????????????????????????????????????????????CATAACCTTTAG--C----T--AA-ACCAGTATTAAAGG--CA-ACG-CCTG-CCCAGTG-AAT----AATTCAAC-GGCCGCGGTACCCTAACCGTGC-AAAGGTAGCGTAATC-ACTTGTCTAT-TAATTGTAGACCCGTATGAAAGGC-A-TAATGAGGGTCTAACTGTCTCTTTTAGTAAATCA-ATTAAACTGATCTCCTAGTCCAAAAGCTAGGATACTAACATAAGACCAGAAGACCCTGTGAAAC-TTTAACTAAATT--ATT-AAAC--CTCATAATA-ACTC-CTTTAGGTTGGGGCGACCTTGGAAAAAAAAAGAACTTCC-A----A-AC-A--CA---T-AT-----TAC-AT-AA-TA----A-T-A--CA------A----T-A-C-AAGGCCTACAAGCC------T----A--------------T-C------A--C-GACCCAG----C---------AC---AGCTGAT-AAATGAACCAAGCTACTCCAGGGATAACAGCGCTATCTTCTTCAAGAGCCCATATCAAAAAG-AAGGTTTACGACCTCGATGTTGGATCAGGACATCCTAATGGTGC-AACCGCTATTAAGGGTTCGTTTGTTCAACGATTAACAGTCCTACGTGATCTG???????????????????????????????????????????????????????????????????????????????????????????????????????????????????????????????????????????????????????????????????????????????????????????????????????????????????????????????????????????????????????????????????????????????????????????????????????????????????????????????????????????????????????????????????????????????????????????????????????????????????????????????????????????????????????????????????????????????????????????????????????????????????????????????????????????????????????????????????????????????????????????????????????????????????????????????????????????????????????????????????????????????????????????????????????????????????????????????????????????????????????????????????????????????????????????????????????????????????????????????????????????????????????????????????????????????????????????????????????????????????????????????????????????????????????????????????????????????????????????????????????????????????????????????????????????????????????????????????????????????????????????????????????????????????????????????????????????????????????????????????????????????????????????????????????????????????????????????????????????????????????????????????????????????????????????????????????????????????????????????????????????????????????????????????????????????????????????????????????????????????????????????????????????????????????????????????????????????????????????????????????????????????????????????????????????????????????????????????????????????????????????????????????????????????????????????????????????????????????????????????????????????????????????????????????????????????????????????????????????????????????????????????????????????????????????????????????????????????????????????????????????????????????????????????????????????????????????????????????????????????????????????????????????????????????NNCTGGTGGAACTTCGGATCAATACTACTAACTTGTCTAACTCTACAAACACTCACCGGATTCTTCTTAGCATTTCACTATACCGCCAACATTAACCTAGCATTTTCATCAGTAAACCATATCTTACGAGATGTGCCATACGGTTGAATCATACAAAACCTTCACGCAATCGGAGCATCTATATTCTTCATTTGCATCTATGCCCACATTGCACGCGGACTCTACTATGGCCTATACCTAAACAAAAAAGTTTGACTATCAGGAACCATACTATTAATCATCCTTATGGCTACAGCTTTCTTCGGTTACGTTCTACCATGGGGACAAATATCCTTCTGGGCAGCAACAGTAATTACCAACCTTCTCACTGCAATTCCATACGTAGGAAACACACTAACAACCTGATTATGGGGCGGGTTTTCTATCAACGACCCTACACTCACCCGATTCTTCGCCCTACACTTCATCTTACCATTTACAATTATCTCCTTAACCTCAATCCATATTATCTTGTTACACAATGAGGGATCAAACAACCCCTTGGGCACAAACCCAGACATTGATAAAATTCCATTTCATCCCTACCACTCATACAAAGACTTTATAATAATCACCATTATAATTGCAATCTTATTTATTATTATAGCATTTATACCTAACCTATTTAATGACCCAGAAAACTTCTCCAAAGCAAACCCCCTGATTACACCCCAACACATTAAACCCGAATGATACTTCCTATTCGCTTACGGCATTCTACGATCAATCCCCAACAAACTGGGAGGAACGTTAGCCCTACTAATATCCATCCTGATCCTAACCACAACACCATTCACGCACACCTCTCACACCCGATCCATAACCTTTCGCCCACTAGCACAAACCCTATTCTGAACTCTCATTGCAACCTTTATCACTATTTCATGGTCAGCCACAAAACCTGTAGAACCACCATTTATTTTAATCAGTCAGACAGCCTCAATC????????????????????????????????????????????????????????????????????????????????????????????????????????????????????????????????????????????????????????????????????????????????????????????????????????????????????????????????????????????????????????????????????????????????????????????????????????????????????????????????????????????????????????????????????????????????????????????????????????????????????????????????????????????????????????????????????????????????????????????????????????????????????????????????????????????????????????????????????????????????????????????????????????????????????????????????????????????????????????????????????????????????????????????????????????????????????????????????????????????????????????????????????????????????????????????????????????????????????????????????????????????????????????????????????????????????????????????????????????????????????????????????????????????????????????????????????????????????????????????????????????????????????????????????????????????????????????????????????????????????????????????????????????????????????????????????????????????????????????????????????????????NNNNNNNNNNNNNNNNNNNNNNNNNNNNNNNNNNNNNNNNNNNNNNNNNNNNNNNNNNTTATTCGACTATCCCAAATCCTTCCCACCACAAAAACAGACCTTTTCCTCCCATTTATTGTCCTATCCTTATGGGGGGCTATCCTAGCAAGTTTGACTTGTCTTCAACAAACAGACCTTAAATCCCTAATCGCATACTCCTCAATTAGCCATATGGGCCTAGTAATCGCTGCAATCTCCATTCAAACGCAGTGGGCTCTAATGGGGGCTATAACCATAATAATCGCCCACGGCTTTACATCGTCAACACTTTTCTGCCTAGCAAACACCACCTATGAACGCACCCAAACCCGTATTATAGTCCTCACCCGAGGCTTTCATAACATTATACCAATAACCACAACCTGGTGGCTATTAACCTCCTTTATAAGCATTGCCACCCCACCAAGCATAAACTTCACAAGTGAACTTCTAATCACATCAGCCATATTCAACTGATGCCCAATAACAATTATTATATTTGGACTACTTATGCTTATCACAGCCACATATACACTACACATATTTTTATCAACACAAACAGGAATACACATAACAAAC---ACCCCCACTCAACCAACACACTCACGAGAACACCTTTTACTTTGACTACACATCGCCCCCCTCATACTAATCTCCCTAAAGCCAGAATTAGTTATATAN?????????????????????????????????????????????????????????????????????????????????????????????????????????????????????????????????????????????????????????????????????????????????????????????????????????????????????????????????????????????????????????????????????????????????????????????????????????????????????????????????????????????????????????????????????????????????????????????????????????????????????????????????????????????????????????????????????????????????????????????????????????????????????????????????????????????????????????????????????????????????????????????????????????????????????????????????????????????????????????????????????????????????????????????????????????????????????????????????????????????????????????????????????????????????????????????????????????????????????????????????????????????????????????????????????????????????????????????????????????????????????????????????????????????????????????????????????????????????????????????????????????????????????????????????????????????????????????????????????????????????????????????????????????????????????????????CGTCCCTGCAGTAGCCCTTTGGTCTGTCCTGCTAAAGGAGAAAAGTTCTTTGGGATGGGAAGCACATCAAGGATTCGTCGGCTACCCCCCCACTTAGCTTGGTGTTCAATCGACTGGGATCAGTTATGTCTCCTGAATCTCTTGGGCTCTGGTGGGTTTGGTTCTGTCTACAAGGCAACTTACCATGGAGCTACAGTGGCTGTAAAACAAGTGAATAGATGCAGTAAGAACCATTTGGCATCAAGGCAAAGCTTCTGGGCAGAACTAAATGTAGCACGTCTTGACCATAACAATGTGGTACACATAGTAGCTGCTAGCACATGTACTCCTGCTAGTCAGGATAGTTTGGGTACCATAATTATGGAATATGCAGGTAATTGCACTCTACATCATGTTATATATGGAACTGGTTATTTAACAGGAAATAGCAATGATGGCCTTAAATGTGACCATGGGTTTTTGAGTACAGCTCAGGCTATCATTTACTCCTGTGATATTGTGGCAGGATTAATGTTTCTCCATTCTCAGTTAATTGTGCATCTGGATTTAAAACCTGCTAACATATTCATCACAGAACATAATGTTTGTAAGATTGGAGACTTTGGATGTTCCCAAAAACTAGAAGATAGTGAATCTTCAGGACTACATCTTTATCATCAAGGGGGAACATACACACATCGTGCTCCTGAACTTCTTA?????????????????????????????????????????????????????????????????????????????????????????????????????????????????????????????????????????????????????????????????????????????????????????????????????????????????????????????????????????????????????????????????????????????????????????????????????????????????????????????????????????????????????????????????????????????????????????????????????????????????????????????????????????????????????????????????????????????????????????????????????????????????????????????????????????????????????????????????????????????????????????????????????????????????????????????????????????????????????????????????????????????????????????????????????????????????????????????????????????????????????????????????????????????????????????????????????????????????????????????????????????????????????????????????????????????????????????????????????????????????????????????????????????????????????????????????????????????????????????????????????????????????????????????????????????????????????????????????????????????????????????????????????????????????????????????????????????????????????????????????????????????????????????????????????????????????????????????????????????????????????????????????????????????????????????????????????????????????????????????????????????????????????????????????????????????????????????????????????????????????????????????????????????????????????????????????????????????????????????????????????????????????????????????????????????????????????????????????????????????????????????????????????????????????????????????????????????????????????????????????????????????????????????????????????????????????????????????????????????????????????????????????????????????????????????????????????????????????????????????????????????????????????????????????????????????????????????????????????????????????????????????????????????????????????????????????????????????????????????????????????????????????????????????????????????????????????????????????????????????????????????????????????????????????????????????????????????????????????????????????????????????????????????????????NNNNNNNNNNNNNNNNNNNNNNNNNNNAACACTGCTAAAGAAAATGTGACAGGATCTCTGGGCATTACTGACAAACAACCTAAGGCAACAACTGTAATGTCACAAGTGCCCTTTGAAACAGACCCCGAGCTGAATAAAAATAGCTTGGCAAAAGAGAAAGTTATCTTTCACATGAGCCAAAGTGAGATGGAAGTTCACCAAGCCAACCTGCAGCACCTCTGTCGCATCTGTGGAGGCTCACTGAAAACTGACCCTTACAAAAAGTGTCATCCAGTTCATGGGCCAGTGGATGAGGAGACCCAGGCTCTTTTGAGAAAGAAAGAGAAAAGAGCCACTTCCTGGCCAGATCTTTTTGTCAAAGTTTTTAAGATCGATGTAAGGGGAGATATTGACACAATCCACCCTACTCATTTTTGTCACAATTGTTGGAAAGCCATGCAAAGAAAAGTCAGCAATGCCCCCCATGAAGCACATCTTCTAGAGAGAGACCCAGTGGAATGGCATCCCCATTCAACAAGCTGTGACGTTTGTGTCACTTCCTTTCGTGGCATCAAGAGGAAAAAAACAATGCTGAATTCACAGCTGAGCAAAAAACTCAGGATTATTGCTGGACATACGAGAAAAATAAGATGCATAAGAAAGGTAAAGCAACTGAATAACAAAAGTTTGATGAAAAAG---ATTTCAAACTGTAAGCAAATCCATCTCAGCACAAAAATTCTTGCAATAGACTACCCTGTGGACTTTGTAAAGTCAATATCTTGCCAGGTCTGCGAACACATCCTGGCTGATCCAGTAGAAACAACATGTAAACACTTATTCTGTAGAGTCTGCATTCTTAAATGTCTTAAAATAATGGGAAGCTATTGCCCATCCTGCCGATATCCTTGTTTTCCTACTGATCTAGTGACCCCTGTAAAATCCTTCCGAAGCATCCTCAACAATTTGGTTTTGAGATGCCCAATAAAAGGCTGTCATGAGGAGGTCTTTTTAGAAAAATACTGCCAACATTGTTCTAATCATAAANNNNNNNNNNNNNNNNNNNNNNNNNNNNNNNNNNNNNNNNNNNNNNNNNNNNNNNNNNNNNNNNNNNNNNNNNNNNNNNNNNNNNNNNNNNNNNNNNNNNNNNNNNNNNNNNNNNNNNNNNNNNNNNNNNNNNNNNNNNNNNNNNNNNNNNNNNNNNNNNNNNNNNNNNNNNNNNNNNNNNNNNNNNNNNNNNNNNNNNNNNNNNNNNNNNNNNNNNNNNNNNNNNNNNNNNNNNNNNNNNNNNNNNNNNNNNNNNNNNNNNNNNNNNNNNNNNNNNNNNNNNNNNNNNNNNNNNNNNNNNNNNNNNNNNNNNNNNNNNNNNNNNNNNNNNNNNNNNNNNNNNNNNNNNNNNNNNNNNNNNNNNNNNNNNNNNNNNNNNNNNNNNNNNNNNNNNNNNNNNNNNNNNNNNNNNNNNNNNNNNNNNNNNNNNNNNNNNNNNNNNNNNNNNNNNNNNNNNNNNNNNNNNNNNNNNNNNNNNNNNNNNNNNNNNNNNNNNNNNNNNNNNNNNNNNNNNNNNNNNNNNNNNNNNNNNNNNNNNNNNNNNNNNNNNNNNNNNNNNNNNNNNNNNNNNNNNNNNNNNNNNNNNNNNNNNNNNNNNNNNNNNNNNNNNNNNNNNNNNNNNNNNNNNNNNNNNNNNNNNNNNNNNNNNNNNNNNNNNNNNNNNNNNNNNNNNNNNNNNNNNNNNNNNNNNNNNNNNNNNNNNNNNNNNNNNNNNNNNNNNNNNNNNNNNNNNNNNNNNNNNNNNNNNNNNNNNNNNNNNNNNNNNNNNNNNNNNNNNNNNNNNNNNNNNNNNNNNNNNNNNNNNNNNNNNNNNNNNNNNNNNNNNNNNNNNNNNNNNNNNNNNNNNNNNNNNNNNNNNNNNNNNNNNNNNNNNNNNNNNNNNNNNNNNNNNNNNNNNNNNNNNNNNNNNNNNNNNNNNNNNNNNNNNNNNNNNNNNNNNNNNNNNNNNNNNNNNNNNNNNNNNNNNNNNNNNNNNNNNNNNNNNNNNNNNNNNNNNNNNNNNNNNNNNNNNNNNNNNNNNNNNNNNNNNNNNNNNNNNNNNNNNNNNNNNNNNNNNNNNNNNNNNNNNNNNNNNNNNNNNNNNNNNNNNNNNNNNNNNNNNNNNNNNNNNNNNNNNNNNNNNNNNNNNNNNNNNNNNNNNNNNNNNNNNNNNNNNNNNNNNNNNNNNNNNNNNNNNNNNNNNNNNNNNNNNNNNNNNNNNNNNNNNNNNNNNNNNNNNNNNNNNNNNNNNNNNNNNNNNNNNNNNNNNNNNNNNNNNNNNNNNNNNNNNNNNNNNNNNNNNNNNNNNNNNNNNNNNNNNNNNNNNNNNNNNNNNNNNNNNNNNNNNNNNNNNNNNNNNNNNNNNNNNNNNNNNNNNNNNNNNNNNNNNNNNNNNNNNNNNNNNNNNNNNNNNNNNNNNNNNNNNNNNNNNNNNNNNNNNNNNNNNNNNNNNNNNNNNNNNNNNNNNNNNNNNNNNNNNNNNNNNNNNNNNNNNNNNNNNNNNNNNNNNNNNNNNNNNNNNNNNNNNNNNNNNNNNNNNNNNNNNNNNNNNNNNNNNNNNNNNNNNNNNNNNNNNNNNNNNNNNNNNNNNNNNNNNNNNNNNNNNNNNNNNNNNNNNNNNNNNNNNNNNNNNNNNNNNNNNNNNNNNNNNNNNNNNNNNNNNNNNNNNNNNNNNNNNNNNNNNNNNNNNNNNNNNNNNNNNNNNNNNNNNNNNNNNNNNNNNNNNNNNNNNNNNNNNNNNNNNNNNNNNNNNNNNNNNNNNNNNNNNNNNNNNNNNNNNNNNNNNNNNNNNNNNNNNNNN?????????????????????????????????????????????????????????????????????????????????????????????????????????????????????????????????????????????????????????????????????????????????????????????????????????????????????????????????????????????????????????????????????????????????????????????????????????????????????????????????????????????????????????????????????????????????????????????????????????????????????????????????????????????????????????????????????????????????????????????????????????????????????????????????????????????????????????????????????????????????????????????????????????????????????????????????????????????????????????????????????????????????????????????????????????????????????????????????????????????
	Aipysurus_laevis ???CCACCTAATAACA-CAAGGTCTTGGTCTTAAACCTCCTA-TTATCTAAA--CTCTCTACCTATACATGCAAGCCTCA-ACACAACAGTGAAACAGCC-CAC-TAC-AACTA----------CTACGGAGCAGGTATCAGGCCAAC------CGCCCATGACACCAAGC---AATCA------AGCCACACCCCCACGGGC-CAGCAGCAGTAGTTAATATTAGGCCATAAG-CG-------------CAAGCTTGACCCAGTAA-TA-GA--AT-CG-----CACC-AGGGTTGGTAAAT-CTCGTGCCAGCGACCGCGGTTACACGACAAACCCAAGATAA-TC-CT-AC-CGGCGTAAAGCACGACTA--AAACCCACTAGTTTT-AAT--CATT-T-AGG-GT--TGAAG-T-A-AAACCTGGTTGTAAAAAGCCATAGG-CAGCACC-AAACAC--A-AAC-TCT--AAC-AT-AA-A-AACAACCTTAACTCGTGAAAG-TCAGGACACAAACTAAGATTA-GATACCTTACTATGCC---CGACTGT--AAC-AAGACAA-TT-AA--AC-AACT-AATTGTTCGCCAAATAACTACGAGTG---AAAACTTAAAATTT-AAAAGACTT-GACGGTACCTCATA-T-CAACCTAGAGGAGCCTGTCTAAT-AA-CCGATAATCCACGATT-AACTCAACCTGCT--CT-------GG-CC----T-----A------A---C-AGTCTATATACCGCCGTCGCCAGCTTACCTTGTGAAAG-AAA-CA-TA-G--------TAAGCCTAATAA----T---A-T--C-------------C-C--A---CTAACACGACAGGTCGAGGTGTAACTAATGA-GCAGGA-CCAA-GATGGGCTACACTC---T-C-T-----AA--AA-CAG-AA-A----A------A-ACGAA--T-AGA-CTA-TG-AAA-CT--G-GA-AAC-T-GAAGGAGG-ATTTAGCA-G-TAAG--A-T-AGGAAT-AG-ATA-AA-CCTAACTGAA--TC-CA--ACGCAATGAAGTGCGCACACACCGCCCGTCATCCCTGC-A-AA-A-CA-T--A-CAG---CA-TC--TAC-ATAA-ACAACG----TAA-C---T---AA-AC---CAA-ACAGGGCAAGTCGTAACATGGTAAGCGTACTGGAAAGTGTGCTT????????????????????????????????????????????????????????????????????????????????????????????????????????????????????????????????????????????????????????????????????????????????????????????????????????????????????????????????????????????????????????????????????????????????????????????????????????????????????????????????????????????????????????????????????????????????????????????????????????????????????????????????????????????????????????????????????????????????????????????????????????????????????????????????????????????????????????????????????????????????????????????????????????????????????????????????????????????????????????????????????????????????????????????????????????????????????????????????????????????????????????????????????????????????????????????????????????????????????????????????????????????????????????????????????????????????????????????????????????????????????????????????????????????????????????????????????????????????????????????????????????CATAACCTTTAG--C----T--AA-ACCAGTATTAAAGG--CA-ACG-CCTG-CCCAGTG-AAT----AATTCAAC-GGCCGCGGTACCCTAACCGTGC-AAAGGTAGCGTAATC-ACTTGTCTAT-TAATTGTAGACCCGTATGAAAGGC-A-TAATGAGGGTCTAACTGTCTCTTTTAGTAAATCA-ATTAAACTGATCTCCTAGTCCAAAAGCTAGGATACTAACATAAGACCAGAAGACCCTGTGAAAC-TTTAACTAAATT--ATT-AAAC--CACATAATA-ACTC-CTTTAGGTTGGGGCGACCTTGGAAAAAAAAAGAACTTCC-A----A-AC-A--CA---T-AT-----TAC-AT-AA-TA----A-T-A--CA------A----T-A-C-AAGGCCAACAAGCC------T----A--------------T-C------A--C-GACCCAG----C---------AC---AGCTGAT-AAATGAACCAAGCTACTCCAGGGATAACAGCGCTATCTTCTTCAAGAGCCCATATCAAAAAG-AAGGTTTACGACCTCGATGTTGGATCAGGACATCCTAATGGTGC-AACCGCTATTAAGGGTTCGTTTGTTCAACGATTAACAGTCCTACGTGATCTG???????????????????????????????????????????????????????????????????????????????????????????????????????????????????????????????????????????????????????????????????????????????????????????????????????????????????????????????????????????????????????????????????????????????????????????????????????????????????????????????????????????????????????????????????????????????????????????????????????????????????????????????????????????????????????????????????????????????????????????????????????????????????????????????????????????????????????????????????????????????????????????????????????????????????????????????????????????????????????????????????????????????????????????????????????????????????????????????????????????????????????????????????????????????????????????????????????????????????????????????????????????????????????????????????????????????????????????????????????????????????????????????????????????????????????????????????????????????????????????????????????????????????????????????????????????????????????????????????????????????????????????????????????????????????????????????????????????????????????????????????????????????????????????????????????????????????????????????????????????????????????????????????????????????????????????????????????????????????????????????????????????????????????????????????????????????????????????????????????????????????????????????????????????????????????????????????????????????????????????????????????????????????????????????????????????????????????????????????????????????????????????????????????????????????????????????????????????????????????????????????????????????????????????????????????????????????????????????????????????????????????????????????????????????????????????????????????????????????????????????????????????????????????????????????????????????????????????NTGCCCAACCAACACACCTTATTATTCTCCAACCTTCTACCAGTCGGATCAAACATCTCCACCTGGTGGAACTTCGGATCAATACTACTAACTTGTCTAGCTCTACAAACACTCACCGGATTCTTCTTAGCATTTCACTATACCGCCAACATTAACCTAGCATTTTCATCAGTAAACCATATTTTACGAGATGTACCATACGGATGAATCATACAAAACCTTCACGCAATCGGAGCATCTATATTCTTCATTTGCATCTATGCCCACATTGCACGCGGACTCTACTATGGCCTATACCTGAACAAAAAAGTTTGACTATCAGGAACCATACTATTAATCACCCTTATGGCTACAGCTTTCTTCGGTTACGTTCTACCATGAGGACAAATATCCTTCTGGGCAGCAACAGTAATTACCAACCTTCTCACTGCAATTCCATACGTAGGAGGCACACTAACAACCTGATTATGGGGCGGGTTTTCTATCAACGACCCCACACTCACCCGATTCTTCGCCCTACACTTCATCTTACCATTTACAATTATCTCCTTAACTTCAATTCACGTTATTTTATTACATAATGAGGGATCAAACAATCCCTTGGGCACAAACCCAGATATTGATAAAATTCCATTTCATCCCTACCACTCATACAAAGACTTTATAATAATCACCATTATAATTGCAATCTTATTTATCATTATAACATTTATACCTAACCTATTTAATGATCCAGAAAACTTCTCCAAAGCAAACCCCCTGATCACACCCCAACACATTAAACCCGAATGATACTTCCTATTCGCTTACGGCATTCTACGATCAATCCCCAACAAACTGGGAGGAACATTGGCCCTACTAATATCCATCCTAATCCTAACCACAACACCATTCACGCACACCTCCTACACCCGATCCATAACCTTTCGTCCACTAGCACAAACCCTATTCTGAACACTCATTGCAACCTTTATCACTATTACATGGTCAGCTACAAAACCTGTAGAACCACCATTTATTTTAATCAGTCAAACAGCCTCAATCATATACTTCTCCTTTTTTATCATTAACCCCATTCTCGGGTGGCTT???????????????????????????????????????????????????????????????????????????????????????????????????????????????????????????????????????????????????????????????????????????????????????????????????????????????????????????????????????????????????????????????????????????????????????????????????????????????????????????????????????????????????????????????????????????????????????????????????????????????????????????????????????????????????????????????????????????????????????????????????????????????????????????????????????????????????????????????????????????????????????????????????????????????????????????????????????????????????????????????????????????????????????????????????????????????????????????????????????????????????????????????????????????????????????????????????????????????????????????????????????????????????????????????????????????????????????????????????????????????????????????????????????????????????????????????????????????????????????????????????????????????????????????????????????????????????????????????????????????????????????????????????????????????????????????????NNNNNNNNNNNNNNNNNNNNNNNNNNNNNNNNNNNNNNNNNNNNNNNNNNNNNNNNNNTTATTCGACTATCCCAAATCCTTCCCACCATAAAAACAGACCTTTTCCTCCCATTTATTGTCCTATCCCTATGGGGGGCCATCCTAGCAAGCTTGACTTGCCTTCAACAAACAGACCTTAAATCCCTAATCGCATACTCCTCAATTAGCCATATGGGCCTAGTAATCGCTGCAATCTCCATTCAAACGCAGTGGGCTCTAATGGGGGCAATAACCATAATAATTGCCCACGGCTTTACATCATCAACACTCTTCTGCCTAGCAAACACCACCTATGAACGAACCCAAACCCGTATTATAATCCTCACCCGAGGCTTTCATAACATTATACCAATAACCACAACCTGGTGGCTATTAACCTCCTTTATAAGCATTGCCACCCCACCAAGCATAAACTTCACAAGTGAGCTTCTAATCACATCAGCCATGTTCAACTGATGCCCAATAACAATTATTATACTTGGACTACTTATACTTATCACAGCCACATATACACTACACATATTTTTATCAACACAAACAGGAGTACACATAACAAAC---ACCCCCATTCAACCAACACACTCACGAGAACACCTCTTACTTTGGCTACATATCGCCCCCCTCATACTAATCTCCTTAAAGCCAGAATTAGTTATATAN?????????????????????????????????????????????????????????????????????????????????????????????????????????????????????????????????????????????????????????????????????????????????????????????????????????????????????????????????????????????????????????????????????????????????????????????????????????????????????????????????????????????????????????????????????????????????????????????????????????????????????????????????????????????????????????????????????????????????????????????????????????????????????????????????????????????????????????????????????????????????????????????????????????????????????????????????????????????????????????????????????????????????????????????????????????????????????????????????????????????????????????????????????????????????????????????????????????????????????????????????????????????????????????????????????????????????????????????????????????????????????????????????????????????????????????????????????????????????????????????????????????????????????????????????????????????????????????????????????????????????????????????????????????????????????????????NNNNNNNNNNNNNNNNNNNNNNNNNNNNNNNNNNNNNNNNNNNNNNNNNNNNNNNNNNNNNNNNNNNNNNNNNNNNNNNNNNNNNNNNNNNNNNNNNNNNNNNNNNNNNNNNNNNNNNNNNNNNNNNNTCTCCTGAATCTCTTGGGCTCTGGTGGGTTTGGTTCTGTCTACAAGGCAACTTACCANGGAGCTACAGTGGCTGTAAAACAAGTGAATAGATGCAGTAAGAACCATTTGGCATCAAGGCAAAGCTTCTGGGCAGAACTAAATGTAGCACGTCTTGACCATAACAATGTGGTACACATAGTAGCTGCTAGCACATGTACTCCTGCTAGTCAGGATAGTTTGGGTACCATAATTATGGAATATGCAGGTAATTGCACTCTACATCATGTTATATATGGAACTGGTTATTTAACAGGAAATAGCAATGATGGCCTTAAATGTGACCATGGGTTTTTGAGTACAGCTCAGGCTATCATTTACTCCTGTGATATTGTGGCAGGATTAATGTTTCTCCATTCTCAGTTAATTGTGCATCTGGATTTAAAACCTGCTAACATATTCATCACAGAACATAATGTTGANNNNNNNNNNNNNNNNNNNNNNNNNNNNNNNNNNNNNNNNNNNNNNNNNNNNNNNNNNNNNNNNNNNNNNNNNNNNNNNNNNNNNNNNNNNNNNNNNNNNNNNNNNNNNN?????????????????????????????????????????????????????????????????????????????????????????????????????????????????????????????????????????????????????????????????????????????????????????????????????????????????????????????????????????????????????????????????????????????????????????????????????????????????????????????????????????????????????????????????????????????????????????????????????????????????????????????????????????????????????????????????????????????????????????????????????????????????????????????????????????????????????????????????????????????????????????????????????????????????????????????????????????????????????????????????????????????????????????????????????????????????????????????????????????????????????????????????????????????????????????????????????????????????????????????????????????????????????????????????????????????????????????????????????????????????????????????????????????????????????????????????????????????????????????????????????????????????????????????????????????????????????????????????????????????????????????????????????????????????????????????????????????????????????????????????????????????????????????????????????????????????????????????????????????????????????????????????????????????????????????????????????????????????????????????????????????????????????????????????????????????????????????????????????????????????????????????????????????????????????????????????????????????????????????????????????????????????????????????????????????????????????????????????????????????????????????????????????????????????????????????????????????????????????????????????????????????????????????????????????????????????????????????????????????????????????????????????????????????????????????????????????????????????????????????????????????????????????????????????????????????????????????????????????????????????????????????????????????????????????????????????????????????????????????????????????????????????????????????????????????????????????????????????????????????????????????????????????????????????????????????????????????????????????????????????????????????????????????????????CCTCTTTCTGAAGACAGCCACCAGGCTAACACTGCTNAAGAAAATGTGACAGGATCTCTGGGCATTACTGACAAACAACCTAAGGCAACAACTGTAATGTCACAAGTGCCCTTTGAAACAGACCCCGAGCTGAATAAAAATAGCTTGGCAAAAGAGAAAGTTATCTTTCACATGAGCCAAAGTGAGATGGAAGTTCACCAAGCCAACCTGCAGCACCTCTGTCGCATCTGTGGAGGCTCACTGAAAACTGACCCTTACAAAAAGTGTCATCCAGTTCATGGGCCAGTGGATGAGGAGACCCAGGCTCTTTTGAGAAAGAAAGAGAAAAGAGCCACTTCCTGGCCAGATCTTTTTGTCAAAGTTTTTAAGATCGATGTAAGGGGAGATATTGACACAATCCACCCTACTCATTTTTGTCACAATTGTTGGAAAGCCATGCAAAGAAAAGTCAGCAATGCCCCCCATGAAGCACATCTTCTAGAGAGAGACCCAGTGGAATGGCATCCCCATTCAACAAGCTGTGACGTTTGTGTCACTTCCTTTCGTGGCATCAAGAGGAAAAAAACAATGCTGAATTCACAGCTGAGCAAAAAACTCAGGATTATTGCTGGACATACGAGAAAAATAAGATGCATAAGAAAGGTAAAGCAACTGAATAACAAAAGTTTGATGAAAAAG---ATTTCAAACTGTAAGCAAATCCATCTCAGCACAAAAATTCTTGCAATAGACTACCCTGTGGACTTTGTAAAGTCAATATCTTGCCAGGTCTGCGAACACATCCTGGCTGATCCAGTAGAAACAACATGTAAACACTTATTCTGTAGAGTCTGCATTCTTAAATGTCTTAAAATAATGGGAAGCTATTGCCCATCCTGCCGATATCCTTGTTTTCCTACTGATCTAGTGACCCCTGTAAAATCCTTCCTAAGCATCCTCAACAATTTGGTTTTGAGATGCCCAATAAAAGGCTGTCATGAGGAGGTCTTTTTAGAAAAATACTGCCAACATTGTTCTAATCATAAAGGGGCAGAAAGTACAGACAGCTATGTCAATCNNNNNNNNNNNNNNNNNNNNNNNNNNNNNNNNNNNNNNNNNNNNNNNNNNNNNNNNNNNNNNNNNNNNNNNNNNNNNNNNNNNNNNNNNNNNNNNNNNNNNNNNNNNNNNNNNNNNNNNNNNNNNNNNNNNNNNNNNNNNNNNNNNNNNNNNNNNNNNNNNNNNNNNNNNNNNNNNNNNNNNNNNNNNNNNNNNNNNNNNNNNNNNNNNNNNNNNNNNNNNNNNNNNNNNNNNNNNNNNNNNNNNNNNNNNNNNNNNNNNNNNNNNNNNNNNNNNNNNNNNNNNNNNNNNNNNNNNNNNNNNNNNNNNNNNNNNNNNNNNNNNNNNNNNNNNNNNNNNNNNNNNNNNNNNNNNNNNNNNNNNNNNNNNNNNNNNNNNNNNNNNNNNNNNNNNNNNNNNNNNNNNNNNNNNNNNNNNNNNNNNNNNNNNNNNNNNNNNNNNNNNNNNNNNNNNNNNNNNNNNNNNNNNNNNNNNNNNNNNNNNNNNNNNNNNNNNNNNNNNNNNNNNNNNNNNNNNNNNNNNNNNNNNNNNNNNNNNNNNNNNNNNNNNNNNNNNNNNNNNNNNNNNNNNNNNNNNNNNNNNNNNNNNNNNNNNNNNNNNNNNNNNNNNNNNNNNNNNNNNNNNNNNNNNNNNNNNNNNNNNNNNNNNNNNNNNNNNNNNNNNNNNNNNNNNNNNNNNNNNNNNNNNNNNNNNNNNNNNNNNNNNNNNNNNNNNNNNNNNNNNNNNNNNNNNNNNNNNNNNNNNNNNNNNNNNNNNNNNNNNNNNNNNNNNNNNNNNNNNNNNNNNNNNNNNNNNNNNNNNNNNNNNNNNNNNNNNNNNNNNNNNNNNNNNNNNNNNNNNNNNNNNNNNNNNNNNNNNNNNNNNNNNNNNNNNNNNNNNNNNNNNNNNNNNNNNNNNNNNNNNNNNNNNNNNNNNNNNNNNNNNNNNNNNNNNNNNNNNNNNNNNNNNNNNNNNNNNNNNNNNNNNNNNNNNNNNNNNNNNNNNNNNNNNNNNNNNNNNNNNNNNNNNNNNNNNNNNNNNNNNNNNNNNNNNNNNNNNNNNNNNNNNNNNNNNNNNNNNNNNNNNNNNNNNNNNNNNNNNNNNNNNNNNNNNNNNNNNNNNNNNNNNNNNNNNNNNNNNNNNNNNNNNNNNNNNNNNNNNNNNNNNNNNNNNNNNNNNNNNNNNNNNNNNNNNNNNNNNNNNNNNNNNNNNNNNNNNNNNNNNNNNNNNNNNNNNNNNNNNNNNNNNNNNNNNNNNNNNNNNNNNNNNNNNNNNNNNNNNNNNNNNNNNNNNNNNNNNNNNNNNNNNNNNNNNNNNNNNNNNNNNNNNNNNNNNNNNNNNNNNNNNNNNNNNNNNNNNNNNNNNNNNNNNNNNNNNNNNNNNNNNNNNNNNNNNNNNNNNNNNNNNNNNNNNNNNNNNNNNNNNNNNNNNNNNNNNNNNNNNNNNNNNNNNNNNNNNNNNNNNNNNNNNNNNNNNNNNNNNNNNNNNNNNNNNNNNNNNNNNNNNNNNNNNNNNNNNNNNNNNNNNNNNNNNNNNNNNNNNNNNNNNNNNNNNNNNNNNNNNNNNNNNNNNNNNNNNNNNNNNNNNNNNNNNNNNNNNNNNNNNNNNNNNNNNNNNNNNNNNNNNNNNNNNNNNNNNNNNNNNNNNNNNNNNNNNNNNNNNNNNNNNNNNNNNNNNNNNNNNNNNNNNNNNNNNNNNNNNNNNNNNNNNNNNNNNNNNNNNNNNNNNNNNNNNNNNNNNNNNNNNNNNNNNNNNNNNNNNNNNNNNNNNN?????????????????????????????????????????????????????????????????????????????????????????????????????????????????????????????????????????????????????????????????????????????????????????????????????????????????????????????????????????????????????????????????????????????????????????????????????????????????????????????????????????????????????????????????????????????????????????????????????????????????????????????????????????????????????????????????????????????????????????????????????????????????????????????????????????????????????????????????????????????????????????????????????????????????????????????????????????????????????????????????????????????????????????????????????????????????????????????????????????????
[truncated: 18,794,099 more chars]
